# Supplementary material for: Systems-level analysis reveals selective regulation of Aqp2 gene expression by vasopressin
Source: Sci Rep. 2016 Oct 11;6:34863. doi: 10.1038/srep34863 (PMC5057153; doi:10.1038/srep34863)
Supplement: Supplementary Table S1 [file srep34863-s2.xls]

## Sheet: Sheet1
Supplementary Table 1. Sandoval et al. RNA-seq Data
This table lists all TPM values giving relative mRNA abundance for all transcripts detected in cultured mpkCCD cells in presence of dDAVP (n=9) or Vehicle (n=9). The samples were paired. Blue background points to p-values less than 0.05 and with a log2ration that exceded the 95% CI for control-vs-control measurements.
Gene Symbol	Protein Name	Average Vehicle	Average dDAVP	log2 (dDAVP/Vehicle)	P (Paired t-test)
Cited1	cbp/p300-interacting transactivator 1 isoform b	0.742842	33.1523	5.38811	0.0143485
Aqp2	aquaporin-2	36.9485	770.211	4.51818	0.0137155
B3gnt7	UDP-GlcNAc:betaGal beta-1,3-N-acetylglucosaminyltransferase 7	3.5361	21.3897	3.55394	0.0125994
Selenbp2	selenium-binding protein 2	0.235073	1.3929	3.45043	0.000291067
Aqp5	aquaporin-5	5.19885	11.7009	2.51793	0.194508
Arhgef3	rho guanine nucleotide exchange factor 3 isoform 4	0.553685	3.09767	2.44879	0.0181537
C3	complement C3 preproprotein	3.50331	25.8496	2.4168	0.0364506
Spink8	serine protease inhibitor Kazal-type 8 precursor	2.63332	28.3793	2.3724	0.0967531
Arl4d	ADP-ribosylation factor-like protein 4D	2.11153	6.1748	2.3161	0.0788365
Sprr2g	small proline-rich protein 2G [Source:MGI Symbol;Acc:MGI:1330348] Sprr2g (Vega gene) is associated with Gene ENSMUSG00000046203	2.07995	34.0985	2.16896	0.10404
Idh1	isocitrate dehydrogenase [NADP] cytoplasmic	6.87496	26.2101	2.1525	0.0867942
Hmgcl	hydroxymethylglutaryl-CoA lyase, mitochondrial precursor	0.988745	3.27702	2.07727	0.09156
Bcat1	branched-chain-amino-acid aminotransferase, cytosolic isoform 2	0.698146	2.91042	2.07577	0.0666012
Dnajc16	dnaJ homolog subfamily C member 16 precursor	0.838189	2.61477	2.0651	0.213855
Cep85	centrosomal protein of 85 kDa	0.462156	1.58534	1.94496	0.130156
Soat1	sterol O-acyltransferase 1	22.707	54.5649	1.92827	0.344719
Dcp1a	mRNA-decapping enzyme 1A	0.4937	1.0398	1.90117	0.290379
Eya2	eyes absent homolog 2	1.35009	5.33948	1.84837	0.0249407
Dnajb2	dnaJ homolog subfamily B member 2 isoform 2	3.711	8.50979	1.83949	0.26405
Car15	carbonic anhydrase 15 precursor	0.857521	5.29741	1.7838	0.123953
Lypd3	ly6/PLAUR domain-containing protein 3 precursor	5.77828	11.8158	1.75908	0.171523
Elk4	ETS domain-containing protein Elk-4	0.656991	2.38495	1.75778	0.140678
Aldh3b2	aldehyde dehydrogenase 3 family, member B2	1.01485	2.30278	1.75737	0.0715932
Muc4	mucin-4 precursor	0.371006	1.03625	1.75521	0.0468748
Adh1	alcohol dehydrogenase 1	2.77516	8.8108	1.6959	0.0388886
Slc35d2	UDP-N-acetylglucosamine/UDP-glucose/GDP-mannose transporter	0.983169	1.82969	1.68739	0.392599
Zfp775	zinc finger protein 775	2.15713	1.53941	1.68368	0.700687
Slc31a2	probable low affinity copper uptake protein 2 isoform 2	1.33832	5.41107	1.65813	0.112026
Ube2h	ubiquitin-conjugating enzyme E2 H isoform 3	48.5845	110.888	1.65788	0.2418
Sult1c2	sulfotransferase 1C2	1.31914	2.7776	1.64032	0.0980332
Baiap2l2	brain-specific angiogenesis inhibitor 1-associated protein 2-like protein 2	2.56821	6.95192	1.62126	0.155252
Tmem260	transmembrane protein 260 isoform 2	0.310314	1.39206	1.59404	0.173228
Gdpd5	glycerophosphodiester phosphodiesterase domain-containing protein 5	0.895466	1.6569	1.55897	0.437764
Dclre1a	DNA cross-link repair 1A protein	1.01095	2.2437	1.55512	0.281639
Car12	carbonic anhydrase 12 isoform 2 precursor	0.371656	0.708419	1.54449	0.114879
Atxn1	ataxin-1 isoform a	0.269546	0.560227	1.51091	0.0800733
Mtus1	microtubule-associated tumor suppressor 1 homolog isoform 1	0.679064	2.27445	1.49658	0.0190938
H6pd	GDH/6PGL endoplasmic bifunctional protein isoform 2 precursor	2.20767	6.28169	1.48643	0.12693
Rab17	ras-related protein Rab-17	2.97948	7.12111	1.48534	0.105097
Zscan22	zinc finger and SCAN domain-containing protein 22 isoform a	0.842138	2.90789	1.48036	0.104469
Zfp398	zinc finger protein 398 isoform 2	0.570615	1.15992	1.48008	0.231544
Frat1	proto-oncogene FRAT1	5.46552	10.1123	1.46089	0.354708
Cnnm4	metal transporter CNNM4 precursor	1.24422	2.86341	1.43964	0.199033
Rtn4ip1	reticulon-4-interacting protein 1, mitochondrial precursor	1.25513	4.44194	1.43844	0.102074
St5	suppression of tumorigenicity 5 protein isoform 2	1.13609	3.13216	1.43485	0.0444316
Decr2	peroxisomal 2,4-dienoyl-CoA reductase	3.809	5.08905	1.42677	0.689205
Crem	cAMP-responsive element modulator isoform 16	0.811706	1.38848	1.41808	0.186567
Tmem139	transmembrane protein 139	1.41959	4.87315	1.41676	0.190508
Yipf1	protein YIPF1 isoform 2	5.00821	12.3472	1.39569	0.178713
Usp20	ubiquitin carboxyl-terminal hydrolase 20	1.58074	3.17737	1.38334	0.339009
Znrf3	E3 ubiquitin-protein ligase ZNRF3 isoform 2	27.168	49.9506	1.37393	0.508974
Klhdc4	kelch domain-containing protein 4	2.98511	6.8295	1.37315	0.27861
Atp2c2	calcium-transporting ATPase type 2C member 2	0.850989	2.1069	1.35916	0.343655
Ccdc51	coiled-coil domain-containing protein 51	0.413728	1.19766	1.35348	0.115265
Atp6v1b1	V-type proton ATPase subunit B, kidney isoform	1.66331	3.88997	1.35292	0.289381
Pigl	N-acetylglucosaminyl-phosphatidylinositol de-N-acetylase	1.36332	1.88791	1.34794	0.581348
Fcgbp	IgGFc-binding protein precursor	8.26469	23.3594	1.34208	0.00519965
Adh7	alcohol dehydrogenase class 4 mu/sigma chain	5.31863	14.6153	1.34206	0.0522866
Plxna3	plexin-A3 precursor	0.918382	2.96003	1.34161	0.210365
Mfsd11	UNC93-like protein MFSD11	1.07044	3.65432	1.3358	0.127258
Pdp2	pyruvate dehydrogenase [acetyl-transferring]-phosphatase 2, mitochondrial	0.649978	0.95896	1.33243	0.551496
Akap12	A-kinase anchor protein 12	10.2453	27.6002	1.31994	0.053281
Nme6	nucleoside diphosphate kinase 6	6.74702	22.3194	1.31923	0.0573475
Lbp	lipopolysaccharide-binding protein precursor	1.04405	2.93501	1.30914	0.059552
Rab31	ras-related protein Rab-31	1.55776	2.99613	1.28982	0.314311
Hilpda	hypoxia-inducible lipid droplet-associated protein isoform 1	3.723	9.0032	1.28965	0.0603864
Mast4	microtubule-associated serine/threonine-protein kinase 4	0.220085	0.480247	1.27035	0.0946674
Iqsec2	IQ motif and SEC7 domain-containing protein 2 isoform 1	0.174408	0.341185	1.26418	0.227095
Jarid2	protein Jumonji	0.531123	1.53438	1.26277	0.049925
Itpripl1	inositol 1,4,5-trisphosphate receptor-interacting protein-like 1 precursor	35.091	61.0541	1.26227	0.460606
Stk17b	serine/threonine-protein kinase 17B	0.434901	0.941734	1.25977	0.0476809
Fbxo28	F-box only protein 28	0.789142	1.93136	1.25832	0.107496
Dusp3	dual specificity protein phosphatase 3	28.0614	59.8959	1.24739	0.249858
Rnf121	RING finger protein 121	1.12541	5.39901	1.23917	0.137019
Jrk	jerky protein	1.13738	2.56099	1.2386	0.296039
Gemin4	gem-associated protein 4	0.999418	3.30907	1.23803	0.241934
Arv1	protein ARV1	1.59382	4.27674	1.23706	0.23418
Arhgef4	rho guanine nucleotide exchange factor 4	1.09637	1.33374	1.23228	0.725315
Sfxn1	sideroflexin-1	4.69894	12.5247	1.20929	0.0857512
Nsf	vesicle-fusing ATPase	0.887877	3.2326	1.20784	0.146075
Irak4	interleukin-1 receptor-associated kinase 4	11.9105	15.322	1.20208	0.715337
Cdk3-ps	cyclin-dependent kinase 3, pseudogene (Cdk3-ps), non-coding RNA	0.970794	4.41281	1.20192	0.243718
Bpnt1	3'(2'),5'-bisphosphate nucleotidase 1	1.59873	3.59249	1.20136	0.147291
Cbr3	carbonyl reductase [NADPH] 3	6.67823	8.58947	1.20067	0.664287
Spp1	osteopontin isoform 3 precursor	6.54716	8.73351	1.19358	0.509867
Vav2	guanine nucleotide exchange factor VAV2	0.755687	3.01804	1.18308	0.182738
Cysrt1	cysteine-rich tail protein 1	3.74685	5.4716	1.17893	0.612367
Rnd2	rho-related GTP-binding protein RhoN precursor	8.4745	11.992	1.1752	0.593484
Stat3	signal transducer and activator of transcription 3 isoform 2	1.85475	5.19975	1.17232	0.0450081
Snhg7	small nucleolar RNA host gene 7 (SNHG7), transcript variant 3, long non-coding RNA	2.98498	10.4308	1.17032	0.119293
Ndufaf6	NADH dehydrogenase (ubiquinone) complex I, assembly factor 6 precursor	3.87678	6.31142	1.16795	0.482125
Xpr1	xenotropic and polytropic retrovirus receptor 1	0.287925	0.689216	1.16747	0.10551
Gcnt3	beta-1,3-galactosyl-O-glycosyl-glycoprotein beta-1,6-N-acetylglucosaminyltransferase 3	27.3282	63.004	1.16389	0.366154
Farp2	FERM, RhoGEF and pleckstrin domain-containing protein 2	0.535062	1.52008	1.16232	0.165768
Ddhd1	phospholipase DDHD1 isoform 4	0.475619	0.691943	1.15215	0.465208
Slc10a7	sodium/bile acid cotransporter 7 isoform e	1.06481	2.49529	1.15113	0.234872
Lrrc16a	leucine-rich repeat-containing protein 16A isoform 1	0.568182	1.75967	1.14852	0.146384
Baiap2l1	brain-specific angiogenesis inhibitor 1-associated protein 2-like protein 1	0.6691	1.87434	1.14315	0.1177
Ccdc163	coiled-coil domain containing 163	8.13842	24.6456	1.13914	0.101234
Tcp11l2	T-complex protein 11-like protein 2	0.429737	1.04971	1.13665	0.218155
Cadm4	cell adhesion molecule 4 precursor	1.57841	3.4164	1.13499	0.277266
Smap1	stromal membrane-associated protein 1 isoform 2	2.81839	4.42851	1.1329	0.367069
Kif20a	kinesin-like protein KIF20A	1.55952	6.39356	1.13165	0.200827
Ercc5	DNA repair protein complementing XP-G cells homolog	0.161695	0.389973	1.11211	0.153809
Prom1	prominin-1 isoform s4 precursor	3.80223	8.64274	1.11099	0.0806594
Kcnn1	small conductance calcium-activated potassium channel protein 1	1.614	2.80301	1.10887	0.402113
Slc16a13	monocarboxylate transporter 13	3.23986	3.86938	1.10635	0.807899
Rbm45	RNA-binding protein 45	3.02056	5.56587	1.10164	0.228676
Hsd17b7	3-keto-steroid reductase	0.359387	0.711008	1.10136	0.173391
Ankrd23	ankyrin repeat domain-containing protein 23 isoform 2	1.23648	2.5959	1.09827	0.23245
Atp6v0a4	V-type proton ATPase 116 kDa subunit a isoform 4	0.396232	0.694378	1.09672	0.332292
Clasp1	CLIP-associating protein 1 isoform 4	0.356669	0.797413	1.09358	0.109494
1810019D21Rik	RIKEN cDNA 1810019D21 gene (1810019D21Rik), transcript variant 3, long non-coding RNA	2.26832	5.27373	1.09236	0.26233
Rexo4	RNA exonuclease 4	4.61645	12.8284	1.08933	0.233997
Kctd21	BTB/POZ domain-containing protein KCTD21	0.723193	1.52318	1.08302	0.260612
Nfkbiz	NF-kappa-B inhibitor zeta isoform b	3.25329	7.63754	1.08207	0.0309627
Nr4a1	nuclear receptor subfamily 4 group A member 1	1.04983	2.26677	1.0795	0.162837
Rad50	DNA repair protein RAD50	0.647582	1.6051	1.07908	0.152008
1110034G24Rik	uncharacterized protein C20orf196 homolog	0.864384	3.01167	1.07522	0.218767
Ipo13	importin-13	1.98506	4.97602	1.07324	0.224991
Bhlhe40	class E basic helix-loop-helix protein 40	1.08738	2.3663	1.06988	0.132073
Acap1	arf-GAP with coiled-coil, ANK repeat and PH domain-containing protein 1	3.80427	4.14631	1.06761	0.916822
Fads2	fatty acid desaturase 2	12.9066	34.0307	1.06739	0.160552
Commd8	COMM domain-containing protein 8	8.79508	11.0239	1.06686	0.628733
Sdad1	protein SDA1 homolog	0.873172	1.89004	1.06639	0.26899
Bcor	BCL-6 corepressor isoform d	0.267202	0.735507	1.06069	0.107448
Ppm1f	protein phosphatase 1F	1.24496	3.54142	1.05703	0.194809
Rasgef1b	ras-GEF domain-containing family member 1B isoform 2	2.81468	4.92334	1.05674	0.0894651
Scly	selenocysteine lyase	2.07948	4.78778	1.05548	0.190956
Yrdc	yrdC domain-containing protein, mitochondrial precursor	1.76722	2.76486	1.05429	0.311362
Cwf19l1	CWF19-like protein 1	2.91757	7.8114	1.05013	0.24119
9030624J02Rik	UPF0505 protein C16orf62 homolog	1.39589	3.99924	1.0501	0.215857
Eps15l1	epidermal growth factor receptor substrate 15-like 1 isoform c	1.0194	1.88852	1.04899	0.382832
Armc9	lisH domain-containing protein ARMC9 isoform 3	1.54932	3.05822	1.04896	0.347713
Aktip	AKT-interacting protein isoform 1	37.4215	83.7688	1.04717	0.272673
Mcu	calcium uniporter protein, mitochondrial precursor	227.405	358.266	1.0358	0.557525
Tspan12	tetraspanin-12	246.752	609.693	1.03267	0.331954
Gpatch2	G patch domain-containing protein 2	0.278036	0.901144	1.03197	0.153209
Igsf3	immunoglobulin superfamily member 3 precursor	0.307989	0.540941	1.03177	0.335132
Mgat4a	alpha-1,3-mannosyl-glycoprotein 4-beta-N-acetylglucosaminyltransferase A isoform 2	1.80312	3.74673	1.03166	0.272521
Evc	ellis-van Creveld syndrome protein homolog	0.504952	1.94443	1.03077	0.168504
Mycbpap	MYCBP-associated protein	1.52579	4.31597	1.03009	0.201614
Dhrs3	short-chain dehydrogenase/reductase 3 isoform 2	206.68	376.922	1.02981	0.226958
Atrn	attractin precursor	0.364397	0.849637	1.02802	0.0945298
Dpysl2	dihydropyrimidinase-related protein 2	276.429	495.39	1.02642	0.461272
Cdk18	cyclin-dependent kinase 18	8.65286	21.1061	1.02343	0.0542012
Morn2	MORN repeat-containing protein 2	4.20996	6.40242	1.0229	0.301347
Tmprss4	transmembrane protease serine 4	2.10393	4.33855	1.02228	0.156159
Zswim3	zinc finger SWIM domain-containing protein 3	0.677326	1.54102	1.01804	0.268201
P4ha2	prolyl 4-hydroxylase subunit alpha-2 isoform 2 precursor	3.39385	6.61918	1.01796	0.393302
Zfp710	zinc finger protein 710 isoform b	7.03862	10.7951	1.01098	0.379516
Zbtb25	zinc finger and BTB domain-containing protein 25	1.51371	2.57929	1.00997	0.27146
Srgap3	SLIT-ROBO Rho GTPase-activating protein 3	0.310744	0.859571	1.00935	0.0863487
Tob1	protein Tob1	1.47439	5.00921	1.00898	0.262716
Cnpy4	protein canopy homolog 4 precursor	4.60972	10.7717	1.00434	0.164801
Tef	thyrotroph embryonic factor isoform 2	2.82598	7.4301	1.00176	0.132849
Lyrm2	LYR motif-containing protein 2	1.7719	1.72431	1.00161	0.967977
Cort	cortistatin preproprotein	3.0958	4.10937	1.00081	0.646799
Sh2b3	SH2B adapter protein 3 isoform 2	2.1277	4.16739	0.998099	0.394665
Lypd6b	ly6/PLAUR domain-containing protein 6B precursor	4.24916	8.50742	0.995655	0.073187
Cth	cystathionine gamma-lyase	0.754626	1.66641	0.995653	0.298099
Lrrc8a	volume-regulated anion channel subunit LRRC8A	145.7	145.82	0.994533	0.998986
Skap2	src kinase-associated phosphoprotein 2	5.87166	12.8498	0.994359	0.117605
Atl1	atlastin-1	0.489997	1.4316	0.994007	0.207215
Nupl2	nucleoporin-like protein 2	0.604566	1.9706	0.993134	0.277972
Mlxip	MLX-interacting protein isoform 2	0.344038	0.68588	0.991679	0.160896
Rassf6	ras association domain-containing protein 6 isoform 2	1.20458	1.79267	0.99105	0.488286
Tnrc6a	trinucleotide repeat-containing gene 6A protein	0.552608	1.72067	0.989508	0.125653
Acot2	acyl-coenzyme A thioesterase 2, mitochondrial precursor	81.584	136.894	0.989411	0.547968
Hsdl1	inactive hydroxysteroid dehydrogenase-like protein 1	4.08938	9.08868	0.989222	0.119956
Cyb561a3	cytochrome b ascorbate-dependent protein 3 isoform 1	0.59826	1.50426	0.986802	0.0934319
Tecpr1	tectonin beta-propeller repeat-containing protein 1	0.62161	1.63315	0.984441	0.11373
D930015E06Rik	transmembrane protein 131-like precursor	0.565306	1.46801	0.98232	0.185316
Rassf3	ras association domain-containing protein 3	3.86451	5.74814	0.980813	0.316117
Rap1gap2	rap1 GTPase-activating protein 2	0.827164	1.84678	0.980077	0.157608
Sgpp1	sphingosine-1-phosphate phosphatase 1	1.36683	2.0862	0.978439	0.228471
Tex2	testis-expressed sequence 2 protein	2.16266	4.26564	0.9774	0.159629
Ncs1	neuronal calcium sensor 1	1.21973	3.21745	0.970661	0.119712
Polr3d	DNA-directed RNA polymerase III subunit RPC4	2.73199	6.25736	0.965627	0.172888
Cdc25a	M-phase inducer phosphatase 1	1.03235	4.09929	0.9648	0.157042
Pink1	serine/threonine-protein kinase PINK1, mitochondrial precursor	4.44471	8.09497	0.964748	0.320278
Osgepl1	probable tRNA N6-adenosine threonylcarbamoyltransferase, mitochondrial	0.918079	2.12126	0.964409	0.227302
Slc2a4rg-ps	Slc2a4 regulator, pseudogene (Slc2a4rg-ps), non-coding RNA	11.3256	25.8298	0.963285	0.181533
Cenpo	centromere protein O	1.85292	3.4918	0.960911	0.355549
Slc12a6	solute carrier family 12 member 6 isoform 1	0.29039	0.805996	0.959827	0.117431
Tomm34	mitochondrial import receptor subunit TOM34 isoform a	135.408	300.587	0.959722	0.329636
Golt1b	vesicle transport protein GOT1B	174.79	263.378	0.95908	0.593403
Xylb	xylulose kinase isoform 2	0.639291	1.4671	0.957177	0.262372
Sc5d	lathosterol oxidase	2.56408	6.60771	0.956288	0.117386
Sort1	sortilin isoform 1 precursor	2.07058	4.95444	0.955039	0.073966
Ctnnal1	alpha-catulin	1.47979	4.12557	0.954615	0.211744
Dicer1	endoribonuclease Dicer	1.12006	2.39348	0.953654	0.0513994
Tspan1	tetraspanin-1	56.2443	124.459	0.950129	0.240489
Egr2	E3 SUMO-protein ligase EGR2	0.889678	2.28981	0.949409	0.277926
A430105I19Rik	uncharacterized protein C15orf52 homolog	0.626597	2.36405	0.949297	0.20805
Tgm2	protein-glutamine gamma-glutamyltransferase 2	1.04782	2.07193	0.949103	0.163248
Sft2d2	vesicle transport protein SFT2B	1.53877	3.87445	0.948098	0.129959
Amigo1	amphoterin-induced protein 1 isoform b precursor	0.946416	1.86775	0.9467	0.297252
Tbc1d16	TBC1 domain family member 16	4.77289	11.2286	0.946486	0.0210268
Dcun1d2	DCN1-like protein 2 isoform b	1.21393	2.21028	0.944879	0.307108
Spice1	spindle and centriole-associated protein 1	2.69481	6.08057	0.944007	0.158103
Abcc10	multidrug resistance-associated protein 7 isoform mrp7B	0.710031	1.43048	0.940059	0.42008
Coro2a	coronin-2A isoform 1	0.368327	1.04039	0.939703	0.185524
Il11ra1	interleukin-11 receptor subunit alpha-1 precursor	5.61175	8.05875	0.938944	0.592545
Oma1	metalloendopeptidase OMA1, mitochondrial precursor	1.72091	3.64777	0.93877	0.268364
Tollip	toll-interacting protein	1.17224	3.34071	0.936602	0.170096
Tbc1d1	TBC1 domain family member 1 isoform 3	7.77058	16.6422	0.935309	0.0649361
Gga3	ADP-ribosylation factor-binding protein GGA3 isoform 2	2.50908	6.31688	0.934174	0.15073
Larp4b	la-related protein 4B isoform 2	0.972088	2.03727	0.933687	0.0693953
Zfp346	zinc finger protein 346	1.08023	4.6123	0.927933	0.191877
Hsd17b4	peroxisomal multifunctional enzyme type 2	5.45467	12.5743	0.926228	0.156768
Srxn1	sulfiredoxin-1	4.60106	9.33092	0.92369	0.233165
Kdm2a	lysine-specific demethylase 2A	0.269253	0.553518	0.922557	0.201179
Frmd4b	FERM domain-containing protein 4B	2.80665	4.54668	0.921265	0.304712
Papd7	non-canonical poly(A) RNA polymerase PAPD7 isoform 2	0.567441	1.65474	0.920662	0.111725
D17H6S53E	uncharacterized protein C6orf47 homolog	4.90221	8.07334	0.92032	0.311758
Htatip2	oxidoreductase HTATIP2 isoform b	2.6452	7.89715	0.92008	0.203465
Slc25a38	solute carrier family 25 member 38	0.938095	2.02902	0.919165	0.241284
Neurl1b	E3 ubiquitin-protein ligase NEURL1B	1.48028	2.88945	0.918057	0.0958052
Nsd1	histone-lysine N-methyltransferase, H3 lysine-36 and H4 lysine-20 specific	1.022	2.00922	0.917817	0.109689
Bdnf	brain-derived neurotrophic factor isoform 2 preproprotein	0.885856	1.08466	0.91715	0.764854
Trmt2b	tRNA (uracil(54)-C(5))-methyltransferase homolog isoform b	0.91405	2.78118	0.916274	0.222871
Dvl3	segment polarity protein dishevelled homolog DVL-3	2.89633	6.17347	0.91619	0.221768
Mbnl3	muscleblind-like protein 3 isoform 2	21.8112	38.4025	0.915664	0.4692
Slx1b	structure-specific endonuclease subunit SLX1	2.24842	2.56894	0.915573	0.877479
Efna5	ephrin-A5 isoform 1 precursor	6.23429	10.3276	0.915117	0.510266
Mon2	protein MON2 homolog isoform 2	1.58245	3.42247	0.912875	0.0577647
Chd2	chromodomain-helicase-DNA-binding protein 2	0.380078	0.980529	0.912117	0.154153
Adk	adenosine kinase isoform 2	4.48854	7.07317	0.911522	0.192352
Zfp750	zinc finger protein 750	2.79747	4.00686	0.9093	0.533642
3830406C13Rik	uncharacterized protein C3orf14 homolog isoform 3	0.926844	1.2405	0.909161	0.498464
Mccc2	methylcrotonoyl-CoA carboxylase beta chain, mitochondrial	0.9944	1.93466	0.908946	0.23315
Shisa7	protein shisa-7 isoform 2 precursor	0.508959	0.692651	0.907592	0.590912
Gtpbp2	GTP-binding protein 2 isoform 2	0.417181	1.47739	0.907076	0.214658
Stk40	serine/threonine-protein kinase 40 isoform a	2.41492	4.98545	0.907028	0.346601
Abca3	ATP-binding cassette sub-family A member 3	1.65609	3.96706	0.906669	0.307954
Apex2	DNA-(apurinic or apyrimidinic site) lyase 2	1.71117	5.97222	0.905964	0.215766
Sat1	diamine acetyltransferase 1 isoform 2	20.8729	81.1413	0.905526	0.172473
Sftpd	pulmonary surfactant-associated protein D precursor	3.44774	6.44322	0.905097	0.171884
Irs1	insulin receptor substrate 1	0.233964	0.342078	0.904172	0.354091
Acadvl	very long-chain specific acyl-CoA dehydrogenase, mitochondrial precursor	22.9103	55.6064	0.899446	0.157251
Acaa2	3-ketoacyl-CoA thiolase, mitochondrial	37.7291	92.7842	0.898905	0.0589578
Cdc25c	M-phase inducer phosphatase 3	4.78784	10.3892	0.895696	0.160365
Rpp38	ribonuclease P protein subunit p38	1.51196	3.183	0.89489	0.300891
Slc7a6	Y+L amino acid transporter 2	1.71086	4.39823	0.894661	0.186931
Nav2	neuron navigator 2 isoform 2	25.2352	39.261	0.89361	0.507489
Adam17	disintegrin and metalloproteinase domain-containing protein 17 isoform 4	7.99427	16.2624	0.893526	0.0719369
Nfs1	cysteine desulfurase, mitochondrial	4.38054	10.2807	0.893485	0.122461
Nfkbie	NF-kappa-B inhibitor epsilon isoform 1	2.22406	3.52439	0.892554	0.467284
Selenbp1	selenium-binding protein 1	13.1552	29.5467	0.891571	0.0535185
Smox	spermine oxidase isoform i	16.6679	22.0713	0.891099	0.732099
Cyth3	cytohesin-3 isoform 2	0.591822	1.63678	0.889655	0.135045
Tpk1	thiamin pyrophosphokinase 1 isoform 2	1.29312	2.29767	0.889218	0.196508
Rnf135	E3 ubiquitin-protein ligase RNF135	2.60391	3.88708	0.886737	0.317156
Fgfbp1	fibroblast growth factor-binding protein 1 precursor	7.52432	18.9612	0.886594	0.0839063
Slc4a11	sodium bicarbonate transporter-like protein 11	4.76645	11.1234	0.886123	0.244245
Pafah2	platelet-activating factor acetylhydrolase 2, cytoplasmic isoform b	1.94062	3.82861	0.885343	0.298302
Wsb2	WD repeat and SOCS box-containing protein 2	5.22134	13.9419	0.884703	0.125452
Ubl4	partial mRNA for ubiquitin-like protein GDX (Ubl4 gene)	2.58877	4.51254	0.882465	0.140009
Ttll3	tubulin monoglycylase TTLL3 isoform 1	1.70078	4.69748	0.881628	0.280737
Ccdc137	coiled-coil domain-containing protein 137	1.28695	3.27667	0.880772	0.174763
Ccpg1	cell cycle progression protein 1 isoform 3	2.51464	5.62428	0.880018	0.130924
Lbr	lamin-B receptor	2.72556	6.13027	0.879979	0.0513102
Nol4l	nucleolar protein 4-like isoform 1	0.558341	1.38525	0.879362	0.164028
Swap70	switch-associated protein 70	0.25227	0.549159	0.879278	0.213108
Rc3h1	roquin-1	0.862683	1.42127	0.87919	0.445231
Tfap4	transcription factor AP-4	0.721564	1.58329	0.876755	0.188334
Atg2b	autophagy-related protein 2 homolog B	2.70885	4.43051	0.876577	0.379248
Tsku	tsukushin precursor	3.06363	4.26271	0.876033	0.556003
Cdc42se2	CDC42 small effector protein 2	1.31778	2.83034	0.874087	0.274796
Cyp1b1	cytochrome P450 1B1	0.908873	1.33785	0.873571	0.505828
Bbs9	protein PTHB1	0.886525	1.98127	0.873399	0.39811
Fam149b	protein FAM149B1 isoform 3	2.97828	8.13814	0.872892	0.127231
Hemk1	hemK methyltransferase family member 1	1.6576	4.51321	0.872556	0.259241
Inpp1	inositol polyphosphate 1-phosphatase	1.2795	4.57531	0.871367	0.309812
Aar2	protein AAR2 homolog	3.90067	11.3874	0.871358	0.183627
Sik3	serine/threonine-protein kinase SIK3	0.630348	1.78092	0.870893	0.11613
Sdcbp2	syntenin-2	4.27434	9.96514	0.869482	0.15149
Tbl1xr1	F-box-like/WD repeat-containing protein TBL1XR1	0.249853	0.555059	0.869418	0.160188
Asb8	ankyrin repeat and SOCS box protein 8	2.09024	6.85311	0.867592	0.146617
Kctd10	BTB/POZ domain-containing adapter for CUL3-mediated RhoA degradation protein 3 isoform 1	5.30741	11.9354	0.867318	0.369128
Arhgef10	rho guanine nucleotide exchange factor 10 isoform a	0.595839	1.02833	0.86602	0.369163
Cand2	cullin-associated NEDD8-dissociated protein 2	1.31458	3.34263	0.865349	0.183765
Sgk1	serine/threonine-protein kinase Sgk1 isoform a	1.4751	3.85202	0.864287	0.107649
Snx32	sorting nexin-32	1.67368	6.43263	0.86318	0.168587
Ikbkg	NF-kappa-B essential modulator isoform 2	0.497899	1.1182	0.862409	0.152171
Tnpo3	transportin-3	1.17385	2.37479	0.862227	0.151856
Wasf1	wiskott-Aldrich syndrome protein family member 1	0.926289	1.40198	0.861829	0.517725
Nipsnap3b	protein NipSnap homolog 3B	2.58426	4.39235	0.860472	0.190862
Tecpr2	tectonin beta-propeller repeat-containing protein 2 isoform 2	0.155451	0.250654	0.859914	0.340932
Nadk2	NAD kinase 2, mitochondrial isoform 4	0.804011	1.75389	0.859661	0.126582
Elavl1	ELAV-like protein 1	4.79933	6.93813	0.859172	0.282319
Hmox1	heme oxygenase 1	3.7546	6.35505	0.85889	0.483504
Acad11	acyl-CoA dehydrogenase family member 11	1.55484	3.18247	0.858185	0.186955
Usp2	ubiquitin carboxyl-terminal hydrolase 2 isoform Usp2-69	1.12619	1.65844	0.857795	0.332856
Trim16	tripartite motif-containing protein 16	1.19659	2.84673	0.857647	0.17837
Med13l	mediator of RNA polymerase II transcription subunit 13-like	0.422386	0.90938	0.857424	0.237431
Wrb	tail-anchored protein insertion receptor WRB	73.6384	124.737	0.856281	0.514833
Arhgap35	rho GTPase-activating protein 35	2.65267	5.11282	0.85467	0.160345
Mapkbp1	mitogen-activated protein kinase-binding protein 1	0.25705	0.519862	0.854654	0.25064
Sptbn2	spectrin beta chain, non-erythrocytic 2	6.10123	12.2755	0.854344	0.113078
Mapk9	mitogen-activated protein kinase 9 isoform alpha1	0.580967	1.10803	0.854149	0.18295
Pfkp	ATP-dependent 6-phosphofructokinase, platelet type isoform 2	19.5395	40.4769	0.852979	0.148339
Itfg3	PREDICTED: protein ITFG3 isoform X1	22.7579	41.5807	0.852222	0.127842
Nrp2	neuropilin-2 isoform 6 precursor	0.288824	0.546993	0.852174	0.285757
Acox1	peroxisomal acyl-coenzyme A oxidase 1 isoform 2	5.97109	10.9405	0.852084	0.144452
Rph3al	rab effector Noc2 isoform 2	1.42022	5.57562	0.851821	0.149532
Pomgnt1	protein O-linked-mannose beta-1,2-N-acetylglucosaminyltransferase 1 isoform 3	4.69419	15.5285	0.850586	0.238298
Atf6	cyclic AMP-dependent transcription factor ATF-6 alpha	0.293011	0.764127	0.850537	0.205015
Kank3	KN motif and ankyrin repeat domain-containing protein 3	2.79854	5.02562	0.84999	0.403371
Ctdspl	CTD small phosphatase-like protein	2.975	5.28365	0.849066	0.0495732
Thg1l	probable tRNA(His) guanylyltransferase isoform 2	2.03715	2.06398	0.848721	0.984967
Urod	uroporphyrinogen decarboxylase	11.1313	34.4308	0.848187	0.167009
Slc35a3	UDP-N-acetylglucosamine transporter	0.319118	0.420805	0.847837	0.563254
Chsy1	chondroitin sulfate synthase 1 precursor	1.03995	1.50031	0.847144	0.543165
Dera	deoxyribose-phosphate aldolase	5.50658	12.9462	0.846997	0.253885
Eral1	GTPase Era, mitochondrial	0.69839	2.12348	0.846446	0.158769
Tmem41a	transmembrane protein 41A precursor	7.61829	14.6892	0.846444	0.236837
Cask	peripheral plasma membrane protein CASK isoform 2	11.6908	18.4365	0.844719	0.455346
Gm3336	uncharacterized protein LOC100502950 precursor	1.25763	2.06225	0.844514	0.394866
Snx18	sorting nexin-18	4.13955	17.7069	0.844391	0.208698
Tpd52l2	tumor protein D54 isoform f	4.23381	10.0049	0.843165	0.138418
2810408I11Rik	RIKEN cDNA 2810408I11 gene (2810408I11Rik), long non-coding RNA	2.5104	4.36057	0.842644	0.231282
Synj2bp	synaptojanin-2-binding protein isoform 2	5.74336	19.401	0.842593	0.23357
Rlim	E3 ubiquitin-protein ligase RLIM	2.88128	3.97901	0.841193	0.443435
Zak	mitogen-activated protein kinase kinase kinase MLT isoform 2	4.94664	8.81195	0.839577	0.067576
Inafm2	putative transmembrane protein INAFM2	96.8178	202.952	0.837949	0.382268
Ppcdc	phosphopantothenoylcysteine decarboxylase	3.67581	9.33442	0.835511	0.234069
Ptplad1	PREDICTED: very-long-chain (3R)-3-hydroxyacyl-CoA dehydratase 3 isoform X1	4.04978	7.95305	0.834913	0.112093
Ncmap	noncompact myelin-associated protein isoform 2	1.8698	4.98104	0.83486	0.300031
Dgat2	diacylglycerol O-acyltransferase 2	3.37092	5.37743	0.834266	0.303297
Syt12	synaptotagmin-12	1.96719	3.64337	0.831976	0.342481
Ccdc6	coiled-coil domain-containing protein 6	83.79	105.724	0.83162	0.74391
Gstk1	glutathione S-transferase kappa 1	9.52274	22.7845	0.831295	0.101395
Usp22	ubiquitin carboxyl-terminal hydrolase 22	42.7679	61.4996	0.831277	0.551278
Fgd2	FYVE, RhoGEF and PH domain-containing protein 2 isoform 1	1.73992	1.52311	0.830671	0.881197
Nlk	serine/threonine-protein kinase NLK	0.409719	0.63604	0.82894	0.539215
Ankrd46	ankyrin repeat domain-containing protein 46	5.5818	12.3997	0.827267	0.131633
Poldip3	polymerase delta-interacting protein 3	10.0471	24.9677	0.826714	0.155004
9330133O14Rik	RIKEN cDNA 9330133O14 gene	1.43143	3.53217	0.826329	0.16347
Ppp2r1b	serine/threonine-protein phosphatase 2A 65 kDa regulatory subunit A beta isoform isoform c	1.39027	4.12648	0.825512	0.121789
Tle4	transducin-like enhancer protein 4 isoform 4	0.392088	0.660192	0.823505	0.279897
Zfp422	zinc finger protein 22	0.877927	1.98859	0.823327	0.141562
Gper1	G-protein coupled estrogen receptor 1	2.92299	5.12938	0.822989	0.395395
Snip1	smad nuclear-interacting protein 1	0.804427	1.814	0.822344	0.118127
Sltm	SAFB-like transcription modulator isoform b	2.01278	4.30441	0.820902	0.132775
Ecsit	evolutionarily conserved signaling intermediate in Toll pathway, mitochondrial precursor	4.83745	8.80518	0.820086	0.397571
Stat5a	signal transducer and activator of transcription 5A isoform 2	1.65891	2.5509	0.819169	0.340034
Csnk2a1	casein kinase II subunit alpha	8.52602	14.6831	0.818802	0.471217
Snora65	small nucleolar RNA, H/ACA box 65 (Snora65), small nucleolar RNA	43.9623	73.2042	0.818777	0.369836
Dlg3	disks large homolog 3 isoform 5	0.762941	1.71424	0.817744	0.10144
Igf2r	cation-independent mannose-6-phosphate receptor precursor	8.4773	11.6162	0.817515	0.664777
Wdr1	WD repeat-containing protein 1	55.853	104.64	0.817507	0.255677
Prmt7	protein arginine N-methyltransferase 7	5.01571	10.3378	0.81705	0.37442
Dgkd	diacylglycerol kinase delta	1.96634	4.59316	0.816759	0.219774
Atp1b1	sodium/potassium-transporting ATPase subunit beta-1	123.301	220.687	0.815249	0.334314
Gart	trifunctional purine biosynthetic protein adenosine-3	6.48278	14.5644	0.813254	0.236857
Qsox1	sulfhydryl oxidase 1 isoform b precursor	1.83382	2.06962	0.813032	0.84094
Sgms2	phosphatidylcholine:ceramide cholinephosphotransferase 2	0.759221	1.18785	0.812804	0.214283
Gm15800	probable E3 ubiquitin-protein ligase HECTD4	1.77806	3.3462	0.8126	0.173767
Clec16a	protein CLEC16A isoform 2	1.57647	3.46601	0.81257	0.142084
Cyth1	cytohesin-1 isoform 3	0.813136	2.23586	0.812333	0.123586
Dip2b	disco-interacting protein 2 homolog B isoform 2	0.461086	0.893712	0.811405	0.165251
Pter	phosphotriesterase-related protein isoform 3	0.44213	0.793443	0.809908	0.381727
Psmd11	26S proteasome non-ATPase regulatory subunit 11	5.22892	11.0026	0.809889	0.109428
Prkd2	serine/threonine-protein kinase D2	0.639992	1.19729	0.8098	0.385348
Nrf1	nuclear respiratory factor 1 isoform a	3.4184	10.314	0.809644	0.15761
Coro1c	coronin-1C	9.21082	19.1906	0.808912	0.220697
Plk3	serine/threonine-protein kinase PLK3 isoform 2	3.63377	4.38238	0.808114	0.823795
Sik1	serine/threonine-protein kinase SIK1	0.855191	1.5782	0.807504	0.243927
Steap1	metalloreductase STEAP1	6.79761	11.0968	0.807332	0.300241
Spats2	spermatogenesis-associated serine-rich protein 2	2.85056	5.96244	0.807183	0.190575
Muc20	mucin-20 isoform a precursor	16.7703	37.13	0.806649	0.0441975
Dnmt3a	DNA (cytosine-5)-methyltransferase 3A isoform 1	0.941866	2.03819	0.806245	0.122193
Pdia4	protein disulfide-isomerase A4 precursor	1.91512	3.85311	0.806199	0.205418
Vps11	vacuolar protein sorting-associated protein 11 homolog	2.68141	7.73812	0.805653	0.229567
Id3	DNA-binding protein inhibitor ID-3	17.2826	19.1219	0.805588	0.906995
Tmem45b	transmembrane protein 45B	27.6557	51.9867	0.805518	0.277051
Prmt1	protein arginine N-methyltransferase 1 isoform 3	8.36709	17.3888	0.805517	0.400327
Rab11fip3	rab11 family-interacting protein 3 isoform a	0.926413	0.991953	0.805058	0.924532
Zfyve27	protrudin isoform 2	7.10952	12.988	0.804943	0.208564
Tbrg4	protein TBRG4	4.87518	8.99935	0.803154	0.386783
Cdkl1	cyclin-dependent kinase-like 1	9.97342	20.1199	0.803002	0.122123
Enpp4	bis(5'-adenosyl)-triphosphatase enpp4 precursor	0.908071	1.47203	0.802487	0.153152
Inpp4a	type I inositol 3,4-bisphosphate 4-phosphatase isoform 4	28.0286	33.6281	0.801429	0.801414
Gstt3	glutathione S-transferase, theta 3	13.9754	30.5934	0.801075	0.0680134
Napg	gamma-soluble NSF attachment protein	0.783101	1.79319	0.80012	0.21665
Slc39a11	zinc transporter ZIP11 isoform 1	2.00562	5.11211	0.799977	0.125272
Tm4sf1	transmembrane 4 L6 family member 1	2.05566	2.68914	0.79974	0.558579
Pomt1	protein O-mannosyl-transferase 1	2.03983	2.6921	0.799052	0.681663
C330006A16Rik	protein C9orf69 homolog	34.335	54.8768	0.798957	0.378209
Ift46	intraflagellar transport protein 46 homolog	12.8054	31.8927	0.798882	0.129887
Mpp3	MAGUK p55 subfamily member 3	1.37292	2.07456	0.798862	0.455252
Tspan33	tetraspanin-33 isoform 2	12.7691	31.0557	0.798099	0.174589
Elac2	zinc phosphodiesterase ELAC protein 2	3.29027	8.0587	0.79684	0.309534
Degs2	sphingolipid delta(4)-desaturase/C4-monooxygenase DES2 isoform 2	2.38159	4.37052	0.796083	0.301692
Slc16a1	monocarboxylate transporter 1	1.52653	2.40347	0.794225	0.22363
Gyltl1b	glycosyltransferase-like protein LARGE2 isoform 3 precursor	1.22485	2.07282	0.793603	0.306811
Mief1	mitochondrial dynamics protein MID51	1.28592	2.37132	0.793242	0.232841
B3gnt2	N-acetyllactosaminide beta-1,3-N-acetylglucosaminyltransferase 2	5.14329	8.01238	0.793231	0.309288
Cdc23	cell division cycle protein 23 homolog	0.808674	1.45878	0.792747	0.386671
Inmt	indolethylamine N-methyltransferase	100.433	226.776	0.792487	0.206952
Dock5	dedicator of cytokinesis protein 5	0.305285	0.625362	0.792097	0.166645
Mcmbp	mini-chromosome maintenance complex-binding protein	33.9931	51.2548	0.790255	0.590619
Tmem173	stimulator of interferon genes protein isoform 3	2.13817	5.47165	0.78792	0.222619
Gapvd1	GTPase-activating protein and VPS9 domain-containing protein 1	0.90096	2.16955	0.787681	0.209089
Tex261	protein TEX261	8.4104	16.8706	0.786602	0.382656
Lars	leucine--tRNA ligase, cytoplasmic	3.03364	5.66507	0.786573	0.301734
Sema4g	semaphorin-4G precursor	3.81148	6.44579	0.78612	0.204738
Sema3a	semaphorin-3A precursor	0.759637	3.14405	0.786039	0.126695
Rcan3	calcipressin-3	1.10719	2.00216	0.785623	0.33539
B4galt1	beta-1,4-galactosyltransferase 1	224.828	262.518	0.784926	0.824022
Utp6	U3 small nucleolar RNA-associated protein 6 homolog	0.806797	1.49258	0.78436	0.424814
Vsig10l	V-set and immunoglobulin domain-containing protein 10-like	0.512796	0.955411	0.783661	0.304978
Usp40	ubiquitin carboxyl-terminal hydrolase 40 isoform 1	0.414945	1.1415	0.782804	0.311018
Gstt2	glutathione S-transferase theta-2	6.56361	12.1859	0.781837	0.169354
Acat1	acetyl-CoA acetyltransferase, mitochondrial precursor	1.62634	2.53654	0.78102	0.295759
Asb7	ankyrin repeat and SOCS box protein 7	0.277497	0.432809	0.780501	0.386285
Aifm2	apoptosis-inducing factor 2 isoform 2	3.78729	9.48253	0.779376	0.254418
Exoc3	exocyst complex component 3	0.947192	2.08916	0.779118	0.215843
Lrrc75a	leucine-rich repeat-containing protein 75A	4.69087	9.17203	0.777858	0.174594
Gmeb1	glucocorticoid modulatory element-binding protein 1	0.679479	1.40734	0.775942	0.262306
Camk2b	calcium/calmodulin-dependent protein kinase type II subunit beta isoform 3	0.852163	2.81769	0.775171	0.191059
Atxn7l3	ataxin-7-like protein 3 isoform a	4.83124	9.57479	0.775055	0.339318
Mtor	serine/threonine-protein kinase mTOR	1.17523	2.71726	0.775039	0.183604
Rhot2	mitochondrial Rho GTPase 2	5.16212	12.8067	0.775023	0.190751
Vps18	vacuolar protein sorting-associated protein 18 homolog	2.14037	2.22746	0.773708	0.957051
Med20	mediator of RNA polymerase II transcription subunit 20	6.50615	12.7317	0.773685	0.233299
Marveld1	MARVEL domain-containing protein 1	10.0401	20.831	0.772915	0.110637
Nek7	serine/threonine-protein kinase Nek7 isoform 2	0.73655	1.39639	0.769615	0.144805
Tsc1	hamartin isoform 1	0.524926	1.21047	0.76928	0.238908
Bcas3	breast carcinoma-amplified sequence 3 homolog isoform b	2.82354	6.528	0.768989	0.267786
Rb1	retinoblastoma-associated protein	0.294233	0.307414	0.768779	0.922264
Mbp	myelin basic protein isoform 6	3.76843	7.59505	0.768645	0.150484
Pwwp2a	PWWP domain-containing protein 2A isoform a	0.675404	1.35048	0.768593	0.219261
Asb4	ankyrin repeat and SOCS box protein 4	0.432974	0.990234	0.767492	0.16189
Wdr62	WD repeat-containing protein 62	1.31217	2.05404	0.767045	0.507386
Stat1	signal transducer and activator of transcription 1 isoform 1	1.1257	1.75171	0.766626	0.493105
Txnl4b	thioredoxin-like protein 4B	9.5559	14.9202	0.765669	0.404685
Abcf2	ATP-binding cassette sub-family F member 2 isoform 2	10.5395	32.9874	0.765003	0.203003
Smim13	small integral membrane protein 13	2.04211	7.8191	0.764881	0.224724
Il1r1	interleukin-1 receptor type 1 isoform 2 precursor	1.96261	4.46467	0.763442	0.248485
Tmem186	transmembrane protein 186	3.73794	7.63865	0.763334	0.109189
Apbb2	amyloid beta A4 precursor protein-binding family B member 2 isoform 6	0.568027	0.987253	0.763333	0.409799
5830417I10Rik	RIKEN cDNA 5830417I10 gene (5830417I10Rik), non-coding RNA	0.281301	0.704446	0.763005	0.209948
Haus5	HAUS augmin-like complex subunit 5	6.00825	12.7623	0.76259	0.25871
Pask	PAS domain-containing serine/threonine-protein kinase	5.06104	10.3816	0.762276	0.144678
Gdpd1	glycerophosphodiester phosphodiesterase domain-containing protein 1	0.801261	1.54991	0.761164	0.152498
Cdk2	cyclin-dependent kinase 2 isoform 1	8.82422	14.8589	0.760865	0.401871
Dhrs1	dehydrogenase/reductase SDR family member 1	20.0837	35.0801	0.760236	0.250894
Tcf20	transcription factor 20 isoform a	0.859149	1.72129	0.759856	0.17933
Tmem97	transmembrane protein 97	8.40651	15.7719	0.759401	0.129667
Cyfip2	cytoplasmic FMR1-interacting protein 2	0.564619	1.10444	0.759069	0.0597001
Jmy	junction-mediating and -regulatory protein	1.17607	1.32863	0.758858	0.855534
Tubgcp6	gamma-tubulin complex component 6	1.41494	4.51154	0.758318	0.171809
Pds5a	sister chromatid cohesion protein PDS5 homolog A	2.83952	4.37449	0.758271	0.473297
Bsnd	barttin	1.19848	5.31802	0.758131	0.158297
Zwilch	protein zwilch homolog	0.42463	0.784509	0.757976	0.224924
Atf7ip	activating transcription factor 7-interacting protein 1	0.731799	1.04122	0.75612	0.588431
Elmo2	engulfment and cell motility protein 2 isoform 3	4.08105	10.7273	0.75531	0.157496
Mkrn2	probable E3 ubiquitin-protein ligase makorin-2	2.7415	5.49183	0.75523	0.193776
1110037F02Rik	protein virilizer homolog	1.9786	3.12555	0.753534	0.309717
Cry2	cryptochrome-2	1.91984	5.27099	0.753349	0.259941
Pmepa1	protein TMEPAI	3.8564	7.01519	0.753087	0.363551
Kdsr	3-ketodihydrosphingosine reductase isoform 2 precursor	2.64267	4.01588	0.752465	0.535835
Exoc6b	exocyst complex component 6B	1.68428	4.77055	0.752315	0.206485
Tagap	T-cell activation Rho GTPase-activating protein	0.830127	1.60704	0.752271	0.204178
Ogdh	2-oxoglutarate dehydrogenase, mitochondrial isoform 4	4.11511	10.2231	0.751423	0.178171
Txnip	thioredoxin-interacting protein isoform 2	19.7011	34.2114	0.751005	0.131878
Mrps31	28S ribosomal protein S31, mitochondrial precursor	1.28778	1.94972	0.749584	0.497639
Smpd4	sphingomyelin phosphodiesterase 4 isoform 2	5.20057	12.1992	0.748902	0.182067
Zranb1	ubiquitin thioesterase Zranb1	2.89119	3.96804	0.748763	0.659188
Rab23	ras-related protein Rab-23	0.551454	1.19372	0.74785	0.245091
Sdccag8	serologically defined colon cancer antigen 8 homolog	2.14086	5.06018	0.747475	0.198874
Slc45a4	solute carrier family 45 member 4 isoform 2	4.13033	7.7858	0.747468	0.102642
Adcy6	adenylate cyclase type 6	0.600675	1.35525	0.747404	0.188212
Fchsd1	F-BAR and double SH3 domains protein 1	1.10657	2.08913	0.746548	0.381036
Mrpl45	39S ribosomal protein L45, mitochondrial	15.7221	29.4177	0.74614	0.0883024
Abhd11	protein ABHD11 isoform 2	19.3105	46.7272	0.74588	0.167121
Frk	tyrosine-protein kinase FRK	3.28911	4.63302	0.745548	0.303794
Aagab	alpha- and gamma-adaptin-binding protein p34	1.70813	4.11605	0.744946	0.213908
Otub1	ubiquitin thioesterase OTUB1	1759.62	2019.09	0.743091	0.843071
Tbc1d10b	TBC1 domain family member 10B	2.69004	5.87626	0.743077	0.351544
Rai14	ankycorbin	0.914699	2.09685	0.742793	0.241064
Ankrd1	ankyrin repeat domain-containing protein 1	2.29194	4.76508	0.740711	0.124664
Orc5	origin recognition complex subunit 5	1.78533	3.46585	0.740499	0.140199
Ncoa3	nuclear receptor coactivator 3	87.1507	83.0634	0.740394	0.949062
Tm9sf1	transmembrane 9 superfamily member 1 precursor	1.70338	3.3439	0.740366	0.19551
Tbce	tubulin-specific chaperone E	1.14355	2.27638	0.740046	0.206707
Cln6	ceroid-lipofuscinosis neuronal protein 6	8.95864	16.9211	0.738409	0.201332
Ctnna1	catenin alpha-1	88.4063	131.363	0.737952	0.415161
Acsl5	long-chain-fatty-acid--CoA ligase 5	8.46829	16.2192	0.736457	0.0951088
Ip6k1	inositol hexakisphosphate kinase 1	6.29802	13.8072	0.736316	0.200186
Supt20	transcription factor SPT20 homolog	1.12097	2.11663	0.736087	0.449564
Cluh	clustered mitochondria protein homolog	3.22675	6.67893	0.735316	0.155531
Atrip	ATR-interacting protein	2.522	6.53505	0.734526	0.371799
2810001G20Rik	RIKEN cDNA 2810001G20 gene	3.55881	6.92781	0.734234	0.176683
Stard3nl	MLN64 N-terminal domain homolog	5.33685	6.90194	0.733768	0.50358
Pi4ka	phosphatidylinositol 4-kinase alpha	3.25766	6.27438	0.733287	0.150617
Psat1	phosphoserine aminotransferase isoform 2	123.575	224.539	0.733032	0.202591
Mfn2	mitofusin-2	1.33312	3.78166	0.732727	0.300048
Eef2k	eukaryotic elongation factor 2 kinase	0.488913	0.935228	0.732436	0.356389
Xpo5	exportin-5	1.53411	4.94826	0.731213	0.198701
Bcl2l11	bcl-2-like protein 11 isoform 5	2.12677	4.15878	0.731006	0.373766
Nudt3	diphosphoinositol polyphosphate phosphohydrolase 1 isoform 2	14.3294	26.6432	0.729176	0.291216
Abhd14b	protein ABHD14B	25.5105	48.5784	0.728913	0.0731588
Exoc1	exocyst complex component 1 isoform 3	0.840888	2.25575	0.728266	0.146275
Golm1	Golgi membrane protein 1	43.3852	69.8399	0.728103	0.358109
Tbc1d22a	TBC1 domain family member 22A	2.56459	4.54426	0.727712	0.296648
Xrcc6	X-ray repair cross-complementing protein 6	11.43	27.7497	0.727439	0.206256
Stap2	signal-transducing adaptor protein 2	9.14884	28.5339	0.726455	0.209202
Limd1	LIM domain-containing protein 1	2.10205	4.56893	0.726353	0.28095
Clp1	polyribonucleotide 5'-hydroxyl-kinase Clp1	0.833346	1.7833	0.725957	0.30418
Retsat	all-trans-retinol 13,14-reductase precursor	4.08249	12.869	0.725797	0.213918
Fam3a	protein FAM3A precursor	3.19628	6.85854	0.72558	0.162363
Arhgap31	rho GTPase-activating protein 31	0.188085	0.568403	0.725411	0.27173
Nedd9	enhancer of filamentation 1 isoform 1	0.990017	1.96444	0.725023	0.176974
Btg1	protein BTG1	29.0952	54.0081	0.724447	0.29037
Nphp4	nephrocystin-4	0.877173	0.845872	0.724428	0.963875
Meis2	homeobox protein Meis2 isoform 6	0.449944	0.787034	0.723651	0.263934
Nop16	nucleolar protein 16	5.10221	9.88913	0.723577	0.222408
Cpt1a	carnitine O-palmitoyltransferase 1, liver isoform	43.8087	89.1785	0.72319	0.258591
Elp3	elongator complex protein 3 isoform 1	2.96655	7.4331	0.722075	0.306438
1700030K09Rik	uncharacterized protein C19orf44 homolog	2.79569	7.33489	0.721822	0.29324
Epha2	ephrin type-A receptor 2 precursor	1.68615	4.62901	0.721696	0.169107
Ap4b1	AP-4 complex subunit beta-1 isoform b	4.37947	8.91687	0.720613	0.228569
Cotl1	coactosin-like protein	6.7774	8.59164	0.720353	0.734738
Qars	glutamine--tRNA ligase	15.7393	43.603	0.719624	0.196479
Ppp2r5c	serine/threonine-protein phosphatase 2A 56 kDa regulatory subunit gamma isoform isoform d	11.623	18.4848	0.71929	0.11281
G6pdx	glucose-6-phosphate 1-dehydrogenase X	6.66521	18.0403	0.718833	0.15297
Trmt5	tRNA (guanine(37)-N1)-methyltransferase	8.36128	14.5372	0.717274	0.332144
Arid1b	AT-rich interactive domain-containing protein 1B	1.59757	4.29256	0.717059	0.315742
Mns1	meiosis-specific nuclear structural protein 1	1.56306	3.12063	0.716983	0.265734
Tagap1	T-cell activation GTPase-activating protein 1	125.552	204.619	0.716563	0.429399
Phf21a	PHD finger protein 21A isoform 3	0.555182	1.97667	0.715994	0.336006
Trappc10	trafficking protein particle complex subunit 10	2.27474	5.37087	0.715724	0.11709
Tmem199	transmembrane protein 199	8.17161	14.9537	0.715531	0.0498355
Gmpr2	GMP reductase 2	6.35564	16.2928	0.714636	0.224296
Nif3l1	NIF3-like protein 1	3.79832	8.84588	0.714094	0.233602
Hid1	protein HID1	7.07387	12.666	0.712934	0.334108
Pigh	phosphatidylinositol N-acetylglucosaminyltransferase subunit H	1.46792	1.88469	0.712432	0.564716
Peo1	twinkle protein, mitochondrial	1.74053	5.38206	0.712408	0.226154
Diap1	PREDICTED: protein diaphanous homolog 1 isoform X2	0.61363	3.15038	0.711651	0.185654
Phactr2	phosphatase and actin regulator 2 isoform C	76.3847	146.768	0.71162	0.416028
Patl1	protein PAT1 homolog 1	0.379585	0.610359	0.710915	0.385871
Litaf	lipopolysaccharide-induced tumor necrosis factor-alpha factor homolog	111.919	169.795	0.710654	0.106912
Zscan26	zinc finger and SCAN domain-containing protein 26	18.1816	26.4834	0.710485	0.610302
Smyd5	SET and MYND domain-containing protein 5	4.3366	13.9186	0.709655	0.196324
Nbas	neuroblastoma-amplified sequence	0.41216	0.842016	0.709478	0.252355
Lpin1	phosphatidate phosphatase LPIN1 isoform a	0.458367	0.740889	0.708557	0.48271
Apeh	acylamino-acid-releasing enzyme	4.5713	13.6648	0.707893	0.23829
Pinx1	PIN2/TERF1-interacting telomerase inhibitor 1	1.04261	1.8729	0.707576	0.335953
Knstrn	small kinetochore-associated protein	5.3103	9.57606	0.707551	0.278901
Osgin1	oxidative stress-induced growth inhibitor 1	31.6541	37.6407	0.70752	0.788755
Coq10a	coenzyme Q-binding protein COQ10 homolog A, mitochondrial	1.93746	4.67983	0.706606	0.186305
Rgs11	regulator of G-protein signaling 11	10.1708	15.0118	0.705869	0.225686
Smcr8	Smith-Magenis syndrome chromosomal region candidate gene 8 protein homolog isoform 1	0.368614	0.702634	0.705634	0.23241
Isca1	iron-sulfur cluster assembly 1 homolog, mitochondrial precursor	13.5008	27.1674	0.705438	0.10553
Heatr1	HEAT repeat-containing protein 1	0.868223	1.84495	0.705348	0.255124
Bst1	ADP-ribosyl cyclase/cyclic ADP-ribose hydrolase 2 precursor	1.67743	3.27356	0.705328	0.325219
Prmt3	protein arginine N-methyltransferase 3	2.33165	3.3628	0.704559	0.284319
Csnk1g1	casein kinase I isoform gamma-1	0.798548	1.34787	0.70256	0.113672
Akt3	RAC-gamma serine/threonine-protein kinase	0.76864	0.687537	0.70178	0.825259
Znf512b	PREDICTED: zinc finger protein 512B isoform X2	8.27898	8.79031	0.70175	0.931388
Ltk	leukocyte tyrosine kinase receptor isoform C precursor	0.917512	1.81057	0.701585	0.282495
Rbm47	RNA-binding protein 47 isoform b	137.227	201.575	0.701268	0.613536
Sgsm2	small G protein signaling modulator 2	1.42049	3.55065	0.700903	0.245964
Miip	migration and invasion-inhibitory protein	7.07285	14.9738	0.700646	0.298078
Gtf2h3	general transcription factor IIH subunit 3	0.422334	0.963131	0.700045	0.138225
Cyfip1	cytoplasmic FMR1-interacting protein 1 isoform b	0.961234	2.03054	0.698304	0.185406
Metrnl	meteorin-like protein precursor	0.575301	1.05726	0.697974	0.208827
Hars	histidine--tRNA ligase, cytoplasmic	10.9552	26.6246	0.697506	0.231186
Paqr5	membrane progestin receptor gamma	12.9124	31.4743	0.697079	0.126758
Oit1	protein FAM3D precursor	42.9999	67.0803	0.697024	0.11442
Rnf14	E3 ubiquitin-protein ligase RNF14 isoform b	2.4741	3.55388	0.695993	0.397775
Prkag2	5'-AMP-activated protein kinase subunit gamma-2 isoform 4	0.917758	1.93674	0.69538	0.234216
Mdp1	magnesium-dependent phosphatase 1	7.86944	11.944	0.69517	0.224573
Psen2	presenilin-2	3.1916	6.44613	0.694905	0.277069
Pnpla6	neuropathy target esterase isoform 1	3.72453	7.82011	0.694767	0.226451
Sbno1	protein strawberry notch homolog 1	2.12804	3.56782	0.694637	0.236529
Heatr5b	HEAT repeat-containing protein 5B	0.334101	0.603068	0.693796	0.38677
Tnrc6c	trinucleotide repeat-containing gene 6C protein	1.31298	2.61798	0.69366	0.334875
Synrg	synergin gamma	1.53655	2.83584	0.693526	0.218695
Bcl2l13	bcl-2-like protein 13	1.30263	2.55993	0.693281	0.205179
Mmadhc	methylmalonic aciduria and homocystinuria type D homolog, mitochondrial precursor	29.8605	47.5975	0.693145	0.123331
Sbds	ribosome maturation protein SBDS	5.69801	10.7093	0.692979	0.28921
Glo1	lactoylglutathione lyase	29.5715	56.7286	0.692535	0.234504
Csde1	cold shock domain-containing protein E1 isoform 3	171.56	466.424	0.692133	0.245878
Ifih1	interferon-induced helicase C domain-containing protein 1 isoform 2	0.798306	0.904494	0.691572	0.807953
Specc1	cytospin-B isoform 3	0.809342	2.54529	0.691191	0.260438
0610037L13Rik	UPF0587 protein C1orf123 homolog	6.89626	14.573	0.689044	0.254208
Stk11ip	serine/threonine-protein kinase 11-interacting protein	1.85579	3.44164	0.68873	0.442037
Zfp646	zinc finger protein 646	0.91202	1.70891	0.688224	0.432972
2010107G23Rik	uncharacterized protein C10orf35 homolog	3.69576	5.40623	0.687445	0.549938
Epb4.1	PREDICTED: protein 4.1 isoform X21	3.26616	6.77732	0.687272	0.189008
Sugp2	SURP and G-patch domain-containing protein 2	1.54827	3.29794	0.687243	0.327102
Ptp4a2	protein tyrosine phosphatase type IVA 2	168.358	355.34	0.686659	0.333694
BC023829	transmembrane protein 185A	3.74464	6.30834	0.685786	0.297932
Ube2j1	ubiquitin-conjugating enzyme E2 J1	1.59572	3.0256	0.685339	0.25762
Alkbh3	alpha-ketoglutarate-dependent dioxygenase alkB homolog 3	13.5523	23.4914	0.685146	0.243105
Rbm10	RNA-binding protein 10 isoform 3	6.70384	14.1009	0.683707	0.21532
Lmbr1	limb region 1 protein	0.760507	1.44236	0.683457	0.20223
Slc41a2	solute carrier family 41 member 2	0.344956	0.509509	0.682856	0.278545
1700052N19Rik	PREDICTED: UPF0364 protein C6orf211 homolog isoform X1	2.0255	4.14747	0.682534	0.120713
Plekhm1	pleckstrin homology domain-containing family M member 1	1.31949	3.37574	0.682385	0.269975
Lrp6	low-density lipoprotein receptor-related protein 6 precursor	1.47488	2.31929	0.682318	0.371213
Pithd1	PITH domain-containing protein 1	9.77389	19.3606	0.682137	0.194253
Nupl1	nucleoporin p58/p45	2.39302	5.1369	0.681767	0.185969
Ubr4	E3 ubiquitin-protein ligase UBR4	1.657	4.42921	0.680515	0.157862
Pycr2	pyrroline-5-carboxylate reductase 2	28.5094	38.6099	0.680505	0.626086
Lrrc28	leucine-rich repeat-containing protein 28 isoform 2	23.6173	26.018	0.68033	0.881533
Ints4	integrator complex subunit 4	2.18131	6.41647	0.680225	0.222794
Trak2	trafficking kinesin-binding protein 2	1.06769	1.56495	0.679861	0.418402
Pdpk1	3-phosphoinositide-dependent protein kinase 1 isoform C	0.862953	1.1152	0.679443	0.527406
Il10rb	interleukin-10 receptor subunit beta precursor	7.61271	14.802	0.679299	0.136298
Lemd1	LEM domain-containing protein 1 isoform 2	1.80816	4.36465	0.678684	0.316206
Gtf3c5	general transcription factor 3C polypeptide 5 isoform a	5.07735	14.6271	0.677882	0.196692
Slc7a4	cationic amino acid transporter 4	2.66543	5.64247	0.677513	0.211145
Tfdp1	transcription factor Dp-1 isoform a	22.1021	25.6162	0.677438	0.71339
Golgb1	golgin subfamily B member 1	0.239607	0.597076	0.677029	0.247146
2900026A02Rik	uncharacterized protein KIAA1671	0.590631	1.46827	0.676934	0.239123
Ubxn7	UBX domain-containing protein 7	0.625066	1.33949	0.676388	0.325817
Asb3	ankyrin repeat and SOCS box protein 3	0.967264	1.41696	0.675893	0.253006
Mtg1	mitochondrial ribosome-associated GTPase 1	3.41905	10.391	0.675438	0.229361
Sord	sorbitol dehydrogenase	3.0149	3.56625	0.675322	0.657804
Evc2	limbin precursor	1.09963	3.06513	0.674382	0.289694
Vnn1	pantetheinase precursor	0.552468	1.52561	0.673631	0.324103
Itsn2	intersectin-2 isoform 3	0.845548	1.36537	0.673515	0.174592
Ttc4	tetratricopeptide repeat protein 4 isoform 2	2.66525	5.67787	0.673496	0.238493
Slc25a13	calcium-binding mitochondrial carrier protein Aralar2 isoform 2	3.14649	5.66782	0.672999	0.0705712
Bpgm	bisphosphoglycerate mutase	2.25371	1.92928	0.672547	0.765244
Nqo1	NAD(P)H dehydrogenase [quinone] 1	9.60519	16.1177	0.6722	0.151749
Yars	tyrosine--tRNA ligase, cytoplasmic	4.31541	10.1465	0.672159	0.255779
Hif1an	hypoxia-inducible factor 1-alpha inhibitor	1.8953	4.31652	0.672072	0.251315
E130307A14Rik	RIKEN cDNA E130307A14 gene	1.40117	2.52836	0.671823	0.242185
Sptan1	spectrin alpha chain, non-erythrocytic 1 isoform 4	14.5783	31.3832	0.671621	0.138282
Slc35c1	GDP-fucose transporter 1 isoform 1	0.454396	1.01199	0.671423	0.230825
Sema4d	semaphorin-4D precursor	5.92414	11.6666	0.671398	0.136081
Mlst8	target of rapamycin complex subunit LST8 isoform 2	3.32644	7.79571	0.670103	0.256196
Cep120	centrosomal protein of 120 kDa	0.658912	0.89554	0.669942	0.58295
Setd3	histone-lysine N-methyltransferase setd3	11.4395	19.8645	0.669942	0.194833
Golt1a	vesicle transport protein GOT1A	2.17241	3.90937	0.668871	0.192459
Ablim1	actin-binding LIM protein 1 isoform 6	3.02347	5.73546	0.66887	0.218568
Pwp2	periodic tryptophan protein 2 homolog	2.96191	7.50372	0.668145	0.30693
Btg2	protein BTG2	6.4056	9.57932	0.668112	0.257268
Tmco4	transmembrane and coiled-coil domain-containing protein 4	1.65837	2.70546	0.667827	0.371693
Bik	bcl-2-interacting killer	4.32793	8.35485	0.667048	0.293886
Gdpd3	glycerophosphodiester phosphodiesterase domain-containing protein 3	5.71833	11.0944	0.666959	0.266411
Chrac1	chromatin accessibility complex protein 1	17.5626	36.125	0.666706	0.145095
Mettl3	N6-adenosine-methyltransferase subunit METTL3	1.81442	3.21393	0.666648	0.27981
Tor4a	torsin-4A	3.33416	6.12846	0.666557	0.28151
Porcn	protein-serine O-palmitoleoyltransferase porcupine isoform E	3.08692	6.93509	0.665664	0.247995
Ptgs1	prostaglandin G/H synthase 1 precursor	8.18154	18.4016	0.665494	0.137863
Nop2	probable 28S rRNA (cytosine-C(5))-methyltransferase	8.84282	23.1607	0.665134	0.211937
Pi4k2a	phosphatidylinositol 4-kinase type 2-alpha	5.77408	11.9521	0.664817	0.330904
Usp37	ubiquitin carboxyl-terminal hydrolase 37 isoform 2	3.41474	5.2724	0.664414	0.372081
Nol6	nucleolar protein 6	3.2082	6.55883	0.6639	0.27838
Gchfr	GTP cyclohydrolase 1 feedback regulatory protein	8.96344	7.52494	0.663772	0.749571
Fam188b	protein FAM188B isoform 1	1.48371	3.3537	0.663678	0.378601
Med1	mediator of RNA polymerase II transcription subunit 1 isoform 1	2.50725	3.69386	0.663099	0.389168
Wdhd1	WD repeat and HMG-box DNA-binding protein 1	1.54452	3.08507	0.662798	0.352741
Kif16b	kinesin-like protein KIF16B	0.743912	1.01035	0.662269	0.424618
Dnaja3	dnaJ homolog subfamily A member 3, mitochondrial isoform 2	14.3518	19.9197	0.662201	0.530476
Snhg5	small nucleolar RNA host gene 5 (Snhg5), long non-coding RNA	6.34273	13.541	0.662055	0.213625
Trappc9	trafficking protein particle complex subunit 9 isoform 5	9.05358	16.8981	0.66176	0.426463
Ptpn9	tyrosine-protein phosphatase non-receptor type 9	1.12232	2.38997	0.661693	0.17812
Ythdf1	YTH domain-containing family protein 1	7.97172	13.7169	0.661199	0.0677188
Mfap3	microfibril-associated glycoprotein 3 precursor	0.808322	1.62582	0.659574	0.365078
Csrp2	cysteine and glycine-rich protein 2	12.6662	24.1562	0.659222	0.166608
Cs	citrate synthase, mitochondrial precursor	7.18198	14.728	0.658773	0.191368
Spg7	paraplegin	13.0688	20.7153	0.658225	0.4378
Slc38a2	sodium-coupled neutral amino acid transporter 2	26.2974	32.0886	0.658185	0.591393
Ypel5	protein yippee-like 5	4.72191	9.28175	0.658047	0.231401
Ccdc69	coiled-coil domain-containing protein 69	2.0682	2.64161	0.657903	0.699266
Pik3ca	phosphatidylinositol 4,5-bisphosphate 3-kinase catalytic subunit alpha isoform	0.711605	1.32954	0.657858	0.163874
Anapc15	anaphase-promoting complex subunit 15 isoform a	4.48214	7.72435	0.65771	0.180793
Hcfc2	host cell factor 2	2.61462	5.28735	0.657672	0.183151
Timmdc1	complex I assembly factor TIMMDC1, mitochondrial	41.4989	71.0989	0.657573	0.491503
Polr3b	DNA-directed RNA polymerase III subunit RPC2	1.66352	3.33523	0.656728	0.314658
Kif3c	kinesin-like protein KIF3C	0.367063	1.18181	0.656561	0.242821
Abcd1	ATP-binding cassette sub-family D member 1	2.57457	5.33791	0.656383	0.231936
Smim7	small integral membrane protein 7 precursor	10.0601	18.0796	0.656275	0.186497
Tango2	transport and Golgi organization 2 homolog	2.55877	6.98532	0.656221	0.21952
Atp9b	probable phospholipid-transporting ATPase IIB isoform 1	2.04961	4.74011	0.656188	0.295279
Rptor	regulatory-associated protein of mTOR isoform 2	2.21515	4.50727	0.656071	0.327668
Man2b1	lysosomal alpha-mannosidase precursor	3.82956	8.88054	0.656053	0.220611
Skap1	src kinase-associated phosphoprotein 1 isoform 3	1.41368	2.2064	0.65585	0.34512
Atxn2	ataxin-2	0.973415	1.10491	0.655543	0.808879
Slc11a2	natural resistance-associated macrophage protein 2 isoform 1	1.48334	5.29317	0.655388	0.231215
Ctsc	dipeptidyl peptidase 1 isoform 2 precursor	1.92765	3.80783	0.6553	0.150366
Wbp1l	WW domain binding protein 1-like isoform 3	10.5779	25.3006	0.655298	0.227234
Prkar2a	cAMP-dependent protein kinase type II-alpha regulatory subunit	1.10651	2.81761	0.655178	0.17521
Klf10	Krueppel-like factor 10 isoform 1	7.58336	12.5109	0.654584	0.0598196
Myo10	unconventional myosin-X	1.60903	2.16793	0.654318	0.317816
Snx1	sorting nexin-1	6.96702	16.8701	0.653735	0.16477
Arrdc2	arrestin domain-containing protein 2	2.05951	3.0206	0.653705	0.446802
Nsdhl	sterol-4-alpha-carboxylate 3-dehydrogenase, decarboxylating	4.35356	5.1801	0.653681	0.703152
Apobec3	DNA dC->dU-editing enzyme APOBEC-3 isoform 1	1.90885	4.23813	0.653034	0.184453
Eif2b2	translation initiation factor eIF-2B subunit beta	28.9967	49.1261	0.653017	0.446345
Dysf	dysferlin isoform 3	0.864083	1.72073	0.65276	0.248539
Tspan15	tetraspanin-15	0.428431	0.812639	0.652671	0.15237
Zdhhc13	palmitoyltransferase ZDHHC13	2.52883	2.8789	0.652315	0.853967
Hoxa1	homeobox protein Hox-A1 isoform 2	0.719724	0.796073	0.652076	0.880336
Pou3f3	POU domain, class 3, transcription factor 3	0.701594	0.950413	0.652008	0.529451
Ercc3	TFIIH basal transcription factor complex helicase XPB subunit	1.22341	3.70444	0.651475	0.173047
Ing5	inhibitor of growth protein 5	5.39361	10.1425	0.650992	0.297329
Osbpl5	oxysterol-binding protein-related protein 5 isoform 2	2.90003	6.2909	0.650145	0.212028
Cdca2	cell division cycle-associated protein 2	6.02411	12.1772	0.650121	0.169439
Fads1	fatty acid desaturase 1	29.6497	59.7762	0.649532	0.0927834
Whsc1l1	histone-lysine N-methyltransferase NSD3 isoform 3	37.1353	38.6191	0.6494	0.954379
Ccbl2	kynurenine--oxoglutarate transaminase 3 isoform1	0.91418	1.76747	0.649354	0.349727
Ipo4	importin-4	11.6009	23.9991	0.64931	0.284119
Srek1	splicing regulatory glutamine/lysine-rich protein 1	5.18893	10.979	0.648838	0.380525
Rnf214	RING finger protein 214 isoform 3	0.960212	2.50117	0.648141	0.160514
Gm20257	predicted gene, 20257 (Gm20257), non-coding RNA	2.09759	2.55906	0.647022	0.778175
Nudt5	ADP-sugar pyrophosphatase	22.3464	35.5065	0.646519	0.277668
Ifi30	gamma-interferon-inducible lysosomal thiol reductase precursor	68.8887	133.847	0.646243	0.121182
Tbc1d20	TBC1 domain family member 20	1.73695	3.39626	0.644622	0.298984
Wdr11	WD repeat-containing protein 11	1.95881	3.91429	0.64449	0.135953
Epb4.1l3	PREDICTED: band 4.1-like protein 3 isoform X27	1.09858	2.26567	0.644211	0.20076
Pdxdc1	pyridoxal-dependent decarboxylase domain-containing protein 1 isoform 4	2.46082	5.12419	0.643873	0.2625
Adck1	uncharacterized aarF domain-containing protein kinase 1 precursor	1.71525	1.88134	0.643616	0.887727
Pknox1	homeobox protein PKNOX1	0.951367	2.19483	0.643551	0.205433
Fndc3a	fibronectin type-III domain-containing protein 3A	0.668492	0.948866	0.643435	0.361104
Plekhb2	pleckstrin homology domain-containing family B member 2 isoform 2	13.1847	24.2653	0.643019	0.139868
Pdha1	pyruvate dehydrogenase E1 component subunit alpha, somatic form, mitochondrial precursor	8.75238	12.8802	0.642371	0.198313
Leprotl1	leptin receptor overlapping transcript-like 1	3.36529	5.48864	0.642276	0.363339
4930432K21Rik	uncharacterized protein C19orf57 homolog isoform 2	1.00727	2.12956	0.641504	0.413727
Gpd1l	glycerol-3-phosphate dehydrogenase 1-like protein	0.913339	2.05248	0.641234	0.23359
Akap13	A-kinase anchor protein 13	2.28311	3.60299	0.640654	0.420832
Hmgxb3	HMG domain-containing protein 3 isoform 2	1.55717	2.05752	0.640516	0.647162
Gpatch8	G patch domain-containing protein 8	0.973434	1.84466	0.640154	0.0881823
Mlx	max-like protein X isoform beta	2.21821	4.10337	0.639352	0.190794
L1cam	neural cell adhesion molecule L1 precursor	0.736685	2.19215	0.639313	0.240222
Lime1	lck-interacting transmembrane adapter 1 precursor	3.46752	6.85221	0.639118	0.362823
Traf3ip1	TRAF3-interacting protein 1	0.317854	0.769963	0.638921	0.207107
Nit1	nitrilase homolog 1 isoform 2	2.02359	5.284	0.638329	0.303184
Tshz1	teashirt homolog 1	0.316616	0.483936	0.638302	0.2381
Arl5a	ADP-ribosylation factor-like protein 5A	3.40773	5.16794	0.637367	0.454316
Tle6	transducin-like enhancer protein 6	3.46783	8.33277	0.636406	0.221332
Aco2	aconitate hydratase, mitochondrial precursor	13.229	32.0298	0.635947	0.182542
Nqo2	ribosyldihydronicotinamide dehydrogenase [quinone] isoform 1	1.03188	1.73765	0.63538	0.0757195
Slc39a1	zinc transporter ZIP1	250.88	305.41	0.634862	0.774102
Med8	mediator of RNA polymerase II transcription subunit 8 isoform 3	12.0121	19.0808	0.634829	0.13101
Uqcrc2	cytochrome b-c1 complex subunit 2, mitochondrial precursor	51.4473	82.297	0.634702	0.362423
B4galt4	beta-1,4-galactosyltransferase 4 precursor	11.2945	18.9213	0.634214	0.0566246
Aldh18a1	delta-1-pyrroline-5-carboxylate synthase isoform 2	8.62213	16.5296	0.634062	0.26052
Herpud1	homocysteine-responsive endoplasmic reticulum-resident ubiquitin-like domain member 1 protein	25.7944	48.4069	0.634053	0.246275
Top1mt	DNA topoisomerase I, mitochondrial	3.77256	7.60629	0.6336	0.258067
Gbas	protein NipSnap homolog 2	11.9038	14.5354	0.632997	0.697516
Tcn2	transcobalamin-2 precursor	11.5301	21.2216	0.631025	0.198388
Athl1	acid trehalase-like protein 1	1.11131	1.98696	0.630529	0.350475
Prune	protein prune homolog	2.36719	4.4091	0.630475	0.143085
Tceb3	transcription elongation factor B polypeptide 3	1.22803	2.02516	0.630303	0.201119
Stat5b	signal transducer and activator of transcription 5B	2.10438	4.59673	0.629666	0.138447
Pde7a	high affinity cAMP-specific 3',5'-cyclic phosphodiesterase 7A isoform 2	3.09873	5.48634	0.629199	0.179637
Eif4enif1	eukaryotic translation initiation factor 4E transporter isoform b	8.1751	13.513	0.629163	0.159545
Slc4a3	anion exchange protein 3	2.64626	2.42078	0.628873	0.924117
Mapkapk3	MAP kinase-activated protein kinase 3 isoform 2	2.09622	4.25295	0.627846	0.222163
Tbc1d7	TBC1 domain family member 7 isoform 2	1.63036	5.34394	0.626989	0.224247
Pcsk7	proprotein convertase subtilisin/kexin type 7 precursor	1.35061	1.93114	0.626425	0.5128
Mob3a	MOB kinase activator 3A	2.67473	8.9093	0.626161	0.247567
Bsdc1	BSD domain-containing protein 1	1.11062	2.79498	0.624943	0.282253
Fam129a	protein Niban	0.855865	1.36724	0.62487	0.268867
Serhl	serine hydrolase-like protein	17.6204	40.5773	0.62467	0.1759
Gm16845	predicted gene, 16845 (Gm16845), transcript variant 2, long non-coding RNA	2.54636	4.77653	0.624549	0.332806
Mrps5	28S ribosomal protein S5, mitochondrial	4.09604	10.851	0.624392	0.179494
Gemin8	gem-associated protein 8 isoform 1	2.22084	3.26019	0.623977	0.437862
Gm2a	ganglioside GM2 activator precursor	337.173	423.298	0.623758	0.739271
Xab2	pre-mRNA-splicing factor SYF1	24.3371	47.512	0.623097	0.299323
Pex19	peroxisomal biogenesis factor 19 isoform b	3.07662	5.95629	0.623011	0.254252
Entpd2	ectonucleoside triphosphate diphosphohydrolase 2 precursor	6.1024	11.7467	0.62275	0.371538
Rabggta	geranylgeranyl transferase type-2 subunit alpha	5.61694	10.599	0.621541	0.320208
Cep68	centrosomal protein of 68 kDa	0.917624	1.84678	0.621023	0.288246
Krt19	keratin, type I cytoskeletal 19 isoform 2	430.146	685.461	0.620787	0.211065
Nfatc3	nuclear factor of activated T-cells, cytoplasmic 3	1.91191	2.63319	0.620485	0.383799
Mira	mistral long non-coding RNA (Mira), long non-coding RNA	13.339	20.2686	0.619759	0.134789
Ston2	stonin-2	0.205644	0.354891	0.619548	0.206143
Dennd1c	DENN domain-containing protein 1C	2.42925	4.61829	0.619117	0.330668
Zc3hc1	nuclear-interacting partner of ALK isoform 1	6.40714	16.1867	0.618828	0.190195
Dhx38	pre-mRNA-splicing factor ATP-dependent RNA helicase PRP16	1.81651	3.9432	0.618676	0.290587
Tada2b	transcriptional adapter 2-beta	1.0596	1.2659	0.618671	0.704702
Pygb	glycogen phosphorylase, brain form	10.4797	20.137	0.618463	0.117089
Pnp	purine nucleoside phosphorylase	17.5451	29.9247	0.618283	0.307446
Mgme1	mitochondrial genome maintenance exonuclease 1	0.932353	2.83821	0.618178	0.190693
Acsl4	long-chain-fatty-acid--CoA ligase 4 isoform 2	199.713	598.318	0.618058	0.255816
Lrrc47	leucine-rich repeat-containing protein 47	1.80237	2.23917	0.617817	0.780731
Fbxo3	F-box only protein 3 isoform 1	4.37385	6.96094	0.617597	0.25779
Stat6	signal transducer and transcription activator 6	2.9519	5.80842	0.616179	0.126358
Slc43a2	large neutral amino acids transporter small subunit 4	0.423863	1.02812	0.615411	0.217512
Tmem50a	transmembrane protein 50A	37.7324	64.7411	0.615409	0.22785
Adsl	adenylosuccinate lyase	5.14378	11.06	0.615141	0.18494
Dmd	dystrophin Dp40 isoform	0.193223	0.331738	0.614595	0.444817
Rragc	ras-related GTP-binding protein C	2.54583	3.6866	0.61416	0.238907
Hjurp	Holliday junction recognition protein	0.363758	0.737197	0.614111	0.237452
Pgs1	CDP-diacylglycerol--glycerol-3-phosphate 3-phosphatidyltransferase, mitochondrial	8.32631	15.6896	0.61393	0.39847
Wdr8	WD repeat-containing protein WRAP73	5.57636	12.3796	0.613733	0.337379
Ubr2	E3 ubiquitin-protein ligase UBR2 isoform 2	2.16461	3.57095	0.612949	0.240805
Mgst3	microsomal glutathione S-transferase 3	37.9915	72.1951	0.612765	0.396078
Mfsd1	major facilitator superfamily domain-containing protein 1	15.7797	23.6457	0.612649	0.156218
Uap1	UDP-N-acetylhexosamine pyrophosphorylase isoform 3	4.13905	6.90991	0.612312	0.210026
Fbxo6	F-box only protein 6	16.4126	31.9063	0.611826	0.256268
Araf	serine/threonine-protein kinase A-Raf isoform 2	8.42824	15.4913	0.611719	0.361253
Lrch3	leucine-rich repeat and calponin homology domain-containing protein 3 isoform 4	0.510251	1.14958	0.611355	0.345499
Alad	delta-aminolevulinic acid dehydratase	51.0658	91.9395	0.611264	0.120378
Kat2b	histone acetyltransferase KAT2B isoform 2	0.508865	0.54827	0.611059	0.873142
Trim45	tripartite motif-containing protein 45 isoform a	1.04455	1.64888	0.610327	0.526082
Tm7sf2	delta(14)-sterol reductase	7.77061	16.1789	0.610209	0.28478
Ppp1r10	serine/threonine-protein phosphatase 1 regulatory subunit 10	4.13326	7.8791	0.610103	0.313317
Arfgap1	ADP-ribosylation factor GTPase-activating protein 1 isoform d	3.788	8.82117	0.61007	0.265682
Poll	DNA polymerase lambda	15.8593	26.853	0.609949	0.480457
D10Wsu102e	uncharacterized protein C12orf45 homolog	4.18228	7.41651	0.60975	0.31741
Akt2	RAC-beta serine/threonine-protein kinase	8.58264	15.5522	0.609558	0.390633
2700046G09Rik	RIKEN cDNA 2700046G09 gene	1.45058	2.11059	0.609077	0.51234
Anapc2	anaphase-promoting complex subunit 2	19.5467	43.9119	0.609003	0.201513
Snap47	synaptosomal-associated protein 47	15.6342	42.9443	0.608685	0.192174
Alyref	THO complex subunit 4	8.25896	11.9311	0.608602	0.482908
Slc25a19	mitochondrial thiamine pyrophosphate carrier isoform 4	9.64266	17.5161	0.608572	0.297973
Sertad4	SERTA domain-containing protein 4	2.15905	4.39803	0.607214	0.317219
Tmem135	transmembrane protein 135	0.457976	0.809683	0.6072	0.118504
Pmvk	phosphomevalonate kinase isoform 3	32.6643	64.4865	0.606979	0.139321
Gatad1	GATA zinc finger domain-containing protein 1	357.869	516.072	0.606802	0.617538
Khk	ketohexokinase isoform 3	7.52584	9.06298	0.606237	0.820926
Efna1	ephrin-A1 isoform 2	15.2017	30.9612	0.606083	0.147787
Rps6kc1	ribosomal protein S6 kinase delta-1	0.883702	1.73778	0.605969	0.290247
Fam120a	constitutive coactivator of PPAR-gamma-like protein 1	109.739	179.05	0.605684	0.532329
Kxd1	kxDL motif-containing protein 1	16.5607	24.6355	0.605618	0.26977
Sh3tc2	SH3 domain and tetratricopeptide repeat-containing protein 2	0.374729	0.597056	0.604859	0.45545
Blnk	B-cell linker protein	32.4456	49.0184	0.604834	0.301589
Pxylp1	2-phosphoxylose phosphatase 1	3.48947	6.37831	0.604578	0.213804
Neil1	endonuclease 8-like 1	2.88804	6.72817	0.604084	0.326936
Rbm4b	RNA-binding protein 4B	1.40582	2.04871	0.603187	0.537306
Nop56	nucleolar protein 56	95.6703	180.909	0.60314	0.157217
Lrrc56	leucine-rich repeat-containing protein 56 isoform b	3.58299	3.67156	0.602979	0.971512
Polr3k	DNA-directed RNA polymerase III subunit RPC10	0.82585	1.01446	0.60294	0.700956
Bora	protein aurora borealis	0.686788	2.0693	0.602745	0.287456
Agap1	arf-GAP with GTPase, ANK repeat and PH domain-containing protein 1 isoform 2	0.991792	2.13692	0.602409	0.250578
Surf2	surfeit locus protein 2	14.5029	24.1745	0.602255	0.132638
Fermt2	fermitin family homolog 2	1.14928	1.73838	0.60221	0.380231
Egfl7	epidermal growth factor-like protein 7 isoform 1 precursor	14.3955	19.4722	0.60218	0.67407
Ctdsp2	carboxy-terminal domain RNA polymerase II polypeptide A small phosphatase 2 isoform a	18.1916	37.3541	0.60184	0.195726
Xpo6	exportin-6 isoform 1	2.10678	4.99534	0.601694	0.203799
Mcm5	DNA replication licensing factor MCM5	32.2442	69.0329	0.601029	0.226163
Egfr	epidermal growth factor receptor isoform 1 precursor	1.41418	3.22121	0.600929	0.314097
Ralbp1	ralA-binding protein 1	7.30724	12.7012	0.600752	0.0704778
Ap4m1	AP-4 complex subunit mu-1	2.8288	6.10941	0.600571	0.291139
Pdzd11	PDZ domain-containing protein 11	13.8324	24.7772	0.60018	0.195883
Nadk	NAD kinase	2.53328	5.52325	0.600155	0.228803
Slc9a5	sodium/hydrogen exchanger 5 precursor	0.521226	0.703234	0.599988	0.580101
Ppp1r13b	apoptosis-stimulating of p53 protein 1	4.77098	9.14294	0.599865	0.254289
Bace1	beta-secretase 1 isoform 2 precursor	1.88989	3.99999	0.599661	0.180514
Luc7l	putative RNA-binding protein Luc7-like 1 isoform 2	4.76341	9.00873	0.599296	0.191307
Brd9	bromodomain-containing protein 9 isoform 2	2.46136	5.89994	0.59898	0.233258
Coasy	bifunctional coenzyme A synthase precursor	13.6077	27.5591	0.598793	0.242409
Cgn	cingulin isoform 2	2.92367	4.7441	0.598715	0.191331
Ppfia1	liprin-alpha-1 isoform A	2.08033	3.33155	0.598103	0.286085
Dyrk1a	dual specificity tyrosine-phosphorylation-regulated kinase 1A	82.6263	125.974	0.598009	0.557842
Psph	phosphoserine phosphatase	12.7692	25.2628	0.597405	0.210078
Nfib	nuclear factor 1 B-type isoform 2	5.05334	8.88018	0.596967	0.264302
Nup133	nuclear pore complex protein Nup133	3.10786	7.52207	0.596462	0.210748
Gopc	Golgi-associated PDZ and coiled-coil motif-containing protein isoform a	0.416118	0.693766	0.596177	0.323309
Ddx55	ATP-dependent RNA helicase DDX55 isoform 2	2.17592	4.37455	0.59612	0.176785
Stim2	stromal interaction molecule 2 precursor	1.99389	3.49262	0.595826	0.140376
Tmprss2	transmembrane protease serine 2	3.86529	7.92269	0.595542	0.175729
Anxa9	annexin A9	20.3807	40.3481	0.595219	0.155241
Lnp	protein lunapark isoform b	0.346941	0.551126	0.5952	0.275117
Spns1	protein spinster homolog 1	11.3526	9.9298	0.594627	0.866463
Zfp651	zinc finger and BTB domain-containing protein 47	1.01592	1.63146	0.594484	0.514173
Ctps	CTP synthase 1	3.87862	8.52945	0.594365	0.211432
Bmp3	bone morphogenetic protein 3 isoform 1 precursor	4.10827	6.15484	0.594306	0.566279
Cdan1	codanin-1	1.44681	2.92806	0.594115	0.224107
Gid4	glucose-induced degradation protein 4 homolog	30.0655	48.9903	0.594101	0.504935
Pprc1	peroxisome proliferator-activated receptor gamma coactivator-related protein 1	4.95568	8.57848	0.593685	0.168145
Lsm14b	protein LSM14 homolog B	18.663	32.7166	0.59348	0.438514
Fosl2	fos-related antigen 2	0.591077	0.702184	0.593226	0.74053
Asxl1	putative Polycomb group protein ASXL1	1.55573	3.49104	0.592545	0.286275
Mpdu1	mannose-P-dolichol utilization defect 1 protein isoform 3	11.5271	33.0629	0.592351	0.202112
Dtd2	probable D-tyrosyl-tRNA(Tyr) deacylase 2	0.883028	1.8766	0.592345	0.197649
Gm20324	predicted gene, 20324 (Gm20324), long non-coding RNA	2.6368	3.52416	0.592335	0.569006
Ncor1	nuclear receptor corepressor 1 isoform 2	2.96612	5.0851	0.592064	0.153707
Cops7b	COP9 signalosome complex subunit 7b	1.26008	2.26411	0.591782	0.327542
Prr3	proline-rich protein 3 isoform d	3.34394	5.54795	0.591607	0.418568
Got2	aspartate aminotransferase, mitochondrial	24.0381	45.5994	0.591393	0.0917251
Cercam	probable inactive glycosyltransferase 25 family member 3 precursor	3.27486	3.78936	0.590818	0.770482
Fam133b	protein FAM133B	1.45088	1.75057	0.590441	0.712218
Rad54b	DNA repair and recombination protein RAD54B isoform 2	0.78118	1.27909	0.589798	0.448101
Zfp157	zinc finger protein 157	0.430014	0.569073	0.58969	0.534495
Gnb1l	guanine nucleotide-binding protein subunit beta-like protein 1 isoform 3	5.86589	11.8162	0.588862	0.342861
Sox12	transcription factor SOX-12	6.71799	9.73016	0.588518	0.416237
Srpk2	SRSF protein kinase 2	3.97667	5.77124	0.588502	0.516778
Ffar4	free fatty acid receptor 4	4.687	5.27367	0.588342	0.837603
Cnst	consortin	0.742553	1.33102	0.587222	0.353828
Eps15	epidermal growth factor receptor substrate 15 isoform B	5.22852	14.4097	0.586597	0.288183
Mon1b	vacuolar fusion protein MON1 homolog B	0.592559	0.745311	0.586408	0.702698
Telo2	telomere length regulation protein TEL2 homolog	2.77537	9.42569	0.586325	0.223394
Actr1a	alpha-centractin	17.0487	32.6481	0.586235	0.197025
Bcl2l1	bcl-2-like protein 1 isoform b	195.692	238.608	0.585908	0.711081
Morc2a	MORC family CW-type zinc finger protein 2A isoform 1	1.14381	1.97808	0.585666	0.259112
Nomo1	nodal modulator 1 precursor	2.45376	6.72771	0.585646	0.274977
Mrpl21	39S ribosomal protein L21, mitochondrial	41.9439	76.4317	0.585577	0.178252
Clmn	calmin isoform b	1.71959	3.66881	0.58528	0.188548
Plekhg3	pleckstrin homology domain-containing family G member 3	11.5426	21.2184	0.585222	0.45217
Arhgef5	rho guanine nucleotide exchange factor 5	4.77487	13.0885	0.584929	0.224456
Kif13a	kinesin-like protein KIF13A	0.409282	0.616823	0.584623	0.318662
Pisd-ps3	phosphatidylserine decarboxylase, pseudogene 3	21.3789	45.0896	0.584395	0.150537
Slco4a1	solute carrier organic anion transporter family member 4A1	1.56689	3.35735	0.58417	0.212281
Rbms2	RNA-binding motif, single-stranded-interacting protein 2 isoform b	4.98875	9.28008	0.583765	0.230699
Bcat2	branched-chain-amino-acid aminotransferase, mitochondrial isoform 2	6.02487	7.80128	0.583638	0.685242
Lima1	LIM domain and actin-binding protein 1 isoform a	2.10959	4.94254	0.583532	0.146879
Zfp639	zinc finger protein 639	1.20846	2.54678	0.583459	0.182345
Trak1	trafficking kinesin-binding protein 1	2.06243	4.35148	0.583018	0.196122
Furin	furin preproprotein	17.1621	22.7038	0.582834	0.54578
Slc25a15	mitochondrial ornithine transporter 1	0.55061	1.43374	0.582729	0.264243
Ccdc53	WASH complex subunit CCDC53 isoform 2	3.62071	7.43055	0.582638	0.270141
Mief2	mitochondrial dynamics protein MID49	4.13743	5.9349	0.582135	0.454005
Pcyt2	ethanolamine-phosphate cytidylyltransferase	31.5291	45.7086	0.581144	0.563259
Gid8	glucose-induced degradation protein 8 homolog	1.64486	2.76323	0.580618	0.353805
Abcb6	ATP-binding cassette sub-family B member 6, mitochondrial	3.24588	5.89821	0.580541	0.379391
Isca2	iron-sulfur cluster assembly 2 homolog, mitochondrial precursor	5.63755	10.1962	0.580395	0.23173
Plin3	perilipin-3	10.9038	17.0999	0.579857	0.363033
Pgap2	post-GPI attachment to proteins factor 2	4.13699	9.63318	0.57904	0.146417
Unc119b	protein unc-119 homolog B	5.19858	14.4645	0.578898	0.229832
Pex5	peroxisomal biogenesis factor 5 isoform 1	0.97197	1.52554	0.578473	0.33625
Cyp39a1	24-hydroxycholesterol 7-alpha-hydroxylase isoform 3	9.69555	14.6885	0.577969	0.565472
Fxyd4	FXYD domain-containing ion transport regulator 4 precursor	71.2509	156.973	0.577711	0.174679
Plagl2	zinc finger protein PLAGL2	0.768369	1.38848	0.577675	0.231436
Ulk2	serine/threonine-protein kinase ULK2	0.36098	0.80901	0.577144	0.255334
Stk25	serine/threonine-protein kinase 25	29.2543	48.8772	0.576456	0.0909033
Gsdmc3	gasdermin-C3	0.909051	0.983881	0.576039	0.859766
Ccny	cyclin-Y	0.864772	1.4092	0.575881	0.369321
Nrbp2	nuclear receptor-binding protein 2	2.74063	5.2328	0.575372	0.169331
Ap1g2	AP-1 complex subunit gamma-like 2 isoform 2	11.8525	25.5127	0.575067	0.28576
AI467606	transmembrane protein C16orf54 homolog	1.23917	2.24676	0.574739	0.365051
Ipmk	inositol polyphosphate multikinase	0.731644	1.1978	0.57449	0.24657
Ndrg1	protein NDRG1	77.0563	131.51	0.574331	0.061429
Acly	ATP-citrate synthase isoform 1	7.40128	12.3789	0.574089	0.210845
Nup155	nuclear pore complex protein Nup155	3.20499	5.85587	0.573653	0.312483
Ncoa2	nuclear receptor coactivator 2 isoform b	0.618836	1.27751	0.573385	0.188972
Smyd2	N-lysine methyltransferase SMYD2	5.7061	13.4492	0.573291	0.226307
Arhgap8	rho GTPase-activating protein 8	9.87191	17.6194	0.572973	0.172775
Mtmr3	myotubularin-related protein 3	2.58674	6.38252	0.572349	0.189025
Ifit1	interferon-induced protein with tetratricopeptide repeats 1	1.22933	2.21548	0.57231	0.297976
Ube3c	ubiquitin-protein ligase E3C	1.16454	1.76217	0.571862	0.321336
G6pc3	glucose-6-phosphatase 3	16.6457	23.5799	0.57168	0.635559
Ccne1	G1/S-specific cyclin-E1	1.43329	2.51391	0.571619	0.231502
Fam65a	protein FAM65A	4.56338	7.13226	0.571577	0.52658
Vamp1	vesicle-associated membrane protein 1 isoform b	0.495146	0.719899	0.571416	0.590584
Tbc1d25	TBC1 domain family member 25 isoform 2	1.10721	2.86826	0.571101	0.293436
Hip1	huntingtin-interacting protein 1	0.593428	1.11325	0.5708	0.402743
Wdr91	WD repeat-containing protein 91	2.15887	3.69878	0.570622	0.4864
Ap2b1	AP-2 complex subunit beta isoform a	4.66832	13.0663	0.57016	0.211096
Ldlrap1	low density lipoprotein receptor adapter protein 1	10.9303	16.303	0.569486	0.541729
Isg20	interferon-stimulated gene 20 kDa protein isoform b	6.49713	11.5684	0.56938	0.388733
Pi4kb	phosphatidylinositol 4-kinase beta isoform 3	2.08957	2.33394	0.569266	0.858608
Pcgf6	polycomb group RING finger protein 6	3.46096	3.71478	0.569216	0.858599
Kptn	kaptin	4.82957	9.45734	0.569153	0.354269
Slc38a9	sodium-coupled neutral amino acid transporter 9	0.97569	1.15184	0.56889	0.792766
Wars	tryptophan--tRNA ligase, cytoplasmic isoform 2	20.4295	33.9134	0.568872	0.459339
Macf1	microtubule-actin cross-linking factor 1 isoform 2	0.693664	1.17964	0.568847	0.158781
B4galt6	beta-1,4-galactosyltransferase 6	0.417799	0.854026	0.568825	0.201991
Raver1	ribonucleoprotein PTB-binding 1	3.7516	11.3404	0.568442	0.170732
Cog4	conserved oligomeric Golgi complex subunit 4 isoform 2	5.97383	12.5697	0.568281	0.229875
Agpat6	PREDICTED: glycerol-3-phosphate acyltransferase 6 isoform X1	10.9031	23.2325	0.567728	0.238282
Pikfyve	1-phosphatidylinositol 3-phosphate 5-kinase isoform 1	3.71352	4.41544	0.567667	0.815266
Arl6ip5	PRA1 family protein 3	2.5812	6.81514	0.567484	0.258008
Gmip	GEM-interacting protein	1.38495	2.75617	0.567385	0.311474
Socs2	suppressor of cytokine signaling 2	7.58535	9.89122	0.567158	0.700225
Ppm1a	protein phosphatase 1A	13.4203	21.6098	0.566741	0.138688
Ide	insulin-degrading enzyme	0.875241	1.45429	0.56661	0.256017
Tada2a	transcriptional adapter 2-alpha	1.50617	2.75014	0.566417	0.19805
Tpd52	tumor protein D52 isoform 3	53.519	78.3852	0.565866	0.387136
Nfe2l2	nuclear factor erythroid 2-related factor 2	34.1974	48.7235	0.565474	0.344036
Sin3a	paired amphipathic helix protein Sin3a isoform 1	0.869146	1.67456	0.565137	0.286889
Ccndbp1	cyclin-D1-binding protein 1	23.7266	38.7457	0.565089	0.117561
Trpm7	transient receptor potential cation channel subfamily M member 7 isoform 2	0.376663	0.387448	0.56399	0.953462
H2afy	core histone macro-H2A.1 isoform 3	32.3755	55.1288	0.563929	0.158667
Parp6	poly [ADP-ribose] polymerase 6 isoform 1	6.04693	12.2536	0.563744	0.157226
Dctd	deoxycytidylate deaminase	5.40336	9.87247	0.563586	0.213655
Ncoa1	nuclear receptor coactivator 1	5.14027	7.44936	0.562597	0.550626
Polr3c	DNA-directed RNA polymerase III subunit RPC3	4.37104	12.5106	0.562331	0.261753
Sf3a3	splicing factor 3A subunit 3	14.9167	22.5049	0.562221	0.290103
Prdx3	thioredoxin-dependent peroxide reductase, mitochondrial precursor	2.50969	4.17732	0.561248	0.237443
Trp53inp2	tumor protein p53-inducible nuclear protein 2	0.691211	0.950222	0.560621	0.369514
Phrf1	PHD and RING finger domain-containing protein 1	2.22265	5.57375	0.560571	0.221258
Tbc1d5	TBC1 domain family member 5 isoform b	1.36325	3.39964	0.560339	0.201561
Leng9	leukocyte receptor cluster member 9	1.80585	3.11268	0.560289	0.521772
Tpm3	tropomyosin alpha-3 chain isoform Tpm3.13cy	70.0273	99.8844	0.559472	0.333321
Copb2	coatomer subunit beta'	8.40433	14.8952	0.559409	0.249484
Tatdn1	putative deoxyribonuclease TATDN1	1.63578	2.06491	0.559011	0.475051
Dus1l	tRNA-dihydrouridine(16/17) synthase [NAD(P)(+)]-like	27.6312	44.062	0.558671	0.347413
Ptk2	focal adhesion kinase 1 isoform 2	3.20382	5.39283	0.558491	0.141007
Plac8	placenta-specific gene 8 protein	206.983	301.218	0.558026	0.532824
Atp2b1	plasma membrane calcium-transporting ATPase 1	4.77892	6.99848	0.557293	0.537555
Trip4	activating signal cointegrator 1 isoform 2	0.556646	0.957734	0.557107	0.325029
Ndrg2	protein NDRG2 isoform 2	1.16723	2.06811	0.557081	0.371235
Rad51b	DNA repair protein RAD51 homolog 2 isoform 2	1.00067	2.45007	0.556953	0.331304
Ebna1bp2	probable rRNA-processing protein EBP2	2.60924	5.72441	0.55667	0.226932
Rangap1	ran GTPase-activating protein 1	27.8026	57.4642	0.556307	0.289892
Adck2	uncharacterized aarF domain-containing protein kinase 2	1.73712	4.23213	0.556015	0.20287
Icosl	ICOS ligand precursor	3.05058	6.05064	0.554932	0.263444
Cdk5rap1	CDK5 regulatory subunit-associated protein 1	3.61641	7.25109	0.554705	0.179073
Cog1	conserved oligomeric Golgi complex subunit 1	5.66303	8.41669	0.552526	0.531064
Pard3	partitioning defective 3 homolog isoform 5	1.81129	2.79475	0.552189	0.247454
Pcx	pyruvate carboxylase, mitochondrial isoform 1	4.35334	7.91396	0.552125	0.300551
Tuba4a	tubulin alpha-4A chain isoform 3	69.1641	136.897	0.551859	0.0780244
Ankmy2	ankyrin repeat and MYND domain-containing protein 2	11.3808	19.159	0.551239	0.127028
Ddx24	ATP-dependent RNA helicase DDX24 isoform 1	24.0175	47.2619	0.551165	0.196354
Shmt1	serine hydroxymethyltransferase, cytosolic	4.21674	8.12081	0.550923	0.343542
Mpi	mannose-6-phosphate isomerase	2.66973	4.77803	0.550606	0.307835
Abcf3	ATP-binding cassette sub-family F member 3	4.2681	10.5652	0.550568	0.223133
2010320M18Rik	RIKEN cDNA 2010320M18 gene	26.8025	47.0709	0.550476	0.534534
Slmo2	PRELI domain containing protein 3B	35.8863	59.4345	0.550084	0.197317
Umps	uridine 5'-monophosphate synthase	13.0482	27.1062	0.549159	0.214572
Dnttip2	deoxynucleotidyltransferase terminal-interacting protein 2	8.16993	14.6851	0.549047	0.21456
AA465934	expressed sequence AA465934	4.19806	5.17366	0.54886	0.674508
Myh9	myosin-9	9.04903	15.0816	0.548745	0.266136
Sipa1l1	signal-induced proliferation-associated 1-like protein 1 isoform 2	0.832953	1.61025	0.548641	0.23593
Plcd1	1-phosphatidylinositol 4,5-bisphosphate phosphodiesterase delta-1 isoform 1	0.553844	1.19453	0.548461	0.333539
Vipas39	spermatogenesis-defective protein 39 homolog isoform a	9.3938	13.9506	0.547912	0.401223
Nifk	MKI67 FHA domain-interacting nucleolar phosphoprotein	17.1668	31.1271	0.547906	0.246241
Scamp2	secretory carrier-associated membrane protein 2	10.6383	19.5697	0.547766	0.172664
Ubp1	upstream-binding protein 1 isoform a	5.33212	8.59778	0.547509	0.24026
Pde4a	cAMP-specific 3',5'-cyclic phosphodiesterase 4A isoform 6	0.286085	0.594683	0.547494	0.271144
Gprc5a	retinoic acid-induced protein 3	70.6876	148.559	0.547484	0.129543
Thap4	THAP domain-containing protein 4 isoform 2	7.39073	16.0016	0.546949	0.22011
Mad1l1	mitotic spindle assembly checkpoint protein MAD1	2.90241	5.06017	0.546872	0.447398
Dhrs11	dehydrogenase/reductase SDR family member 11 precursor	3.55694	5.22984	0.546685	0.549737
Ncoa6	nuclear receptor coactivator 6 isoform 2	4.37068	7.3492	0.54658	0.258908
Nit2	omega-amidase NIT2	2.07651	3.73202	0.546575	0.270052
Zfp526	zinc finger protein 526	1.10281	0.75668	0.546174	0.656049
Pkd1	polycystin-1 precursor	0.780608	1.42876	0.545633	0.414388
Pwwp2b	PWWP domain-containing protein 2B isoform 1	5.29344	11.8679	0.545485	0.241399
Sec16a	protein transport protein Sec16A	1.21889	2.47209	0.545437	0.234635
Aamp	angio-associated migratory cell protein isoform 1	28.7555	65.7974	0.545179	0.256911
Alg14	UDP-N-acetylglucosamine transferase subunit ALG14 homolog	5.91536	13.2989	0.544957	0.11581
Ryk	tyrosine-protein kinase RYK isoform 3	2.87202	5.53691	0.544872	0.138156
Daam1	disheveled-associated activator of morphogenesis 1 isoform b	0.492255	1.15982	0.544311	0.262982
Adora1	adenosine receptor A1 isoform c	2.03569	3.42571	0.544162	0.201763
Pkp4	plakophilin-4 isoform 2	10.3485	15.5353	0.543552	0.0831403
Mllt3	protein AF-9 isoform 3	1.11986	1.51731	0.54349	0.487481
Zfp691	zinc finger protein 691	2.81932	5.79835	0.543197	0.321569
Tgfbr1	TGF-beta receptor type-1 isoform 3	1.40465	1.66452	0.543131	0.77791
Wdr24	WD repeat-containing protein 24	9.6496	19.2802	0.543011	0.346845
Tars	threonine--tRNA ligase, cytoplasmic	14.9861	30.1126	0.542967	0.238893
Clint1	clathrin interactor 1	3.03811	5.4931	0.542819	0.170159
Gpr153	probable G-protein coupled receptor 153	0.688689	0.92245	0.542439	0.55956
Rabepk	rab9 effector protein with kelch motifs	4.18689	9.20863	0.542408	0.253384
Ranbp10	ran-binding protein 10	1.99452	4.73803	0.541987	0.240553
Spata5	spermatogenesis-associated protein 5 isoform 3	2.91207	4.34486	0.54193	0.473594
Tsc2	tuberin isoform 1	5.82395	12.0494	0.541697	0.240783
Tmem55a	type 2 phosphatidylinositol 4,5-bisphosphate 4-phosphatase	184.269	294.589	0.541452	0.565785
Mapk8ip3	C-Jun-amino-terminal kinase-interacting protein 3 isoform g	4.19088	8.57963	0.541431	0.350192
Nnt	NAD(P) transhydrogenase, mitochondrial isoform 2	1.43447	2.22946	0.541325	0.335349
Klf13	Krueppel-like factor 13	20.2968	28.5211	0.541224	0.618116
Rabgef1	rab5 GDP/GTP exchange factor	3.72671	5.31699	0.541133	0.518662
Sertad2	SERTA domain-containing protein 2	0.358437	0.587964	0.540907	0.218388
Mcm10	protein MCM10 homolog	3.98287	10.5836	0.540596	0.243117
Bdh1	D-beta-hydroxybutyrate dehydrogenase, mitochondrial precursor	1.05368	1.70691	0.54005	0.44602
Rbfox2	RNA binding protein fox-1 homolog 2 isoform 8	1.67318	6.56881	0.539732	0.200656
Fbxo46	F-box only protein 46	6.0398	7.09495	0.539361	0.786383
Ndufaf7	NADH dehydrogenase [ubiquinone] complex I, assembly factor 7 precursor	3.75253	6.11236	0.539155	0.405319
Zfp36	tristetraprolin	2.00375	3.48972	0.539019	0.28844
Cbfa2t2	protein CBFA2T2 isoform 3	4.87036	6.66328	0.538386	0.539128
Sfrp5	secreted frizzled-related protein 5 precursor	3.19749	2.91455	0.538343	0.88873
Wdr75	WD repeat-containing protein 75	1.2948	1.67473	0.538301	0.608088
Tmem40	transmembrane protein 40 isoform b	4.30579	12.9525	0.538156	0.278674
Ttc3	E3 ubiquitin-protein ligase TTC3	7.39052	9.2506	0.537832	0.489282
Gyg	glycogenin-1	2.01302	4.15915	0.537779	0.272809
Pgm2	phosphoglucomutase-2	18.3294	35.0648	0.537588	0.313693
Pdcd4	programmed cell death protein 4	584.218	859.451	0.537401	0.62512
Lgmn	legumain precursor	24.8191	37.3126	0.537322	0.192211
Pacs2	phosphofurin acidic cluster sorting protein 2 isoform 3	3.54601	10.4441	0.536763	0.21906
Smpdl3b	acid sphingomyelinase-like phosphodiesterase 3b precursor	4.27251	10.4954	0.536523	0.271072
Tmed1	transmembrane emp24 domain-containing protein 1 precursor	14.0426	27.1664	0.536013	0.440322
Ing3	inhibitor of growth protein 3 isoform 2	0.400035	1.2819	0.535571	0.161142
Fbxw17	F-box and WD-40 domain protein 17	2.2418	4.61501	0.535363	0.28441
Zfp263	zinc finger protein 263	10.1958	15.4778	0.535302	0.301704
Cyb5b	cytochrome b5 type B precursor	12.5996	18.8136	0.535205	0.18611
Ralb	ras-related protein Ral-B precursor	83.0275	123.237	0.535095	0.585447
Zmynd19	zinc finger MYND domain-containing protein 19 isoform 2	4.80235	7.27325	0.534771	0.451003
Gata2	endothelial transcription factor GATA-2	1.13338	2.007	0.534727	0.306349
Ssx2ip	afadin- and alpha-actinin-binding protein isoform b	1.86734	2.82601	0.534114	0.369662
Aurka	aurora kinase A isoform b	9.51452	23.6761	0.53374	0.198689
Fahd2a	fumarylacetoacetate hydrolase domain-containing protein 2A	5.28613	10.5762	0.533087	0.250207
Mettl17	methyltransferase-like protein 17, mitochondrial precursor	0.888941	1.34503	0.532916	0.484083
Sec24b	protein transport protein Sec24B	3.66606	5.97561	0.532654	0.198408
Recql5	ATP-dependent DNA helicase Q5	3.10397	7.67518	0.532365	0.268417
Atg101	autophagy-related protein 101	26.2321	42.3937	0.532133	0.535923
Cpsf4	cleavage and polyadenylation specificity factor subunit 4 isoform a	8.68486	14.826	0.531979	0.459163
Gemin5	gem-associated protein 5 isoform 4	1.78101	3.63931	0.531809	0.283596
Alg1	chitobiosyldiphosphodolichol beta-mannosyltransferase	3.49784	6.59568	0.531766	0.267943
Prkar2b	cAMP-dependent protein kinase type II-beta regulatory subunit	2.24545	3.36948	0.531337	0.281733
Ppm1b	protein phosphatase 1B isoform 4	4.48012	5.62442	0.53128	0.553091
D19Bwg1357e	PREDICTED: pumilio domain-containing protein KIAA0020 isoform X1	2.30228	5.73708	0.531108	0.234038
Cptp	ceramide-1-phosphate transfer protein	1.62601	3.21533	0.531074	0.317656
Smad3	mothers against decapentaplegic homolog 3	4.90646	9.12932	0.530671	0.190183
Ptpn1	tyrosine-protein phosphatase non-receptor type 1	6.57652	13.6263	0.530501	0.251974
Srek1ip1	protein SREK1IP1	1.39371	2.07166	0.530451	0.365365
Smoc1	SPARC-related modular calcium-binding protein 1 isoform 1 precursor	2.0833	3.89168	0.530387	0.169789
Stk38	serine/threonine-protein kinase 38	14.4486	22.5385	0.530372	0.298057
Ddx17	probable ATP-dependent RNA helicase DDX17 isoform 4	25.2768	36.4721	0.530317	0.216419
Ptprj	receptor-type tyrosine-protein phosphatase eta isoform 2	0.495463	0.957585	0.529899	0.263906
Taf12	transcription initiation factor TFIID subunit 12	3.07434	3.94258	0.529795	0.598485
Rasa4	ras GTPase-activating protein 4 isoform 1	2.60882	4.47275	0.52956	0.479428
Bcl2	apoptosis regulator Bcl-2 isoform 1	0.467279	0.605043	0.529531	0.568723
Epha1	ephrin type-A receptor 1 precursor	0.889184	3.08043	0.529441	0.199305
2310015A10Rik	RIKEN cDNA 2310015A10 gene	0.307767	0.317387	0.52931	0.951361
D2Wsu81e	putative methyltransferase C9orf114 homolog	13.6831	25.262	0.528723	0.414622
Brd8	bromodomain-containing protein 8 isoform 3	5.74869	7.47226	0.528443	0.689673
Snrnp200	U5 small nuclear ribonucleoprotein 200 kDa helicase	3.46861	5.98209	0.52835	0.222653
Tuft1	tuftelin isoform 2	9.7293	18.6396	0.528101	0.216238
Rnaseh2a	ribonuclease H2 subunit A	39.2698	78.9723	0.527512	0.153419
Zdhhc16	probable palmitoyltransferase ZDHHC16 precursor	17.5931	39.2299	0.527234	0.216681
Bckdhb	2-oxoisovalerate dehydrogenase subunit beta, mitochondrial isoform 1	0.759448	1.83515	0.527139	0.180091
Rnf41	E3 ubiquitin-protein ligase NRDP1	2.8977	5.69603	0.52709	0.308859
4933412E12Rik	RIKEN cDNA 4933412000000000000 gene	3.10864	7.72738	0.526888	0.277223
Xpnpep1	xaa-Pro aminopeptidase 1	46.1895	89.2387	0.526762	0.184794
Rhou	rho-related GTP-binding protein RhoU	6.15257	5.5944	0.526754	0.87644
Elp5	elongator complex protein 5 isoform 2	33.2299	53.8893	0.526651	0.306941
Trim28	transcription intermediary factor 1-beta	40.9544	86.0028	0.526494	0.20813
Gmds	GDP-mannose 4,6 dehydratase	11.9259	17.7503	0.526139	0.226513
Fam160b2	protein FAM160B2	2.90234	4.66229	0.525342	0.462523
Prkrir	52 kDa repressor of the inhibitor of the protein kinase	0.592323	0.971403	0.52522	0.383727
Elf3	ETS-related transcription factor Elf-3 isoform 2	66.6246	124.283	0.525009	0.130139
Cog2	conserved oligomeric Golgi complex subunit 2	3.94871	7.63329	0.52488	0.318725
Sumf1	sulfatase-modifying factor 1 precursor	9.78881	13.1799	0.524815	0.485969
Fam84b	protein FAM84B	1.36781	1.87624	0.524415	0.333369
Tceanc2	transcription elongation factor A N-terminal and central domain-containing protein 2	9.84115	10.4377	0.524315	0.921522
Polr2j	DNA-directed RNA polymerase II subunit RPB11	88.7964	175.674	0.523994	0.213007
Stbd1	starch-binding domain-containing protein 1	1.01734	1.60844	0.523761	0.392761
Cib1	calcium and integrin-binding protein 1 isoform 3	13.3098	25.914	0.523585	0.239829
Reps1	ralBP1-associated Eps domain-containing protein 1 isoform 2	6.12631	9.82012	0.523576	0.240285
Parp1	poly [ADP-ribose] polymerase 1	4.73379	9.32292	0.522751	0.212082
Kdm6b	lysine-specific demethylase 6B	6.41667	7.67575	0.522389	0.763819
Surf6	surfeit locus protein 6	2.83813	7.2289	0.522338	0.194987
Cpt1c	carnitine O-palmitoyltransferase 1, brain isoform	2.11072	3.92559	0.522131	0.342657
Gtf2ird1	general transcription factor II-I repeat domain-containing protein 1 isoform h	1.62721	3.68224	0.521689	0.225236
Tpgs2	tubulin polyglutamylase complex subunit 2 isoform c	2.80956	4.66572	0.521668	0.390344
Vps16	vacuolar protein sorting-associated protein 16 homolog	4.7987	13.3821	0.521525	0.20844
Lrig2	leucine-rich repeats and immunoglobulin-like domains protein 2 isoform 2 precursor	55.2139	67.5287	0.520924	0.772732
Nek9	serine/threonine-protein kinase Nek9	11.4521	20.18	0.520834	0.204684
Prpsap2	phosphoribosyl pyrophosphate synthase-associated protein 2 isoform b	7.04879	13.2619	0.520285	0.211737
Lpcat3	lysophospholipid acyltransferase 5	10.1652	13.8602	0.519995	0.407157
Scamp4	secretory carrier-associated membrane protein 4	59.2349	88.2326	0.519818	0.492978
Atraid	all-trans retinoic acid-induced differentiation factor isoform 1 precursor	45.0687	57.4978	0.519602	0.60345
Plekha7	pleckstrin homology domain-containing family A member 7 isoform 4	0.55255	1.10177	0.519336	0.259525
Pdk2	pyruvate dehydrogenase kinase, isoenzyme 2	7.25101	12.6664	0.518904	0.388217
Ddx42	ATP-dependent RNA helicase DDX42	2.44583	5.05939	0.518728	0.238512
Qrich1	glutamine-rich protein 1	5.34606	8.03707	0.518429	0.409534
Wdr4	tRNA (guanine-N(7)-)-methyltransferase non-catalytic subunit WDR4	3.9297	6.77486	0.518283	0.334963
Slc35b1	solute carrier family 35 member B1	23.5078	48.4702	0.517413	0.170997
Sp6	transcription factor Sp6	2.60961	5.06561	0.517214	0.341502
Ankrd11	ankyrin repeat domain-containing protein 11	0.863013	1.62217	0.51628	0.217808
Polr1a	DNA-directed RNA polymerase I subunit RPA1	1.90633	3.78803	0.516151	0.408443
Srpk1	SRSF protein kinase 1	3.61136	9.81037	0.515963	0.239282
Smim3	small integral membrane protein 3	4.84422	10.7599	0.515579	0.224681
Polr2g	DNA-directed RNA polymerase II subunit RPB7	32.2675	62.1224	0.515237	0.183722
Trappc12	trafficking protein particle complex subunit 12 isoform 2	8.85172	19.0208	0.514722	0.22169
Ubap1	ubiquitin-associated protein 1 isoform 2	1.72744	4.45411	0.514703	0.297872
Acads	short-chain specific acyl-CoA dehydrogenase, mitochondrial precursor	10.9066	20.8448	0.51452	0.492503
Ept1	ethanolaminephosphotransferase 1	0.330399	0.528714	0.513783	0.220646
Ing1	inhibitor of growth protein 1 isoform 2	5.76081	11.2293	0.513768	0.300186
Wbscr16	Williams-Beuren syndrome chromosomal region 16 protein homolog	5.30946	10.9059	0.513585	0.304428
Cby1	protein chibby homolog 1	7.20082	14.3408	0.513528	0.279005
Fbxw7	F-box/WD repeat-containing protein 7 isoform 1	5.15357	12.0745	0.513301	0.324689
Epb4.1l4b	PREDICTED: band 4.1-like protein 4B isoform X3	6.4815	10.371	0.513264	0.177422
Smarcd2	SWI/SNF-related matrix-associated actin-dependent regulator of chromatin subfamily D member 2 isoform 1	8.51304	15.0413	0.512737	0.216707
Nup85	nuclear pore complex protein Nup85	10.8904	29.7442	0.512712	0.209003
Dcaf11	DDB1- and CUL4-associated factor 11	30.5491	52.7605	0.512662	0.178453
Flot2	flotillin-2 isoform 3	16.3667	32.4519	0.512371	0.274293
Prkag1	5'-AMP-activated protein kinase subunit gamma-1	23.4528	38.0659	0.51225	0.327476
Limk2	LIM domain kinase 2 isoform c	3.99339	9.23486	0.512232	0.260198
Fblim1	filamin-binding LIM protein 1	5.01161	10.2702	0.511466	0.191216
Cadm1	cell adhesion molecule 1 isoform e precursor	2.04252	1.96028	0.511311	0.944127
Myc	myc proto-oncogene protein isoform b	16.5074	26.3582	0.511118	0.445358
Pef1	peflin	19.2885	45.5648	0.511011	0.209616
Ap3b1	AP-3 complex subunit beta-1	2.22756	4.18044	0.510959	0.279405
Kat7	histone acetyltransferase KAT7 isoform 2	10.8732	19.7584	0.510854	0.193544
Auh	methylglutaconyl-CoA hydratase, mitochondrial precursor	10.7938	14.3915	0.510732	0.590756
Syne4	nesprin-4 isoform 2	9.44963	10.8765	0.510472	0.869488
Ell2	RNA polymerase II elongation factor ELL2	1.97769	2.98139	0.510384	0.347405
Idua	alpha-L-iduronidase isoform 2 precursor	0.930594	2.4682	0.510149	0.187608
Spryd4	SPRY domain-containing protein 4	2.01834	3.237	0.5096	0.342399
Sh3bp5	SH3 domain-binding protein 5	1.24906	1.83215	0.509592	0.484987
Tgoln1	trans-Golgi network integral membrane protein 1 precursor	3.48768	4.61493	0.509455	0.58651
Trap1	heat shock protein 75 kDa, mitochondrial precursor	16.0848	26.5426	0.509408	0.250838
Pak6	serine/threonine-protein kinase PAK 6	5.58065	10.8087	0.509301	0.302981
Kctd1	BTB/POZ domain-containing protein KCTD1 isoform 1	0.643717	1.06643	0.509072	0.341828
Cryz	quinone oxidoreductase	10.2893	17.2678	0.508546	0.155112
Cdc45	cell division control protein 45 homolog isoform 2	7.27617	25.1442	0.508534	0.224352
Flnb	filamin-B isoform b	2.94745	6.07438	0.508003	0.247385
Hiat1	PREDICTED: hippocampus abundant transcript 1 protein isoform X2	1.25903	2.88407	0.507914	0.226356
Fastkd5	FAST kinase domain-containing protein 5	0.950936	1.65454	0.507689	0.297893
4933434E20Rik	uncharacterized protein C1orf43 homolog isoform 1	1888.43	2480.54	0.507427	0.708093
Crabp2	cellular retinoic acid-binding protein 2	5.09455	8.46206	0.507334	0.253841
Pdcd7	programmed cell death protein 7	1.21374	1.77934	0.506879	0.145092
Rab11fip1	rab11 family-interacting protein 1 isoform 2	0.392438	0.761963	0.506671	0.310906
Pnpo	pyridoxine-5'-phosphate oxidase	4.54775	8.33659	0.506254	0.22352
Hcfc1	host cell factor 1 precursor	1.53798	2.85839	0.505703	0.142994
Drosha	ribonuclease 3	8.80816	16.8674	0.505569	0.227395
Plek2	pleckstrin-2	4.01892	5.33935	0.505261	0.45488
Lgals9	galectin-9 isoform 2	9.76466	14.8916	0.505002	0.359678
Lrpap1	alpha-2-macroglobulin receptor-associated protein precursor	9.35288	23.3212	0.504216	0.182013
Celsr2	cadherin EGF LAG seven-pass G-type receptor 2 isoform 2 precursor	1.43943	3.0503	0.503794	0.255374
Frrs1	ferric-chelate reductase 1 precursor	2.29988	3.24612	0.503559	0.389444
Ttc27	tetratricopeptide repeat protein 27	2.71742	5.26404	0.503551	0.232985
Gatad2a	transcriptional repressor p66 alpha isoform d	15.7381	28.4119	0.503506	0.207287
Hdac10	histone deacetylase 10	2.81603	4.22752	0.503044	0.559563
Emc1	ER membrane protein complex subunit 1 isoform 2 precursor	1.08693	1.49809	0.502323	0.31971
Nipsnap1	protein NipSnap homolog 1	5.75813	12.3679	0.502141	0.257342
Napsa	napsin-A precursor	8.90112	20.9298	0.502072	0.19693
Dnase1l1	deoxyribonuclease-1-like 1 precursor	2.38946	4.89419	0.50202	0.350693
Add3	gamma-adducin isoform a	0.450226	0.853955	0.501885	0.27312
Slc25a45	solute carrier family 25 member 45	6.38076	14.3804	0.501882	0.20495
Cul4a	cullin-4A	4.29424	7.11177	0.500502	0.273145
Angel2	protein angel homolog 2 isoform 2	4.64554	8.31688	0.499609	0.327867
Trim68	E3 ubiquitin-protein ligase TRIM68 isoform 2	1.62811	3.54816	0.499341	0.283885
Sppl3	signal peptide peptidase-like 3	3.55172	6.66903	0.499188	0.197237
Ado	2-aminoethanethiol dioxygenase	25.0644	92.3164	0.499141	0.23123
Ift140	intraflagellar transport protein 140 homolog	0.980764	4.24485	0.498414	0.268264
Pddc1	Parkinson disease 7 domain-containing protein 1 precursor	6.46496	8.32745	0.498406	0.660674
Sidt2	SID1 transmembrane family member 2 isoform 1 precursor	7.26708	19.1408	0.498289	0.27716
Lamp2	lysosome-associated membrane glycoprotein 2 isoform 3 precursor	11.6402	19.0469	0.498029	0.224669
Itga5	integrin alpha-5 isoform 2	1.61455	3.76606	0.498021	0.27159
Asns	asparagine synthetase [glutamine-hydrolyzing]	36.7444	65.0628	0.497571	0.212582
Ahnak	neuroblast differentiation-associated protein AHNAK isoform 4	57.5846	66.7781	0.497464	0.781919
Slc25a36	solute carrier family 25 member 36	0.714521	1.43631	0.497321	0.255721
Ipo8	importin-8	0.906865	1.25225	0.497286	0.349596
Sec13	protein SEC13 homolog	33.0692	67.6029	0.497148	0.168137
Lpp	lipoma-preferred partner homolog isoform 2	0.746315	0.961345	0.496549	0.396644
Zfp61	zinc finger protein 61	1.69835	3.69992	0.496111	0.30131
Gigyf1	PERQ amino acid-rich with GYF domain-containing protein 1	3.20277	4.05604	0.495258	0.576809
Gon4l	GON-4-like protein isoform 1	1.91165	4.55259	0.494102	0.255526
BC017158	RUS1 family protein C16orf58 homolog	2.24818	4.29146	0.493825	0.319596
Lrsam1	E3 ubiquitin-protein ligase LRSAM1	2.67399	5.36571	0.493231	0.205094
Kmt2d	histone-lysine N-methyltransferase 2D	1.75769	2.59314	0.49305	0.553483
Lsg1	large subunit GTPase 1 homolog	5.58204	10.2828	0.492942	0.359671
Atg4b	cysteine protease ATG4B	3.29256	6.83714	0.492914	0.404821
0610007P14Rik	probable ergosterol biosynthetic protein 28	72.1052	74.8172	0.492787	0.942177
Rqcd1	cell differentiation protein RCD1 homolog	6.39442	9.39177	0.492784	0.159684
Lrpprc	leucine-rich PPR motif-containing protein, mitochondrial precursor	7.05413	9.87458	0.492584	0.345457
Tmco3	transmembrane and coiled-coil domain-containing protein 3 precursor	1.33846	2.40643	0.492454	0.277005
Cnp	2',3'-cyclic-nucleotide 3'-phosphodiesterase isoform 1	2.82947	3.60314	0.492427	0.634877
Plcg2	1-phosphatidylinositol 4,5-bisphosphate phosphodiesterase gamma-2	2.2125	2.93107	0.492177	0.614285
Ppme1	protein phosphatase methylesterase 1	6.39994	16.8129	0.492017	0.238481
Chp1	calcineurin B homologous protein 1	5.61157	11.3138	0.491695	0.122733
Rhbdd1	rhomboid-related protein 4	3.65469	6.81841	0.491692	0.228781
Sclt1	sodium channel and clathrin linker 1	0.716198	1.26777	0.49145	0.305445
Zzef1	zinc finger ZZ-type and EF-hand domain-containing protein 1	0.297897	0.460557	0.491015	0.340102
Vmp1	vacuole membrane protein 1	1721.11	2773.5	0.490496	0.51656
Arfgef2	brefeldin A-inhibited guanine nucleotide-exchange protein 2	0.480876	1.46662	0.489702	0.192994
Pvrl3	nectin-3 isoform gamma	1.48804	2.16887	0.489536	0.277991
Jmjd6	bifunctional arginine demethylase and lysyl-hydroxylase JMJD6	12.8377	22.618	0.489499	0.241608
Ctc1	CST complex subunit CTC1 isoform b	11.5543	23.1187	0.489049	0.255884
Hs1bp3	HCLS1-binding protein 3	4.48341	10.5125	0.489003	0.228194
Notch2	neurogenic locus notch homolog protein 2 precursor	37.0919	40.9579	0.488969	0.904118
Sephs1	selenide, water dikinase 1	3.30299	4.99369	0.488908	0.358964
Cbx7	chromobox protein homolog 7	3.18269	6.72807	0.488858	0.144065
Rbm33	RNA-binding protein 33	1.90096	3.35325	0.488654	0.223051
Rere	arginine-glutamic acid dipeptide repeats protein	2.12475	4.19395	0.488432	0.193557
Cd9	CD9 antigen	93.3824	117.902	0.488275	0.620462
Ints3	integrator complex subunit 3	12.3306	22.1417	0.48809	0.346756
Ssbp3	single-stranded DNA-binding protein 3 isoform b	7.35154	14.8522	0.487874	0.283189
Comt	catechol O-methyltransferase	9.2793	15.2969	0.487766	0.270843
Arsa	arylsulfatase A precursor	0.810197	0.879582	0.487698	0.886455
Wipf2	WAS/WASL-interacting protein family member 2	0.520682	0.912461	0.487563	0.376484
Fam213a	redox-regulatory protein FAM213A isoform b	35.1331	62.2664	0.487232	0.124562
Rabif	guanine nucleotide exchange factor MSS4	2.97193	4.84392	0.487075	0.206182
Odc1	ornithine decarboxylase	18.1207	24.7702	0.486813	0.448116
2310030G06Rik	uncharacterized protein C11orf52 homolog	3.24997	5.37343	0.486741	0.227025
Hsd3b7	3 beta-hydroxysteroid dehydrogenase type 7 isoform b	5.94098	10.7642	0.486562	0.38971
Spata2	spermatogenesis-associated protein 2	1.51386	2.95201	0.485718	0.305264
Akr1e1	1,5-anhydro-D-fructose reductase	7.20932	9.53927	0.48565	0.536712
Tefm	transcription elongation factor, mitochondrial	3.08542	3.96707	0.485384	0.509755
Slc6a6	sodium- and chloride-dependent taurine transporter	3.55825	6.5942	0.485249	0.161667
Dph2	diphthamide biosynthesis protein 2	3.31986	8.2321	0.485168	0.272811
Ddhd2	phospholipase DDHD2	3.1587	6.01577	0.485159	0.185818
Nacc2	nucleus accumbens-associated protein 2 isoform 1	1.38266	2.85099	0.485073	0.260455
Txnrd1	thioredoxin reductase 1, cytoplasmic isoform 1	16.7476	28.2052	0.484745	0.100745
Per1	period circadian protein homolog 1	1.15891	1.79109	0.48463	0.501278
Arhgef16	rho guanine nucleotide exchange factor 16	12.963	19.6928	0.484341	0.463807
Hoxb9	homeobox protein Hox-B9	10.3643	19.6183	0.484328	0.306343
Rhod	rho-related GTP-binding protein RhoD precursor	25.1538	53.0233	0.484242	0.272057
Ints7	integrator complex subunit 7 isoform 2	0.79731	2.52765	0.484014	0.310794
Cav1	caveolin-1 isoform 2	10.6103	16.0975	0.483998	0.218724
4833420G17Rik	uncharacterized protein C5orf34 homolog	2.94268	5.4379	0.483818	0.173608
Aggf1	angiogenic factor with G patch and FHA domains 1	0.776562	1.41648	0.483722	0.218301
Bzw2	basic leucine zipper and W2 domain-containing protein 2	18.7679	34.149	0.4834	0.235897
Alg5	dolichyl-phosphate beta-glucosyltransferase	8.13463	16.2281	0.483355	0.207978
Mtap	S-methyl-5'-thioadenosine phosphorylase	5.91225	9.17193	0.483213	0.211387
Heatr6	HEAT repeat-containing protein 6	1.90003	3.04432	0.483051	0.353077
Glb1	beta-galactosidase preproprotein	4.48794	9.0871	0.482986	0.325447
Mrps18b	28S ribosomal protein S18b, mitochondrial	23.6962	45.1215	0.482899	0.149139
Ptrhd1	putative peptidyl-tRNA hydrolase PTRHD1	2.47267	4.43171	0.482192	0.418088
Rab3a	ras-related protein Rab-3A	7.2465	11.6892	0.481951	0.50028
Exoc7	exocyst complex component 7 isoform 2	8.83796	14.1436	0.481812	0.348834
Cdk8	cyclin-dependent kinase 8	0.691839	0.977919	0.481784	0.350787
Slc35e1	solute carrier family 35 member E1	0.786034	1.3133	0.481543	0.243341
Yeats2	YEATS domain-containing protein 2 isoform 2	1.81974	3.03473	0.481494	0.246168
Psmg2	proteasome assembly chaperone 2	6.40076	10.273	0.480951	0.237399
Akr1b10	aldo-keto reductase family 1, member B10	1.67896	3.00502	0.480357	0.440508
Traf2	TNF receptor-associated factor 2 isoform a	8.35609	22.4955	0.480044	0.237094
Ddx47	probable ATP-dependent RNA helicase DDX47	1.61592	3.14393	0.479808	0.229859
Desi1	desumoylating isopeptidase 1	17.4569	32.3242	0.479107	0.109927
Dgcr2	integral membrane protein DGCR2/IDD isoform 2 precursor	14.7459	25.8484	0.478941	0.249413
Dync1li1	cytoplasmic dynein 1 light intermediate chain 1	5.14437	7.80983	0.478915	0.388345
Frmd4a	FERM domain-containing protein 4A isoform 3	0.543149	0.613502	0.478857	0.831839
Csf1r	macrophage colony-stimulating factor 1 receptor precursor	1.80105	3.15648	0.478771	0.430589
Slc38a6	probable sodium-coupled neutral amino acid transporter 6	1.00368	1.49177	0.478764	0.0868436
Samm50	sorting and assembly machinery component 50 homolog	34.1506	66.0419	0.477821	0.24206
Herc2	E3 ubiquitin-protein ligase HERC2	0.290643	0.482986	0.477731	0.413726
Nr2f2	COUP transcription factor 2 isoform 2	147.911	216.361	0.477699	0.616093
Gnl2	nucleolar GTP-binding protein 2	2.57994	4.75669	0.477619	0.255766
Prkdc	DNA-dependent protein kinase catalytic subunit	0.115572	0.150223	0.477575	0.474224
Bet1l	BET1-like protein	3.84171	8.9059	0.477449	0.373974
Ralgapb	ral GTPase-activating protein subunit beta isoform a	1.91952	3.46586	0.477014	0.266626
E4f1	transcription factor E4F1 1	7.16144	11.6883	0.476733	0.44931
Erp44	endoplasmic reticulum resident protein 44 precursor	2.65955	3.13185	0.47582	0.576217
Ckap4	cytoskeleton-associated protein 4	2.52909	5.85917	0.47566	0.222574
Klhl24	kelch-like protein 24	15.9796	29.7866	0.475593	0.420401
Epha4	ephrin type-A receptor 4 precursor	0.218398	0.418211	0.47558	0.290497
Ephb3	ephrin type-B receptor 3 precursor	3.20583	6.12448	0.475328	0.333526
Cystm1	cysteine-rich and transmembrane domain-containing protein 1	91.8687	155.407	0.475105	0.144358
Vcp	transitional endoplasmic reticulum ATPase	17.313	29.1276	0.474942	0.218349
Mgst1	microsomal glutathione S-transferase 1	22.4062	39.5475	0.47487	0.444822
Ehf	ETS homologous factor	1.96644	3.07005	0.474395	0.376944
Zc3h11a	zinc finger CCCH domain-containing protein 11A	3.88435	6.23178	0.474305	0.288384
Klf2	Krueppel-like factor 2	4.91081	3.75137	0.474215	0.725981
Phactr4	phosphatase and actin regulator 4 isoform 2	0.536783	0.704207	0.47415	0.570156
Gnptg	N-acetylglucosamine-1-phosphotransferase subunit gamma precursor	5.89053	14.0583	0.4737	0.240673
Sin3b	paired amphipathic helix protein Sin3b isoform 2	32.4133	50.5561	0.473378	0.18269
Rnf25	E3 ubiquitin-protein ligase RNF25 isoform 2	7.33829	12.9575	0.473304	0.37197
Rgs12	regulator of G-protein signaling 12 isoform B	4.09125	6.78817	0.473218	0.419347
Hnrnpa1	heterogeneous nuclear ribonucleoprotein A1 isoform b	3.19611	5.75834	0.472869	0.194599
Wdr5	WD repeat-containing protein 5	4.07872	10.2973	0.472765	0.273123
Sec11a	signal peptidase complex catalytic subunit SEC11A	56.3895	59.3854	0.472245	0.916272
Rab15	ras-related protein Rab-15	1.04604	2.74327	0.472122	0.22099
Rps6kb1	ribosomal protein S6 kinase beta-1 isoform 1	0.391211	0.625045	0.471773	0.267381
R3hdm4	R3H domain-containing protein 4	609.78	710.895	0.471705	0.806859
Strip1	striatin-interacting protein 1	11.3816	19.8791	0.471561	0.324593
Imp4	U3 small nucleolar ribonucleoprotein protein IMP4	15.0527	28.1057	0.471299	0.2211
Zmym3	zinc finger MYM-type protein 3 isoform 5	1.39844	3.63804	0.470932	0.317334
Fam13b	protein FAM13B	0.401399	0.629406	0.470932	0.41073
Casp2	caspase-2 precursor	4.4398	5.65079	0.470581	0.412324
Riok3	serine/threonine-protein kinase RIO3	1.7373	2.74884	0.470561	0.29011
Oxr1	oxidation resistance protein 1 isoform E	8.33316	9.76547	0.470263	0.649628
Rhebl1	GTPase RhebL1 precursor	4.48519	9.08499	0.47024	0.17985
Pip4k2b	phosphatidylinositol 5-phosphate 4-kinase type-2 beta	1.90207	2.69643	0.470028	0.447419
Ap1m1	AP-1 complex subunit mu-1	15.4897	27.565	0.46985	0.311587
Tubg2	tubulin gamma-2 chain	3.58452	4.345	0.469247	0.764386
Coq10b	coenzyme Q-binding protein COQ10 homolog B, mitochondrial isoform 1	1.6167	2.40848	0.469087	0.241989
Sgsm3	small G protein signaling modulator 3	4.41484	6.43902	0.469027	0.568102
Tagln2	transgelin-2	228.938	371.828	0.468915	0.0686493
Rtf1	RNA polymerase-associated protein RTF1 homolog precursor	1.57177	3.00915	0.468854	0.319523
Map3k14	mitogen-activated protein kinase kinase kinase 14	3.64087	6.5956	0.468518	0.316614
Uspl1	SUMO-specific isopeptidase USPL1 isoform E	1.64966	3.56569	0.468292	0.310741
Nckipsd	NCK-interacting protein with SH3 domain	1.58765	2.73999	0.468261	0.395068
Ankrd13a	ankyrin repeat domain-containing protein 13A	2.64801	6.86381	0.467616	0.236569
Sh3bp4	SH3 domain-binding protein 4	5.22497	8.36751	0.467099	0.429959
Slc45a3	solute carrier family 45 member 3	2.2502	3.72625	0.466693	0.181987
Fam117a	protein FAM117A	1.38703	2.80817	0.466343	0.222958
D630045J12Rik	UPF0606 protein KIAA1549 precursor	1.16928	2.04033	0.466318	0.262036
Bod1	biorientation of chromosomes in cell division protein 1	20.7067	30.6993	0.466182	0.283467
Eci2	enoyl-CoA delta isomerase 2, mitochondrial isoform b	17.0228	33.157	0.466149	0.212214
Gpr97	PREDICTED: probable G-protein coupled receptor 97 isoform X3	0.95445	1.99539	0.465911	0.210762
Plxnb1	plexin-B1 precursor	3.28783	6.14325	0.465727	0.303799
Slc39a14	zinc transporter ZIP14 isoform a precursor	0.667701	1.5009	0.46554	0.320656
Zmynd11	zinc finger MYND domain-containing protein 11 isoform gamma	2.5633	4.07159	0.465514	0.208644
Ppp1r8	nuclear inhibitor of protein phosphatase 1 isoform 2	4.62227	9.13303	0.465457	0.260486
Aurkaip1	aurora kinase A-interacting protein	50.1916	84.8289	0.464843	0.286311
Derl2	derlin-2 isoform b	6.35772	8.76737	0.464688	0.395929
Hoxa3	homeobox protein Hox-A3	2.06043	2.71184	0.464532	0.630877
Vps9d1	VPS9 domain-containing protein 1 isoform 1	6.99895	11.6089	0.464451	0.374538
Med23	mediator of RNA polymerase II transcription subunit 23 isoform 2	5.80703	7.8877	0.46425	0.347901
Zfp629	zinc finger protein 629	0.517179	1.15929	0.464095	0.310751
Ldhd	probable D-lactate dehydrogenase, mitochondrial	0.764678	1.93633	0.464024	0.142997
Elmod3	ELMO domain-containing protein 3	2.93541	8.99476	0.464003	0.265143
Thada	thyroid adenoma-associated protein homolog	0.292658	0.777033	0.463819	0.254494
Hdlbp	vigilin	11.7669	21.2495	0.462553	0.176825
Atxn7l2	ataxin-7-like protein 2 isoform 1	0.951525	1.74624	0.462522	0.362038
Phc1	polyhomeotic-like protein 1 isoform a	2.68936	4.90055	0.462231	0.379027
Rdh13	retinol dehydrogenase 13 isoform 2 precursor	31.7352	41.9274	0.462022	0.707633
Mpp6	MAGUK p55 subfamily member 6 isoform a	4.86635	4.64294	0.46199	0.875623
Rpap1	RNA polymerase II-associated protein 1 isoform 2	1.84609	2.77961	0.461655	0.550378
Slc30a9	zinc transporter 9 isoform 2	4.01171	5.40343	0.461594	0.470559
Lyrm4	LYR motif-containing protein 4	321.203	352.389	0.461482	0.898566
Sos1	son of sevenless homolog 1	2.05127	1.69749	0.461106	0.796939
Cdk5rap3	CDK5 regulatory subunit-associated protein 3 isoform 2	17.2428	23.2254	0.461037	0.625302
Cpd	carboxypeptidase D precursor	0.948621	1.16111	0.460867	0.620782
Erbb2	receptor tyrosine-protein kinase erbB-2 precursor	5.74055	10.2177	0.46086	0.330122
Arf3	ADP-ribosylation factor 3	18.2881	37.825	0.460585	0.192929
Avpi1	arginine vasopressin-induced protein 1	187.136	165.106	0.459982	0.867752
Mettl21a	protein N-lysine methyltransferase METTL21A	0.540143	1.06091	0.459727	0.355466
Noc4l	nucleolar complex protein 4 homolog	13.7509	19.2724	0.459724	0.458466
Ctsa	lysosomal protective protein isoform a preproprotein	33.3921	62.0354	0.45964	0.203476
Nab1	NGFI-A-binding protein 1	0.66593	1.11112	0.459639	0.289961
Nub1	NEDD8 ultimate buster 1 isoform 1	6.31296	10.8416	0.459521	0.258308
Mecom	MDS1 and EVI1 complex locus protein EVI1 isoform 1	10.0972	10.3882	0.459415	0.952443
Atrnl1	attractin-like protein 1 precursor	0.690379	0.815267	0.459323	0.725822
Taok2	serine/threonine-protein kinase TAO2 isoform 2	2.30684	4.35654	0.459226	0.324902
Cers4	ceramide synthase 4	0.859019	0.553304	0.458986	0.496238
Cradd	death domain-containing protein CRADD	6.36271	9.2869	0.458047	0.458124
Dpm2	dolichol phosphate-mannose biosynthesis regulatory protein	33.2253	67.7332	0.45804	0.172688
Slx4	structure-specific endonuclease subunit SLX4	0.626402	1.08143	0.458016	0.327571
Znfx1	NFX1-type zinc finger-containing protein 1 isoform a	2.52022	4.56136	0.457871	0.302789
Chmp1a	charged multivesicular body protein 1a	17.5803	38.4642	0.457596	0.249689
Fam53c	protein FAM53C	3.30487	6.05078	0.45746	0.283264
6330416G13Rik	transmembrane protein C9orf91 homolog	0.351637	0.582745	0.457455	0.584154
Tle2	transducin-like enhancer protein 2 isoform 2	2.25044	3.85366	0.457122	0.418976
Cap1	adenylyl cyclase-associated protein 1	6.184	10.4792	0.456949	0.20531
Fh1	fumarate hydratase, mitochondrial precursor	50.4815	52.0475	0.456585	0.963229
Fpgs	folylpolyglutamate synthase, mitochondrial precursor	3.70071	4.72853	0.45631	0.696579
Pccb	propionyl-CoA carboxylase beta chain, mitochondrial isoform 2 precursor	3.31317	7.70706	0.456245	0.255994
Etnk1	ethanolamine kinase 1	1.43061	1.68858	0.456218	0.715149
Srm	spermidine synthase	15.4482	30.8365	0.455704	0.175841
Tle1	transducin-like enhancer protein 1 isoform b	0.339173	0.614803	0.455617	0.346483
Usp7	ubiquitin carboxyl-terminal hydrolase 7	1.01767	1.64191	0.455528	0.269274
Arfip2	arfaptin-2	8.81619	17.9799	0.455292	0.277758
Rpusd4	RNA pseudouridylate synthase domain-containing protein 4	2.22271	4.7875	0.455284	0.268584
Slc15a4	solute carrier family 15 member 4	6.12222	7.33969	0.455173	0.800842
Rnf123	E3 ubiquitin-protein ligase RNF123 isoform 1	2.69455	4.91322	0.455031	0.439839
Lsm14a	protein LSM14 homolog A	11.0308	14.6545	0.454891	0.389383
Nploc4	nuclear protein localization protein 4 homolog isoform A	4.41432	8.8521	0.454582	0.361565
Trpm4	transient receptor potential cation channel subfamily M member 4	4.11437	8.28623	0.454179	0.355291
Plk2	serine/threonine-protein kinase PLK2	1.43264	2.3615	0.454104	0.381371
Crim1	cysteine-rich motor neuron 1 protein precursor	0.533038	0.8214	0.453547	0.363851
Tmc6	transmembrane channel-like protein 6 isoform 1	8.18025	16.6106	0.453293	0.279408
Trpt1	tRNA 2'-phosphotransferase 1	9.09615	15.7185	0.453197	0.30614
Zfyve26	zinc finger FYVE domain-containing protein 26	1.19657	2.16477	0.453061	0.302231
Mbtps1	membrane-bound transcription factor site-1 protease precursor	12.0173	25.4653	0.453012	0.183505
Mettl14	N6-adenosine-methyltransferase subunit METTL14	2.61802	4.11576	0.452894	0.162228
Naa40	N-alpha-acetyltransferase 40	41.645	60.2321	0.452754	0.311676
Ndufv3	NADH dehydrogenase [ubiquinone] flavoprotein 3, mitochondrial isoform 1	53.6547	91.4506	0.452732	0.239877
Tfdp2	transcription factor Dp-2 isoform D	0.32716	0.523312	0.452559	0.439985
Mms19	MMS19 nucleotide excision repair protein homolog	5.13491	12.6063	0.45232	0.250133
8430408G22Rik	protein DEPP	4.03905	6.68848	0.452154	0.44583
Ddx39	ATP-dependent RNA helicase DDX39A	66.4465	114.124	0.452006	0.184079
Nap1l4	nucleosome assembly protein 1-like 4 isoform a	6.72392	14.5782	0.451949	0.285159
Clpx	ATP-dependent Clp protease ATP-binding subunit clpX-like, mitochondrial isoform 1	3.97758	5.54327	0.451624	0.50825
Nob1	RNA-binding protein NOB1	8.6053	14.4865	0.451597	0.226536
Tubgcp3	gamma-tubulin complex component 3	7.5941	13.7429	0.451487	0.18098
Deb1	SS18-like protein 2	46.1886	54.5318	0.450663	0.794839
Hmox2	heme oxygenase 2	55.307	89.207	0.450582	0.27537
Zfp472	zinc finger protein 472	1.33097	0.906911	0.450562	0.498051
Ctage5	cTAGE family member 5 isoform 3	1.3517	1.50985	0.450451	0.804993
Mybbp1a	myb-binding protein 1A	16.2981	33.9112	0.450425	0.157206
Fanca	Fanconi anemia group A protein homolog	0.509593	1.13915	0.45018	0.247888
Nmt2	glycylpeptide N-tetradecanoyltransferase 2 isoform b	121.739	198.914	0.450107	0.525398
Gjc1	gap junction gamma-1 protein	1.50882	2.69746	0.449563	0.425737
Pgpep1	pyroglutamyl-peptidase 1	20.3429	23.0029	0.449086	0.836042
Ano6	anoctamin-6 isoform 1	0.750235	1.10495	0.449002	0.54947
Mtfr1	mitochondrial fission regulator 1	4.18245	7.4904	0.448679	0.270813
Gm5069	predicted gene 5069	0.892193	1.10311	0.448606	0.537146
Tmem57	macoilin	1.70509	5.05542	0.448338	0.199244
Plekhg6	pleckstrin homology domain-containing family G member 6	1.51725	1.45009	0.448303	0.946209
D430020J02Rik	RIKEN cDNA D430020J02 gene	3.1134	6.58633	0.44807	0.243345
Pisd	phosphatidylserine decarboxylase proenzyme, mitochondrial	7.36016	12.6267	0.447739	0.291
Mrps27	28S ribosomal protein S27, mitochondrial	5.19584	11.5113	0.447418	0.290587
Ddah1	N(G),N(G)-dimethylarginine dimethylaminohydrolase 1	6.16754	9.10184	0.446843	0.291586
Txndc12	thioredoxin domain-containing protein 12 precursor	18.8179	29.2792	0.44664	0.287026
B4galt2	beta-1,4-galactosyltransferase 2	1.53062	3.43723	0.446455	0.328559
Map4k3	mitogen-activated protein kinase kinase kinase kinase 3	1.86306	2.17252	0.446249	0.666581
Ddx56	probable ATP-dependent RNA helicase DDX56	7.79621	19.3554	0.446215	0.240326
Impdh2	inosine-5'-monophosphate dehydrogenase 2	65.4269	106.531	0.446007	0.140236
Neu1	sialidase-1 precursor	8.6754	14.221	0.446006	0.299426
Det1	DET1 homolog	1.65338	3.21539	0.44571	0.365977
Tmem198b	uncharacterized protein LOC73827	0.948058	1.34069	0.44561	0.644434
Brap	BRCA1-associated protein isoform 3	1.29752	2.36342	0.44552	0.187724
Supt3	transcription initiation protein SPT3 homolog	3.12352	6.72063	0.445426	0.226854
Baiap2	brain-specific angiogenesis inhibitor 1-associated protein 2 isoform a	34.7255	49.69	0.445278	0.560307
Lpin3	phosphatidate phosphatase LPIN3	0.982809	1.6858	0.445136	0.465815
Mapk14	mitogen-activated protein kinase 14 isoform 3	7.94087	12.4773	0.445111	0.189735
Srp14	signal recognition particle 14 kDa protein	105.354	160.378	0.444836	0.247867
Pmpcb	mitochondrial-processing peptidase subunit beta precursor	9.77804	16.6822	0.444533	0.216721
Mars	methionine--tRNA ligase, cytoplasmic isoform 1	26.0438	48.2443	0.44445	0.302937
Fbxw11	F-box/WD repeat-containing protein 11 isoform d	5.07532	8.37137	0.444347	0.290557
Nudt13	nucleoside diphosphate-linked moiety X motif 13	2.3922	4.57446	0.444311	0.3577
Kdm5b	lysine-specific demethylase 5B	5.66071	7.87086	0.444247	0.603597
1110038B12Rik	RIKEN cDNA 1110038B12 gene	61.2529	88.2204	0.444212	0.179412
Map3k4	mitogen-activated protein kinase kinase kinase 4	1.93622	3.91921	0.444185	0.31093
Cwc27	peptidyl-prolyl cis-trans isomerase CWC27 homolog	1.09655	1.01592	0.444057	0.895397
Stil	SCL-interrupting locus protein homolog isoform 4	0.776534	1.13299	0.444048	0.488126
Acad9	acyl-CoA dehydrogenase family member 9, mitochondrial	4.05995	8.04358	0.443922	0.299448
Pip5k1a	phosphatidylinositol 4-phosphate 5-kinase type-1 alpha isoform 1	1.55445	2.81723	0.443811	0.368955
Mocs1	molybdenum cofactor biosynthesis protein 1 isoform 1	2.00471	3.77982	0.443758	0.387312
Cpsf3l	integrator complex subunit 11	9.05324	22.0524	0.443486	0.253763
Map3k12	mitogen-activated protein kinase kinase kinase 12	0.798462	1.42746	0.443214	0.176492
Hoxa10	homeobox protein Hox-A10 isoform b	9.89291	16.6539	0.443151	0.129794
Sim1	single-minded homolog 1	0.198825	0.263682	0.443116	0.306279
Zcwpw1	zinc finger CW-type PWWP domain protein 1	2.32865	3.89017	0.443111	0.320155
Dhdds	dehydrodolichyl diphosphate syntase complex subunit Dhdds	3.51738	5.86894	0.442927	0.408341
Lipa	lysosomal acid lipase/cholesteryl ester hydrolase precursor	0.998575	2.23252	0.442851	0.247329
Mak16	protein MAK16 homolog	3.6521	5.1435	0.442647	0.373689
Cndp2	cytosolic non-specific dipeptidase	18.2897	31.2483	0.442313	0.131554
Slc25a25	calcium-binding mitochondrial carrier protein SCaMC-2 isoform 4	1.29189	2.61321	0.442053	0.321526
Stx5a	syntaxin-5	45.4437	83.9377	0.442051	0.237741
Eif3d	eukaryotic translation initiation factor 3 subunit D	159.791	261.694	0.441783	0.160879
Fam192a	protein FAM192A	3.9466	6.12013	0.441776	0.338443
Cog7	conserved oligomeric Golgi complex subunit 7	7.58287	11.0698	0.441581	0.533397
Srp68	signal recognition particle subunit SRP68	14.7137	24.8014	0.44158	0.359689
Rdh11	retinol dehydrogenase 11 precursor	3.29836	7.12086	0.441274	0.247772
Trappc13	trafficking protein particle complex subunit 13 isoform 3	2.37995	3.89627	0.441265	0.31238
Dnajc14	dnaJ homolog subfamily C member 14	2.41467	6.76835	0.441015	0.247062
Clip1	CAP-Gly domain-containing linker protein 1 isoform b	0.587084	0.81603	0.44095	0.569273
Ech1	delta(3,5)-Delta(2,4)-dienoyl-CoA isomerase, mitochondrial precursor	46.0913	92.7335	0.440923	0.115211
Mnat1	CDK-activating kinase assembly factor MAT1	25.2985	29.2796	0.440878	0.767561
Dopey2	protein dopey-2 isoform 1	1.1177	3.77741	0.440234	0.229432
Brk1	protein BRICK1	131.756	181.456	0.440208	0.452066
Fbxl20	F-box/LRR-repeat protein 20	0.147426	0.247509	0.440154	0.247109
Cdadc1	cytidine and dCMP deaminase domain-containing protein 1 isoform 4	1.46343	2.74995	0.440144	0.344175
Rft1	protein RFT1 homolog	1.47053	1.38093	0.440063	0.932732
Rnf186	RING finger protein 186	4.63695	8.66956	0.44004	0.283288
Elf4	ETS-related transcription factor Elf-4	1.57458	2.28933	0.439933	0.491676
Wdr82	WD repeat-containing protein 82	5.99128	8.61666	0.439885	0.211146
S100a13	protein S100-A13	10.5865	13.0064	0.439595	0.656098
Rbm18	probable RNA-binding protein 18 isoform 2	6.02528	9.24675	0.439273	0.30959
Rbm28	RNA-binding protein 28	2.29189	5.69778	0.438934	0.209503
Vps28	vacuolar protein sorting-associated protein 28 homolog isoform 2	122.205	206.378	0.43889	0.136059
Acrbp	acrosin-binding protein isoform 2 precursor	2.34136	5.96428	0.438756	0.313237
Josd1	josephin-1	5.75717	11.6361	0.438548	0.215796
Prpf6	pre-mRNA-processing factor 6	3.24706	6.87676	0.438458	0.284472
Clcn7	H(+)/Cl(-) exchange transporter 7 isoform 2	1.80613	6.15942	0.438307	0.211079
Wdr47	WD repeat-containing protein 47	1.0143	1.39666	0.438091	0.424189
Rcc1	regulator of chromosome condensation isoform 1	2.72604	5.36561	0.437993	0.291291
Ppl	periplakin	4.71803	6.87378	0.437634	0.34754
Car2	carbonic anhydrase 2	8.46931	12.4838	0.43709	0.320952
Pxk	PX domain-containing protein kinase-like protein long isoform	8.64564	13.3915	0.437013	0.188452
Psmc3ip	homologous-pairing protein 2 homolog	9.32413	13.7116	0.437004	0.379309
Kif22	kinesin-like protein KIF22	10.1381	25.572	0.436659	0.19649
Arhgef39	rho guanine nucleotide exchange factor 39	2.98981	3.96409	0.436467	0.670571
2900097C17Rik	RIKEN cDNA 2900097C17 gene	4.03595	5.22306	0.436265	0.361944
Avl9	late secretory pathway protein AVL9 homolog	0.731809	0.7297	0.436176	0.995059
Uck1	uridine-cytidine kinase 1	5.28539	10.9443	0.436044	0.286231
Anxa7	annexin A7	22.5955	33.9126	0.435793	0.189914
Ube4a	ubiquitin conjugation factor E4 A	0.69079	1.60013	0.435748	0.28037
R3hdm1	R3H domain-containing protein 1	4.02027	5.3204	0.435734	0.359006
Tut1	speckle targeted PIP5K1A-regulated poly(A) polymerase	5.96637	8.29278	0.435647	0.508296
D330045A20Rik	uncharacterized protein CXorf57 homolog	12.5092	29.1097	0.435571	0.335919
Zcchc9	zinc finger CCHC domain-containing protein 9	1.32317	3.52347	0.435563	0.20349
AA986860	specifically androgen-regulated gene protein	11.2578	20.569	0.435239	0.305953
Echs1	enoyl-CoA hydratase, mitochondrial precursor	33.5928	64.0417	0.435134	0.215251
Pex11b	peroxisomal membrane protein 11B isoform 2	11.8299	20.5747	0.435121	0.273557
Rnh1	ribonuclease inhibitor isoform b	48.8965	99.8979	0.434868	0.277812
Acat2	acetyl-CoA acetyltransferase, cytosolic	19.716	30.3726	0.434734	0.279124
Sumo3	small ubiquitin-related modifier 3 isoform 4	21.5114	36.5738	0.43431	0.128215
Slc48a1	heme transporter HRG1	29.1632	50.0712	0.434289	0.201378
Rpa2	replication protein A 32 kDa subunit	24.129	43.7786	0.43366	0.227225
Ric8	synembryn-A	6.72994	11.6925	0.433596	0.320761
1700113A16Rik	RIKEN cDNA 1700113A16 gene	8.00411	10.7753	0.433546	0.493909
Siah1a	E3 ubiquitin-protein ligase SIAH1A	1.94289	2.258	0.433498	0.705493
Cntrob	centrobin	0.610342	1.45995	0.433473	0.231332
Dirc2	disrupted in renal carcinoma protein 2 homolog	1.4935	2.68042	0.433452	0.181744
Zw10	centromere/kinetochore protein zw10 homolog	12.254	18.6996	0.433306	0.286713
Exog	nuclease EXOG, mitochondrial isoform 1 precursor	1.31135	2.29354	0.433228	0.436105
Rell1	RELT-like protein 1 precursor	1.20385	2.18218	0.432782	0.167375
Itm2c	integral membrane protein 2C	36.2573	63.7625	0.43234	0.314112
Eml4	echinoderm microtubule-associated protein-like 4 isoform 2	0.924641	1.43759	0.431939	0.262829
Parl	presenilins-associated rhomboid-like protein, mitochondrial precursor	23.1823	34.8825	0.431242	0.279556
Atp5a1	ATP synthase subunit alpha, mitochondrial precursor	182.541	275.769	0.431125	0.1177
Pacrgl	PACRG-like protein	2.54204	4.6324	0.430509	0.302629
Ubn1	ubinuclein-1	4.51857	8.2881	0.429846	0.198025
Sh3d19	SH3 domain-containing protein 19	4.78028	7.14391	0.429624	0.208083
Ttc38	tetratricopeptide repeat protein 38	1.42882	3.52768	0.429599	0.372925
Nelfe	negative elongation factor E	57.8969	96.9463	0.429437	0.246942
Tada1	transcriptional adapter 1	4.95018	6.60576	0.429281	0.293227
Zpr1	zinc finger protein ZPR1	10.1237	19.9907	0.429255	0.310535
Cabin1	calcineurin-binding protein cabin-1	2.76539	4.18059	0.429176	0.431678
Afg3l1	AFG3-like protein 1	4.58412	9.40844	0.428851	0.323669
Nrbp1	nuclear receptor-binding protein	8.93436	19.8018	0.428209	0.295209
Sdr39u1	epimerase family protein SDR39U1	44.9797	71.3407	0.428191	0.410599
Diablo	diablo homolog, mitochondrial precursor	12.2767	26.3076	0.428118	0.208043
Pemt	phosphatidylethanolamine N-methyltransferase isoform a	6.5948	9.02977	0.427969	0.590725
Bcr	breakpoint cluster region protein	2.08287	3.68724	0.427914	0.274357
Gdi1	rab GDP dissociation inhibitor alpha	5.10197	8.78821	0.427904	0.316673
Trp53bp1	tumor suppressor p53-binding protein 1 isoform b	1.63271	3.21414	0.427889	0.280725
Tha1	threonine aldolase 1	2.78721	6.43285	0.42781	0.288115
Inpp5b	type II inositol 1,4,5-trisphosphate 5-phosphatase precursor	0.354373	0.995812	0.427223	0.177924
Adarb1	double-stranded RNA-specific editase 1 isoform 2	0.413373	1.18888	0.427043	0.220181
Thoc6	THO complex subunit 6 homolog	11.4367	18.2246	0.426956	0.484804
Haus2	HAUS augmin-like complex subunit 2 isoform c	0.776458	1.01444	0.426798	0.644557
Slc41a1	solute carrier family 41 member 1	0.697352	1.3963	0.426514	0.26642
Smad5	mothers against decapentaplegic homolog 5	1.97302	2.9628	0.426395	0.323117
Rab4a	ras-related protein Rab-4A	6.06712	8.84664	0.42626	0.362332
Taf5l	TAF5-like RNA polymerase II p300/CBP-associated factor-associated factor 65 kDa subunit 5L	0.524315	0.663543	0.425934	0.644327
Mlkl	mixed lineage kinase domain-like protein isoform 1	2.59041	3.22201	0.425894	0.679434
Rnf181	E3 ubiquitin-protein ligase RNF181	19.7547	26.8176	0.425747	0.448322
Rab3ip	rab-3A-interacting protein	19.2045	30.4012	0.425564	0.273775
Anapc7	anaphase-promoting complex subunit 7	9.80892	19.0466	0.425542	0.309805
Casp7	caspase-7 precursor	1.96432	2.84578	0.425506	0.263736
Hsdl2	hydroxysteroid dehydrogenase-like protein 2 isoform 2	1.79167	2.26535	0.424476	0.536123
Smurf1	E3 ubiquitin-protein ligase SMURF1 isoform 1	2.83166	4.06379	0.424321	0.568628
Chkb	choline/ethanolamine kinase	0.938009	1.93275	0.424209	0.212246
Celsr1	cadherin EGF LAG seven-pass G-type receptor 1 precursor	1.72828	2.64953	0.424147	0.312157
Prr14l	protein PRR14L	1.33164	1.83126	0.424142	0.568712
Kdm3b	lysine-specific demethylase 3B	0.566336	0.546477	0.424101	0.949187
Rtcb	tRNA-splicing ligase RtcB homolog	40.7935	73.4628	0.423921	0.237982
Dhx30	putative ATP-dependent RNA helicase DHX30 isoform 3	2.71023	5.84792	0.42378	0.247247
Cdv3	protein CDV3 isoform c	45.5844	107.895	0.423702	0.228829
Nsun5	probable 28S rRNA (cytosine-C(5))-methyltransferase	12.1984	27.6746	0.423628	0.331482
2310067B10Rik	PREDICTED: uncharacterized protein KIAA0195 isoform X1	1.32899	2.03669	0.423507	0.404014
Ppp1r1b	protein phosphatase 1 regulatory subunit 1B isoform 2	3.33683	2.39247	0.423457	0.70188
Seh1l	nucleoporin SEH1 isoform a	4.43148	8.40977	0.423208	0.388064
Arhgap1	rho GTPase-activating protein 1 isoform 1	4.11161	7.36507	0.422953	0.297262
Atox1	copper transport protein ATOX1	73.4515	142.098	0.422784	0.21729
Stx18	syntaxin-18 isoform 2	4.60133	7.24631	0.422676	0.387211
Ubtd1	ubiquitin domain-containing protein 1	27.6984	32.5831	0.422432	0.84555
Ly6e	lymphocyte antigen 6E precursor	41.518	66.066	0.422408	0.377881
Nolc1	nucleolar and coiled-body phosphoprotein 1 isoform D	7.74599	20.5046	0.422125	0.174423
Cenpv	centromere protein V	1.44816	2.53374	0.421793	0.34292
Grpel2	grpE protein homolog 2, mitochondrial precursor	1.5302	2.9203	0.42156	0.340035
Preb	prolactin regulatory element-binding protein isoform 2	7.30871	11.9839	0.421238	0.369191
Pomt2	protein O-mannosyl-transferase 2	0.449254	0.965146	0.421229	0.244706
Cc2d1b	coiled-coil and C2 domain-containing protein 1B	2.23094	5.09295	0.421028	0.269575
Eif2b5	translation initiation factor eIF-2B subunit epsilon	10.9519	25.6846	0.420988	0.204472
Glmp	lysosomal protein NCU-G1 precursor	75.606	142.199	0.420585	0.312298
Bcar3	breast cancer anti-estrogen resistance protein 3	8.82552	13.3415	0.420259	0.120896
Sepn1	selenoprotein N	8.5195	17.6812	0.420136	0.275304
Ptpn11	tyrosine-protein phosphatase non-receptor type 11 isoform b	2.46166	4.37141	0.419588	0.248695
Arid1a	AT-rich interactive domain-containing protein 1A	1.66835	2.95438	0.41955	0.121274
Fam210a	protein FAM210A	0.498338	1.12599	0.419455	0.34225
Idh3a	isocitrate dehydrogenase [NAD] subunit alpha, mitochondrial precursor	14.0591	19.1982	0.419406	0.478438
Ifnar1	interferon alpha/beta receptor 1 precursor	1.08423	1.36373	0.419283	0.631469
Wdr13	WD repeat-containing protein 13 isoform 1	1.07675	1.56207	0.419177	0.298121
Slc20a2	sodium-dependent phosphate transporter 2 precursor	4.10851	7.786	0.419112	0.252345
Gsr	glutathione reductase, mitochondrial precursor	4.11063	5.40471	0.418954	0.263773
Kif2c	kinesin-like protein KIF2C isoform 2	3.19774	8.07383	0.418596	0.275737
Setd8	N-lysine methyltransferase SETD8 isoform 2	4.94947	7.96191	0.418161	0.166451
Arf2	ADP-ribosylation factor 2	4.00877	5.46183	0.418058	0.543245
Dag1	dystroglycan preproprotein	23.3627	37.9927	0.417994	0.238224
Ppp2r5d	serine/threonine-protein phosphatase 2A 56 kDa regulatory subunit delta isoform	10.0768	17.8237	0.41791	0.338178
Oaf	out at first protein homolog precursor	12.0798	18.7999	0.417657	0.199559
Pgd	6-phosphogluconate dehydrogenase, decarboxylating	29.3626	40.7193	0.417535	0.384117
Cd97	PREDICTED: CD97 antigen isoform X2	2.41318	5.44867	0.417348	0.225448
Arhgap19	rho GTPase-activating protein 19 isoform 2	0.768378	0.899116	0.417208	0.766635
Adipor1	adiponectin receptor protein 1	52.0264	81.6388	0.417127	0.127738
Ap2a2	AP-2 complex subunit alpha-2	22.262	25.7734	0.416989	0.737005
Mdh1	malate dehydrogenase, peroxisomal isoform Mdh1x	261.224	334.406	0.416891	0.689181
Tmem214	transmembrane protein 214	11.3062	18.3114	0.41682	0.410418
Slc35b2	adenosine 3'-phospho 5'-phosphosulfate transporter 1	35.279	75.4215	0.416459	0.233002
Uba1	ubiquitin-like modifier-activating enzyme 1 isoform 2	17.7668	33.6271	0.416416	0.216892
Clhc1	clathrin heavy chain linker domain-containing protein 1 isoform 2	1.97565	3.50316	0.416337	0.478484
Gcat	2-amino-3-ketobutyrate coenzyme A ligase, mitochondrial isoform b	22.4667	29.8794	0.4161	0.528514
Rnaseh1	ribonuclease H1 isoform 2	1.83503	3.938	0.41603	0.199137
Coq5	2-methoxy-6-polyprenyl-1,4-benzoquinol methylase, mitochondrial precursor	4.31937	7.88696	0.415982	0.316389
Mtrf1l	peptide chain release factor 1-like, mitochondrial precursor	0.784106	0.947701	0.415773	0.557779
Nol11	nucleolar protein 11 isoform 2	1.4779	2.06633	0.415678	0.528218
Gabarapl1	gamma-aminobutyric acid receptor-associated protein-like 1	15.0664	33.0756	0.415169	0.273531
Sigirr	single Ig IL-1-related receptor	7.53238	14.1749	0.414926	0.382613
Trub2	probable tRNA pseudouridine synthase 2 isoform c	3.82783	6.26257	0.414816	0.238347
Ccdc101	coiled-coil domain containing 101	6.75465	9.8192	0.414492	0.490877
Sec31a	protein transport protein Sec31A	8.2205	14.0121	0.414344	0.17182
Klhl18	kelch-like protein 18	0.7399	0.957477	0.414316	0.573642
Crtc1	CREB-regulated transcription coactivator 1	5.00942	5.62984	0.414251	0.855288
Gstz1	maleylacetoacetate isomerase isoform 2	14.8594	26.2474	0.41423	0.230861
Faf2	FAS-associated factor 2	1.48196	2.39699	0.413642	0.303405
1810009A15Rik	uncharacterized protein C11orf98 homolog	5.16271	8.88994	0.413153	0.28337
Ilf3	interleukin enhancer-binding factor 3 isoform 5	4.24056	7.34477	0.41283	0.233494
Ybey	putative ribonuclease	0.365622	0.772371	0.412753	0.296337
Cdc40	pre-mRNA-processing factor 17	1.49361	1.93762	0.412675	0.520076
Map4k2	mitogen-activated protein kinase kinase kinase kinase 2 isoform 2	5.35191	7.51098	0.412212	0.497345
Dusp14	dual specificity protein phosphatase 14	6.04871	16.9302	0.412146	0.213075
Ndufs1	NADH-ubiquinone oxidoreductase 75 kDa subunit, mitochondrial precursor	6.68974	9.31816	0.41205	0.316279
Chchd6	MICOS complex subunit Mic25 isoform 2	30.4855	60.8071	0.412009	0.259382
Brd3	bromodomain-containing protein 3 isoform 1	2.72568	3.33484	0.411497	0.694616
Arhgef7	rho guanine nucleotide exchange factor 7 isoform b	2.4743	3.49994	0.411453	0.511575
Nono	non-POU domain-containing octamer-binding protein	56.1975	91.1001	0.411451	0.246505
Ghitm	growth hormone-inducible transmembrane protein	48.3584	62.4312	0.411385	0.596443
Anapc1	anaphase-promoting complex subunit 1	2.32835	3.82625	0.411351	0.270247
Rad51ap1	RAD51-associated protein 1	4.04478	9.42255	0.411127	0.223478
Gpr19	probable G-protein coupled receptor 19 isoform b	5.05311	12.7443	0.410386	0.222095
Tars2	threonine--tRNA ligase, mitochondrial isoform 4	14.4854	27.4169	0.409978	0.338907
Cipc	CLOCK-interacting pacemaker isoform b	51.8089	69.1491	0.409555	0.443346
Sec63	translocation protein SEC63 homolog	1.31649	1.55315	0.40899	0.664842
Fads3	fatty acid desaturase 3	8.65439	18.8237	0.40897	0.25287
Pradc1	protease-associated domain-containing protein 1 isoform b precursor	7.12494	14.1353	0.408888	0.292115
Kif18b	kinesin-like protein KIF18B	1.84465	3.09781	0.408635	0.429279
Pkn1	serine/threonine-protein kinase N1 isoform 1	8.56807	9.94677	0.408262	0.833657
Rnf2	E3 ubiquitin-protein ligase RING2	8.81538	11.6804	0.408231	0.624843
Fam60a	protein FAM60A	18.9014	30.0031	0.40818	0.569288
Mia3	melanoma inhibitory activity protein 3 precursor	2.09403	2.93486	0.407824	0.27721
Tubgcp4	gamma-tubulin complex component 4 isoform b	0.756726	3.2205	0.407685	0.224963
Gm20300	predicted gene, 20300 (Gm20300), long non-coding RNA	51.9828	74.7764	0.407527	0.653095
4930402H24Rik	uncharacterized protein C20orf194 homolog isoform 2	0.423489	0.520431	0.407466	0.695491
Traf3ip2	adapter protein CIKS	1.52347	2.17759	0.407418	0.388937
Fbxo34	F-box only protein 34 isoform 2	0.710514	1.65156	0.407144	0.2155
Wwp2	NEDD4-like E3 ubiquitin-protein ligase WWP2	4.93042	7.50747	0.407056	0.423576
Emp2	epithelial membrane protein 2	50.1385	70.1826	0.406876	0.465689
Srf	serum response factor	3.26689	5.31459	0.406854	0.430526
Lnx2	ligand of Numb protein X 2	1.08994	1.98767	0.40661	0.369242
Glg1	Golgi apparatus protein 1 precursor	1.86121	2.59212	0.406539	0.68756
Coq9	ubiquinone biosynthesis protein COQ9, mitochondrial precursor	9.61287	14.3611	0.406269	0.336054
Slc39a7	zinc transporter SLC39A7 precursor	22.8572	38.231	0.405769	0.379139
Zdhhc4	probable palmitoyltransferase ZDHHC4	24.364	50.9941	0.40561	0.25534
Dedd	death effector domain-containing protein	32.5969	43.549	0.405579	0.6212
Fam57a	protein FAM57A	9.32784	12.158	0.405443	0.653868
Rbm5	RNA-binding protein 5	10.284	15.8573	0.405357	0.307102
Ccm2	cerebral cavernous malformations protein 2 homolog isoform 3	8.77343	21.1403	0.405325	0.25458
Map2k4	dual specificity mitogen-activated protein kinase kinase 4 isoform c	4.01313	4.97892	0.405181	0.598975
Ccnf	cyclin-F	6.34106	14.9677	0.404996	0.303351
Zfp7	zinc finger protein 7	14.3706	27.4363	0.404917	0.210006
Rundc1	RUN domain-containing protein 1	4.54086	8.40978	0.404789	0.264158
Rfesd	Rieske domain-containing protein	0.610403	0.786963	0.404702	0.542789
Mdm4	protein Mdm4 isoform 1	2.09735	2.71853	0.404421	0.569694
Atp6v0e	V-type proton ATPase subunit e 1	95.4883	114.909	0.40431	0.70171
Ankhd1	ankyrin repeat and KH domain-containing protein 1	0.743941	1.76605	0.404251	0.301756
Nucb1	nucleobindin-1 isoform 1 precursor	16.8882	27.8583	0.404147	0.441484
Gusb	beta-glucuronidase precursor	5.40067	8.69508	0.404058	0.26151
Arpc5	actin-related protein 2/3 complex subunit 5	98.5223	130.652	0.404037	0.209375
Cx3cl1	fractalkine precursor	4.29039	8.13296	0.40396	0.339822
Pnkp	bifunctional polynucleotide phosphatase/kinase isoform b	18.0208	24.5691	0.403674	0.71201
Zdhhc5	palmitoyltransferase ZDHHC5	0.71542	1.08672	0.403586	0.308442
Dcaf8	DDB1- and CUL4-associated factor 8	3.23525	6.80607	0.403366	0.269652
Zdhhc7	palmitoyltransferase ZDHHC7	6.72587	14.1544	0.403053	0.287222
Gdap2	ganglioside-induced differentiation-associated protein 2	2.57047	4.69897	0.402871	0.402887
Wdr45	WD repeat domain phosphoinositide-interacting protein 4 isoform a	15.6378	31.2153	0.402838	0.274059
Arnt	aryl hydrocarbon receptor nuclear translocator isoform a	4.46939	5.7444	0.401757	0.665323
Mcm3	DNA replication licensing factor MCM3	34.6144	56.8162	0.401645	0.242077
Ndufaf3	NADH dehydrogenase [ubiquinone] 1 alpha subcomplex assembly factor 3	33.0952	41.9419	0.40109	0.674655
Prrc2c	protein PRRC2C	5.59516	5.28324	0.401044	0.936614
Arpc4	actin-related protein 2/3 complex subunit 4 isoform 3	322.518	423.673	0.400919	0.620506
Fam21	WASH complex subunit FAM21	3.2853	5.74596	0.400431	0.229891
Slc39a13	zinc transporter ZIP13 isoform a precursor	11.4345	16.996	0.4004	0.55463
Zfp207	BUB3-interacting and GLEBS motif-containing protein ZNF207 isoform 3	98.114	118.098	0.400216	0.493804
Scmh1	polycomb protein SCMH1 isoform 2	2.65836	3.81204	0.39999	0.376822
Ppp4r1	serine/threonine-protein phosphatase 4 regulatory subunit 1 isoform b	3.15487	5.23817	0.399906	0.197034
Pop4	ribonuclease P protein subunit p29	5.59756	13.0735	0.399616	0.280528
Kcnk5	potassium channel subfamily K member 5	2.13716	3.80174	0.399059	0.431179
Psmg1	proteasome assembly chaperone 1	3.33739	5.12334	0.398431	0.406106
Fbxo38	F-box only protein 38	1.09106	1.36528	0.398411	0.51526
Ets1	protein C-ets-1 isoform 1	2.6272	3.75921	0.397998	0.540603
Etfdh	electron transfer flavoprotein-ubiquinone oxidoreductase, mitochondrial precursor	1.17506	1.80855	0.397996	0.392385
Alg12	dol-P-Man:Man(7)GlcNAc(2)-PP-Dol alpha-1,6-mannosyltransferase isoform 1	0.712014	1.67606	0.397988	0.349108
Chd6	chromodomain-helicase-DNA-binding protein 6	1.38366	2.17517	0.397557	0.297278
Tnfaip1	BTB/POZ domain-containing adapter for CUL3-mediated RhoA degradation protein 2	8.84939	15.0388	0.397239	0.321772
Cd14	monocyte differentiation antigen CD14 precursor	2.07841	4.10536	0.397142	0.231013
1810032O08Rik	RIKEN cDNA 1810032O08 gene	4.2161	7.91715	0.396727	0.301147
Zbtb42	zinc finger and BTB domain-containing protein 42	3.77212	7.06779	0.396572	0.339868
Slc9a1	sodium/hydrogen exchanger 1	3.45866	5.02511	0.396534	0.574022
Zfp740	zinc finger protein 740 isoform 3	8.8544	17.3589	0.396328	0.269787
Plod1	procollagen-lysine,2-oxoglutarate 5-dioxygenase 1 precursor	6.60722	12.3059	0.395873	0.354396
Riok1	serine/threonine-protein kinase RIO1	2.31539	3.4659	0.395829	0.474946
Letm1	LETM1 and EF-hand domain-containing protein 1, mitochondrial precursor	8.34948	13.4907	0.395825	0.300178
Cpsf7	cleavage and polyadenylation specificity factor subunit 7 isoform 2	13.8653	17.9159	0.395657	0.514593
1500015A07Rik	RIKEN cDNA 1500015A07 gene	0.580392	0.720231	0.395637	0.674206
Strn4	striatin-4 isoform 2	11.0305	17.8981	0.395605	0.360722
Top2a	DNA topoisomerase 2-alpha	19.5858	23.3105	0.395027	0.649229
Hspa14	heat shock 70 kDa protein 14 isoform 1	1.85633	3.42575	0.394886	0.409256
Rnf114	E3 ubiquitin-protein ligase RNF114	12.3435	23.8523	0.39472	0.187334
Nelfcd	negative elongation factor D	19.9831	32.7292	0.39467	0.430158
Vwa8	von Willebrand factor A domain-containing protein 8 isoform 2 precursor	1.12922	1.87958	0.394663	0.47665
Sdc4	syndecan-4 precursor	1586.14	1716.2	0.394433	0.9139
Fkbp5	peptidyl-prolyl cis-trans isomerase FKBP5	4.08358	9.89877	0.394244	0.185363
Rab25	ras-related protein Rab-25	280.655	443.968	0.39399	0.255976
Poldip2	polymerase delta-interacting protein 2	21.5135	35.9232	0.393888	0.407649
Slu7	pre-mRNA-splicing factor SLU7	2.43807	2.51618	0.393632	0.939472
Asf1b	histone chaperone ASF1B	19.4277	32.5567	0.393501	0.244517
Pak2	serine/threonine-protein kinase PAK 2 precursor	228.133	406.499	0.393071	0.473441
Eftud2	116 kDa U5 small nuclear ribonucleoprotein component isoform b	29.0152	46.5124	0.392803	0.265784
Chd1l	chromodomain-helicase-DNA-binding protein 1-like	0.92496	2.03961	0.392638	0.182424
Wdr6	WD repeat-containing protein 6	12.4294	21.339	0.392445	0.346656
Polr1e	DNA-directed RNA polymerase I subunit RPA49 isoform a	1.59255	3.84083	0.392218	0.290268
Mnt	max-binding protein MNT	3.22484	6.05903	0.392165	0.32632
Usp24	ubiquitin carboxyl-terminal hydrolase 24	0.323827	0.475462	0.391951	0.445646
Faim	fas apoptotic inhibitory molecule 1 Faim-L	10.2965	17.6802	0.391817	0.293273
Mynn	myoneurin isoform 2	0.601972	0.843031	0.391754	0.463828
Myo5c	unconventional myosin-Vc	0.180391	0.325954	0.391709	0.299188
Gns	N-acetylglucosamine-6-sulfatase precursor	9.41918	12.4113	0.391445	0.429052
Hmgcr	3-hydroxy-3-methylglutaryl-coenzyme A reductase	5.25101	5.80743	0.391324	0.844061
Thbd	thrombomodulin precursor	1.05145	1.54795	0.39109	0.54757
Slc25a20	mitochondrial carnitine/acylcarnitine carrier protein	2.49813	4.91759	0.391083	0.279061
Bptf	nucleosome-remodeling factor subunit BPTF	1.42776	2.05152	0.390941	0.287259
Cog6	conserved oligomeric Golgi complex subunit 6	3.02341	4.33881	0.390902	0.337221
Ptpn6	tyrosine-protein phosphatase non-receptor type 6 isoform b	8.87722	12.9025	0.390712	0.447655
Ubqln4	ubiquilin-4	19.2662	29.9084	0.390571	0.214777
Fam63a	protein FAM63A isoform 1	16.9961	25.6444	0.390541	0.360986
Ipo9	importin-9	4.0132	7.00867	0.390478	0.311332
Gpd1	glycerol-3-phosphate dehydrogenase [NAD(+)], cytoplasmic	10.9922	18.2438	0.390418	0.465743
Ddx41	probable ATP-dependent RNA helicase DDX41	20.5794	41.3498	0.390382	0.20884
Sh3bp5l	SH3 domain-binding protein 5-like isoform 2	1.87756	3.47755	0.390033	0.353925
Ptrf	polymerase I and transcript release factor	8.87836	12.5478	0.389958	0.256176
Ninl	ninein-like protein	0.623667	1.58324	0.389914	0.203604
Rnf220	E3 ubiquitin-protein ligase Rnf220 isoform 3	7.67906	14.8131	0.3899	0.357696
Ap3d1	AP-3 complex subunit delta-1	8.85814	15.7422	0.389886	0.185768
Eif3c	eukaryotic translation initiation factor 3 subunit C	38.7813	65.4967	0.389837	0.269101
Tdp1	tyrosyl-DNA phosphodiesterase 1	1.20585	1.94246	0.389708	0.492543
Iqgap1	ras GTPase-activating-like protein IQGAP1	5.4027	8.71366	0.389695	0.254934
Sh3rf1	E3 ubiquitin-protein ligase SH3RF1	22.7673	43.324	0.389651	0.424466
Padi4	protein-arginine deiminase type-4	1.34114	1.6523	0.389623	0.77039
Hnf1b	hepatocyte nuclear factor 1-beta isoform 2	15.1787	27.1194	0.389353	0.2976
Nat10	RNA cytidine acetyltransferase	1.98909	4.31815	0.38888	0.31469
Bnip1	vesicle transport protein SEC20	7.36142	14.6158	0.388823	0.238336
Spag5	sperm-associated antigen 5	1.15287	2.22774	0.388769	0.32651
Rrbp1	ribosome-binding protein 1 isoform b	6.85165	11.2208	0.388758	0.297964
Trex1	three-prime repair exonuclease 1	12.6736	22.9072	0.388681	0.353052
Spire2	protein spire homolog 2	0.891736	1.51384	0.388512	0.403007
Saal1	protein SAAL1	2.40037	4.2554	0.388497	0.235774
D17Wsu92e	uncharacterized protein C6orf106 homolog isoform 3	9.048	18.4845	0.388269	0.287743
Hddc3	guanosine-3',5'-bis(diphosphate) 3'-pyrophosphohydrolase MESH1	8.79588	15.8252	0.388248	0.354741
Ppfibp1	liprin-beta-1 isoform 1	1.30767	1.38937	0.388109	0.879294
Myo1c	unconventional myosin-Ic isoform b	12.1348	22.4531	0.387915	0.216469
Btd	biotinidase precursor	6.66551	11.5023	0.387893	0.410474
Cul1	cullin-1	15.2522	21.6612	0.38787	0.428106
Vangl1	vang-like protein 1	1.69747	3.47505	0.38777	0.266679
Eif3k	eukaryotic translation initiation factor 3 subunit K isoform 2	195.096	330.648	0.387474	0.200139
Naa60	N-alpha-acetyltransferase 60 isoform 2	16.0159	26.8437	0.387458	0.164667
Mrpl51	39S ribosomal protein L51, mitochondrial precursor	39.609	65.1674	0.38734	0.218288
Irak1	interleukin-1 receptor-associated kinase 1 isoform 1	0.919389	2.07578	0.387093	0.225378
Hdac1	histone deacetylase 1	3.85691	7.3678	0.386834	0.279419
Gpr137b	integral membrane protein GPR137B	2.15781	3.21956	0.386824	0.405199
Tug1	noncoding RNA taurine upregulated gene 1 splice variant a (TUG1) mRNA, complete sequence	4.38045	8.2774	0.386806	0.311088
Pqlc1	PQ-loop repeat-containing protein 1 isoform a	9.20184	13.6043	0.38673	0.604314
Arhgef25	rho guanine nucleotide exchange factor 25 isoform 2	2.58612	6.68822	0.386615	0.240537
Mtmr12	myotubularin-related protein 12	0.881442	1.5328	0.386373	0.358781
Rnf146	E3 ubiquitin-protein ligase RNF146	4.73656	5.65993	0.386266	0.782728
1810055G02Rik	uncharacterized protein C11orf24 homolog precursor	15.2212	24.6873	0.385828	0.360957
Abhd4	protein ABHD4 isoform 2	8.61955	16.3624	0.38577	0.185937
Prmt5	protein arginine N-methyltransferase 5 isoform 3	9.07189	20.2067	0.385317	0.258882
Fam53b	protein FAM53B	1.64491	1.82903	0.385006	0.866263
Wipi2	WD repeat domain phosphoinositide-interacting protein 2	4.69324	10.7899	0.385002	0.275001
Rnf31	E3 ubiquitin-protein ligase RNF31	4.30339	5.80351	0.384751	0.59878
Smg7	protein SMG7 isoform 1	4.4646	5.70973	0.38426	0.562856
Zc3h14	zinc finger CCCH domain-containing protein 14 isoform d	17.7582	20.9081	0.383914	0.603652
Bcs1l	mitochondrial chaperone BCS1	2.95688	6.28152	0.383782	0.276632
Ccdc167	coiled-coil domain-containing protein 167 isoform 2	1.04346	1.91373	0.383588	0.481456
Utp15	U3 small nucleolar RNA-associated protein 15 homolog	1.65064	2.66518	0.383252	0.374277
Ubl3	ubiquitin-like protein 3 precursor	4.30325	6.31109	0.382954	0.181259
Me1	NADP-dependent malic enzyme isoform 2	1.95879	2.89863	0.382811	0.200844
Setx	probable helicase senataxin	1.85464	2.18514	0.382339	0.694392
Sec61a1	protein transport protein Sec61 subunit alpha isoform 1	18.2958	32.8487	0.382239	0.312798
Aldh9a1	4-trimethylaminobutyraldehyde dehydrogenase precursor	5.90369	8.65776	0.382056	0.264005
Tmed4	transmembrane emp24 domain-containing protein 4 precursor	22.5851	30.4253	0.381629	0.374345
Pskh1	serine/threonine-protein kinase H1	3.50617	6.42697	0.38124	0.35528
Arf6	ADP-ribosylation factor 6	24.9759	44.5077	0.38107	0.288209
Dpf2	zinc finger protein ubi-d4 isoform 1	16.3899	30.1742	0.381063	0.23669
Ints2	integrator complex subunit 2	0.353701	0.718332	0.380775	0.249839
Eno1	alpha-enolase	3.40341	8.57083	0.380726	0.252316
Slc25a12	calcium-binding mitochondrial carrier protein Aralar1	2.88679	4.06292	0.380639	0.427364
Braf	serine/threonine-protein kinase B-raf	0.470316	0.714491	0.380398	0.274589
Fam96a	MIP18 family protein FAM96A precursor	22.605	23.2295	0.380241	0.951208
Palld	palladin isoform 2	0.829852	1.45841	0.380145	0.3038
Btbd1	BTB/POZ domain-containing protein 1	0.623207	0.868384	0.380105	0.381079
Ralgapa2	ral GTPase-activating protein subunit alpha-2	0.362271	0.612313	0.380044	0.247492
Flad1	FAD synthase	4.93374	7.04336	0.38	0.647153
Ikbkb	inhibitor of nuclear factor kappa-B kinase subunit beta isoform 1	4.67672	9.12936	0.37963	0.320556
Ephb4	ephrin type-B receptor 4 isoform a precursor	1.31112	2.6538	0.379234	0.342157
Krit1	krev interaction trapped protein 1 isoform 1	1.88847	5.98365	0.379205	0.204158
Fam69b	protein FAM69B precursor	7.31986	11.1235	0.378966	0.611642
Fbxo10	F-box only protein 10	1.02658	1.25156	0.378481	0.718925
Ppap2c	phosphatidic acid phosphatase type 2C	258.306	396.848	0.37828	0.152888
Tmbim1	protein lifeguard 3	5.2594	10.7448	0.378248	0.323817
Mthfd2	bifunctional methylenetetrahydrofolate dehydrogenase/cyclohydrolase, mitochondrial precursor	28.6479	48.6205	0.378105	0.30229
Farsb	phenylalanine--tRNA ligase beta subunit	21.5992	31.6846	0.378037	0.441981
Plekha2	pleckstrin homology domain-containing family A member 2	4.05376	6.6434	0.378006	0.308009
Acadm	medium-chain specific acyl-CoA dehydrogenase, mitochondrial precursor	14.6514	21.0189	0.377895	0.303192
Manbal	protein MANBAL	24.871	50.7366	0.37758	0.334066
Styk1	tyrosine-protein kinase STYK1	0.878796	1.69255	0.377466	0.255002
Rnf216	E3 ubiquitin-protein ligase RNF216 isoform A	4.36838	6.95067	0.37742	0.364676
Parp10	poly [ADP-ribose] polymerase 10	2.90281	6.93032	0.377403	0.231806
Galnt4	polypeptide N-acetylgalactosaminyltransferase 4	0.426005	0.567837	0.3774	0.523534
Rprd2	regulation of nuclear pre-mRNA domain-containing protein 2	0.42381	0.476143	0.376767	0.824706
Zmynd8	protein kinase C-binding protein 1 isoform 6	2.80749	2.98184	0.376738	0.928204
Myo1d	unconventional myosin-Id	2.11483	3.88153	0.376644	0.323271
Elp2	elongator complex protein 2	5.67301	11.0935	0.376577	0.233085
Bap1	ubiquitin carboxyl-terminal hydrolase BAP1	7.42456	14.875	0.376406	0.238628
Asap1	arf-GAP with SH3 domain, ANK repeat and PH domain-containing protein 1 isoform e	2.42093	3.58004	0.376379	0.369569
Arfgap3	ADP-ribosylation factor GTPase-activating protein 3	8.01505	16.0946	0.376371	0.289874
Ddx52	probable ATP-dependent RNA helicase DDX52	3.83708	5.33232	0.376361	0.447799
Nol10	nucleolar protein 10	0.421372	0.840931	0.376301	0.305321
Prpf31	U4/U6 small nuclear ribonucleoprotein Prp31 isoform 2	5.7781	6.40732	0.376176	0.862166
Myo7a	unconventional myosin-VIIa isoform 4	0.350786	0.97808	0.375909	0.179992
Wdr54	WD repeat-containing protein 54	10.4924	14.3419	0.375868	0.66879
Ildr1	immunoglobulin-like domain-containing receptor 1 isoform 1 precursor	1.67495	2.18702	0.37583	0.59929
Rhcg	ammonium transporter Rh type C	10.6986	18.4264	0.375722	0.2834
Mast2	microtubule-associated serine/threonine-protein kinase 2 isoform 2	5.43513	10.8052	0.375608	0.303752
Map2k3	dual specificity mitogen-activated protein kinase kinase 3	8.30367	14.382	0.375087	0.264088
Serinc2	serine incorporator 2 isoform 2	55.5625	91.2755	0.374486	0.394065
Osbpl7	oxysterol-binding protein-related protein 7 isoform 1	3.21076	5.04224	0.374463	0.556597
Hmgb1	high mobility group protein B1	99.4874	145.403	0.374408	0.565333
Spg11	spatacsin	0.582003	1.19318	0.374155	0.248495
Cnppd1	protein CNPPD1	9.37486	14.843	0.373939	0.255652
Impact	protein IMPACT	238.956	262.321	0.373751	0.902055
Ruvbl1	ruvB-like 1	11.5202	21.2274	0.373512	0.227717
Tmem2	transmembrane protein 2	1.07843	1.97955	0.373472	0.428395
Zscan12	zinc finger and SCAN domain-containing protein 12	0.587098	1.96929	0.373414	0.21562
Adipor2	adiponectin receptor protein 2	16.7855	21.6482	0.373297	0.458522
Ufsp2	ufm1-specific protease 2	5.134	6.26696	0.373017	0.5649
Lonp1	lon protease homolog, mitochondrial precursor	33.007	59.2584	0.372972	0.26848
Ctsh	pro-cathepsin H isoform 2	68.2755	113.533	0.37276	0.239486
Cdc42ep4	cdc42 effector protein 4	10.2849	18.33	0.372546	0.355101
Casd1	CAS1 domain-containing protein 1 precursor	0.841177	0.990542	0.372487	0.64141
Pttg1ip	pituitary tumor-transforming gene 1 protein-interacting protein precursor	129.743	199.435	0.372217	0.238257
Rtfdc1	protein RTF2 homolog	15.1228	33.4853	0.372024	0.302908
Os9	protein OS-9 isoform 1 precursor	6.73478	8.16708	0.371832	0.797516
Synj1	synaptojanin-1 isoform a	0.819261	1.08064	0.371755	0.345343
Gramd4	GRAM domain-containing protein 4 isoform 2	2.04965	4.03045	0.371741	0.295726
Atp13a1	manganese-transporting ATPase 13A1	14.2028	24.4411	0.371574	0.418866
Cbr2	carbonyl reductase [NADPH] 2	16.6158	20.5467	0.371261	0.614243
Hexdc	hexosaminidase D isoform 1	4.05838	8.95652	0.37084	0.311216
Pklr	pyruvate kinase PKLR isoform 2	9.66057	12.2168	0.370785	0.729073
Edem2	ER degradation-enhancing alpha-mannosidase-like protein 2 precursor	19.1558	22.8378	0.370779	0.750657
Ntpcr	cancer-related nucleoside-triphosphatase homolog isoform 2	4.78817	11.4151	0.370719	0.264804
Commd7	COMM domain-containing protein 7 isoform 2	5.33222	11.6787	0.370606	0.198034
Pls1	plastin-1	9.23608	12.3309	0.370532	0.696788
Tmem54	transmembrane protein 54 isoform 3	24.0668	32.9108	0.370353	0.607512
Tmem11	transmembrane protein 11, mitochondrial isoform 2	16.665	23.0696	0.370323	0.430401
Atp6v0a1	V-type proton ATPase 116 kDa subunit a isoform 1 isoform 4	7.7494	10.7439	0.370058	0.593785
Tpra1	transmembrane protein adipocyte-associated 1	2.96124	5.08111	0.369749	0.342573
Gfm1	elongation factor G, mitochondrial	0.757248	1.59196	0.369526	0.217833
9530082P21Rik	RIKEN cDNA 9530082P21 gene	3.32836	7.45557	0.369291	0.206133
Nt5dc3	5'-nucleotidase domain-containing protein 3	0.580631	1.1402	0.369244	0.263926
Mogs	mannosyl-oligosaccharide glucosidase	14.3479	24.9005	0.369202	0.307312
Tmem159	promethin	1.96428	5.03456	0.369163	0.396031
Dock1	dedicator of cytokinesis protein 1	5.04457	7.89823	0.368875	0.524051
Steap2	metalloreductase STEAP2 isoform 1	1.3774	1.91962	0.368622	0.291917
Tmem107	transmembrane protein 107 isoform 2	3.48703	7.12285	0.368568	0.247088
Sh3bgrl2	SH3 domain-binding glutamic acid-rich-like protein 2	2.98789	4.83543	0.368071	0.333037
Cd276	CD276 antigen precursor	2.06942	3.42052	0.367829	0.418264
Fam110a	protein FAM110A	33.7911	26.012	0.367828	0.719589
Foxm1	forkhead box protein M1	6.36625	17.4333	0.36782	0.198861
Snhg4	small nucleolar RNA host gene 4 (Snhg4), long non-coding RNA	23.8583	35.8713	0.36772	0.547742
Ncl	nucleolin	47.3035	63.7895	0.367519	0.0950497
Pgk1	phosphoglycerate kinase 1	230.349	314.131	0.367222	0.542855
Aaas	aladin	29.7909	63.4294	0.367214	0.217504
Foxo1	forkhead box protein O1	2.1627	3.03404	0.36661	0.293533
Itfg2	integrin-alpha FG-GAP repeat-containing protein 2	7.68586	10.4146	0.366545	0.537218
Hadh	hydroxyacyl-coenzyme A dehydrogenase, mitochondrial precursor	20.0778	26.2702	0.366525	0.365098
Chid1	chitinase domain-containing protein 1 isoform 1 precursor	1.16865	3.02366	0.366497	0.352493
Mcts2	malignant T-cell-amplified sequence 2	2.29791	2.4568	0.366293	0.889999
Irf2	interferon regulatory factor 2	0.81845	1.25068	0.366272	0.578379
Dbnl	drebrin-like protein isoform 3	40.0741	56.7835	0.366129	0.50242
Sntb2	beta-2-syntrophin	0.335327	0.306448	0.36597	0.870972
Zfp120	zinc finger protein 120 isoform 2 precursor	0.527786	0.733012	0.365944	0.506732
Snapc4	snRNA-activating protein complex subunit 4 isoform b	2.58726	6.14057	0.365773	0.305759
Metap1	methionine aminopeptidase 1	4.49348	5.92875	0.365639	0.333799
Cstf1	cleavage stimulation factor subunit 1	17.6032	27.8264	0.365569	0.438679
Becn1	beclin-1	19.7792	30.2301	0.36552	0.279663
Kif23	kinesin-like protein KIF23	13.4582	20.2218	0.365463	0.47121
Ap3s2	AP-3 complex subunit sigma-2	1.76302	2.49646	0.364876	0.403072
Dtnbp1	dysbindin	17.3638	33.3618	0.364633	0.205985
Rrn3	RNA polymerase I-specific transcription initiation factor RRN3	11.2288	14.3614	0.364632	0.22534
Mlph	melanophilin	0.654742	0.981894	0.364614	0.518496
Smc1a	structural maintenance of chromosomes protein 1A	4.77674	8.0103	0.364562	0.346978
Exosc1	exosome complex component CSL4 isoform 5	9.562	16.2085	0.364033	0.196179
Bop1	ribosome biogenesis protein BOP1	50.2571	75.023	0.362936	0.6211
Ptprf	receptor-type tyrosine-protein phosphatase F precursor	4.53301	8.86794	0.362786	0.263411
St13	hsc70-interacting protein	71.7996	111.418	0.362783	0.198512
Dhcr7	7-dehydrocholesterol reductase	3.21297	6.28116	0.362326	0.29007
Git2	ARF GTPase-activating protein GIT2 isoform 1	3.90359	6.26777	0.361998	0.318659
Ifngr2	interferon gamma receptor 2 precursor	1.3521	1.94035	0.361943	0.469324
N4bp1	NEDD4-binding protein 1	1.54117	2.79956	0.361849	0.292886
Slc2a1	solute carrier family 2, facilitated glucose transporter member 1	23.2622	39.2086	0.361516	0.274972
Tmem9b	transmembrane protein 9B precursor	14.2711	18.2655	0.361338	0.410855
Ighmbp2	DNA-binding protein SMUBP-2	2.03044	3.18484	0.361067	0.542606
Cct5	T-complex protein 1 subunit epsilon	260.872	390.297	0.360827	0.341408
Shc1	SHC-transforming protein 1 isoform a	5.29193	9.29775	0.360767	0.342469
Cd99l2	CD99 antigen-like protein 2 isoform 1 precursor	3.13399	6.51304	0.360502	0.300634
Gse1	genetic suppressor element 1 isoform 3	4.53857	6.1756	0.360399	0.58199
Esr1	estrogen receptor isoform 1	3.94948	6.79959	0.359927	0.478929
C2cd3	C2 domain-containing protein 3	1.00546	1.58492	0.359752	0.299823
Ptdss1	phosphatidylserine synthase 1	5.91582	9.11071	0.359575	0.243043
Acot7	cytosolic acyl coenzyme A thioester hydrolase isoform 3	30.0319	39.3308	0.359296	0.591631
Pex16	peroxisomal biogenesis factor 16	12.2691	24.8735	0.359259	0.348951
Larp1	la-related protein 1	2.44055	4.41117	0.359224	0.234506
P4hb	protein disulfide-isomerase precursor	110.135	178.626	0.359187	0.202073
Kif3a	kinesin-like protein KIF3A isoform 3	0.768431	1.09063	0.359062	0.616198
Sun2	SUN domain-containing protein 2 isoform 2	3.85283	7.00597	0.358756	0.334019
Stxbp1	syntaxin-binding protein 1 isoform a	1.0244	1.38056	0.358662	0.54948
Ndufa9	NADH dehydrogenase [ubiquinone] 1 alpha subcomplex subunit 9, mitochondrial precursor	94.3594	131.661	0.358451	0.500827
Hspbap1	HSPB1-associated protein 1	0.411674	0.624702	0.358399	0.500897
Copa	coatomer subunit alpha	12.5593	18.4702	0.358055	0.234248
Stk24	serine/threonine-protein kinase 24	14.3	14.5618	0.357973	0.972657
Afap1	actin filament-associated protein 1	0.586293	1.04394	0.357843	0.235401
Nudt6	nucleoside diphosphate-linked moiety X motif 6 isoform 1	5.64322	4.66255	0.357486	0.780123
D1Ertd622e	UNC119-binding protein C5orf30 homolog	4.10639	4.41194	0.357384	0.821442
Lmf1	lipase maturation factor 1	14.0076	24.4569	0.357219	0.376111
Mmgt2	membrane magnesium transporter 2 precursor	6.56486	9.01877	0.35719	0.253656
Mtmr4	myotubularin-related protein 4	0.547352	1.4144	0.357143	0.342788
Tecr	very-long-chain enoyl-CoA reductase isoform 2	346.387	472.619	0.356925	0.385626
Mkl2	MKL/myocardin-like protein 2 isoform 1	35.423	38.8237	0.356788	0.836114
Tenc1	PREDICTED: tensin-like C1 domain-containing phosphatase isoform X1	1.79517	3.24084	0.356653	0.376126
Elmo3	engulfment and cell motility protein 3	5.41611	8.21327	0.356299	0.446162
Ulk1	serine/threonine-protein kinase ULK1	1.77121	2.37372	0.355998	0.487497
Ctnnbl1	beta-catenin-like protein 1	10.607	16.781	0.355946	0.453592
Fubp3	far upstream element-binding protein 3 isoform b	8.80799	10.2899	0.355837	0.814279
Mrpl35	39S ribosomal protein L35, mitochondrial	10.1607	15.4869	0.355682	0.366393
Pacsin2	protein kinase C and casein kinase substrate in neurons protein 2	20.6229	33.1641	0.355596	0.223573
Cmtr1	cap-specific mRNA (nucleoside-2'-O-)-methyltransferase 1	4.94081	10.3728	0.354723	0.24285
Tpx2	targeting protein for Xklp2	11.3249	21.7865	0.354182	0.29369
Ik	protein Red	19.2471	29.076	0.354065	0.325582
Arid2	AT-rich interactive domain-containing protein 2	0.805954	1.33093	0.353624	0.214656
Cirh1a	cirhin	3.28063	5.58178	0.353562	0.248499
Csnk2a2	casein kinase II subunit alpha'	0.77116	1.11462	0.353532	0.3704
Ell3	RNA polymerase II elongation factor ELL3	2.44619	6.33522	0.353364	0.277065
Traf7	E3 ubiquitin-protein ligase TRAF7 isoform 2	21.602	44.9423	0.353228	0.21545
Cep57l1	centrosomal protein CEP57L1 isoform 4	15.5762	19.6549	0.353101	0.733143
Dcdc2b	doublecortin domain-containing protein 2B	6.08384	11.6725	0.352786	0.245933
Guca1a	guanylyl cyclase-activating protein 1	6.33091	6.98412	0.352457	0.817772
[truncated: 6,396 more rows]
