# Supplementary material for: Systems-level analysis reveals selective regulation of Aqp2 gene expression by vasopressin
Source: Sci Rep. 2016 Oct 11;6:34863. doi: 10.1038/srep34863 (PMC5057153; doi:10.1038/srep34863)
Supplement: Supplementary Table S2 [file srep34863-s3.xls]

## Sheet: Sheet1
Supplementary Table 2. Sandoval et al. ChIP-seq for RNA Polymerase II
This table lists all values for relative RNA Polymerase II binding to gene bodies of indicated genes detected in culture mpkCCD cells in presence of dDAVP (n=3) or Vehicle (n=3). The samples were paired. Blue background points to p-values less than 0.05 and exceded the 95% CI for control-vs-control measurements.
Ref Seq Number	Gene Symbol	Protein Name	Average Reads Vehicle	Average Reads dDAVP	ChIP-seq log2 (dDAVP/Vehicle)	p-Value
NM_009699	Aqp2	aquaporin 2 (Aqp2)	58.67	463.00	2.98±0.54	0.0380971
NM_145222	B3gnt7	UDP-GlcNAc:betaGal beta-1,3-N-acetylglucosaminyltransferase 7 (B3gnt7)	31.00	111.67	1.85±0.29	0.00615807
NM_011698	Lin7b	lin-7 homolog B (C. elegans) (Lin7b)	6.67	19.67	1.56±0.46	0.205404
NM_025404	Arl4d	ADP-ribosylation factor-like 4D (Arl4d)	33.67	98.00	1.54±0.38	0.00892627
NM_008024	Foxl1	forkhead box L1 (Foxl1)	11.67	32.67	1.49±0.18	0.104286
NM_008630	Mt2	metallothionein 2 (Mt2)	26.33	70.00	1.41±0.60	0.156242
NM_172145	Eva1b	eva-1 homolog B (C. elegans) (Eva1b)	8.67	23.00	1.41±0.11	0.0148078
NM_001039038	Nhlrc4	NHL repeat containing 4 (Nhlrc4)	14.00	35.00	1.32±0.38	0.0976953
NR_028550	Snord49a	small nucleolar RNA, C/D box 49A (Snord49a), small nucleolar RNA	6.00	14.33	1.26±1.05	0.286297
NM_030028	Tmem190	transmembrane protein 190 (Tmem190)	5.67	13.00	1.20±0.15	0.106311
NR_015464	A330069E16Rik	RIKEN cDNA A330069E16 gene (A330069E16Rik), long non-coding RNA	7.00	16.00	1.19±0.32	0.129937
NR_046281	4930502E09Rik	RIKEN cDNA 4930502E09 gene (4930502E09Rik), long non-coding RNA	12.00	26.67	1.15±0.45	0.0785214
NM_001195255	Gfy	golgi-associated olfactory signaling regulator (Gfy)	11.00	24.33	1.15±0.39	0.0941784
NM_013602	Mt1	metallothionein 1 (Mt1)	79.67	175.67	1.14±0.49	0.147085
NM_177344	Tmem203	transmembrane protein 203 (Tmem203)	7.33	16.00	1.13±0.57	0.0654493
NM_010444	Nr4a1	nuclear receptor subfamily 4, group A, member 1 (Nr4a1)	103.33	226.00	1.13±0.10	0.15486
NM_025786	Rnf186	ring finger protein 186 (Rnf186)	6.00	13.00	1.12±0.49	0.0198039
NR_106103	Mir6546	microRNA 6546 (Mir6546), microRNA	6.67	14.33	1.10±0.88	0.33016
NM_033648	Fxyd4	FXYD domain-containing ion transport regulator 4 (Fxyd4), transcript variant 1	35.67	75.67	1.09±0.30	0.0573655
NM_008321	Id3	inhibitor of DNA binding 3 (Id3)	17.67	37.33	1.08±0.57	0.124845
NM_145405	Ubl4a	ubiquitin-like 4A (Ubl4a), transcript variant 1	8.67	18.33	1.08±0.50	0.15756
NM_008452	Klf2	Kruppel-like factor 2 (lung) (Klf2)	18.67	39.33	1.08±0.35	0.0125085
NM_007385	Apoc4	apolipoprotein C-IV (Apoc4)	11.00	23.33	1.08±0.19	0.152276
NR_045619	Gm9776	predicted gene 9776 (Gm9776), long non-coding RNA	10.67	22.33	1.07±0.48	0.0221022
NM_027062	C8g	complement component 8, gamma polypeptide (C8g), transcript variant 1	8.33	17.00	1.03±0.33	0.0101969
NM_001256311	E030018B13Rik	RIKEN cDNA E030018B13 gene (E030018B13Rik)	8.67	17.67	1.03±0.11	0.107408
NR_046065	Gm13580	predicted gene 13580 (Gm13580), long non-coding RNA	6.00	12.00	1.00±0.87	0.275934
NM_001177965	Naa10	N(alpha)-acetyltransferase 10, NatA catalytic subunit (Naa10), transcript variant 2	13.67	27.33	1.00±0.61	0.099499
NM_029196	Tex38	testis expressed 38 (Tex38)	6.00	12.00	1.00±0.53	0.139927
NR_102394	Gm12992	predicted gene 12992 (Gm12992), transcript variant 2, long non-coding RNA	66.33	131.67	0.99±0.38	0.0601871
NM_011010	Omp	olfactory marker protein (Omp)	7.00	13.67	0.97±0.82	0.17939
NR_046044	AI463170	expressed sequence AI463170 (AI463170), long non-coding RNA	19.33	38.00	0.97±0.61	0.16907
NM_145478	Pim3	proviral integration site 3 (Pim3)	61.00	118.33	0.96±0.64	0.183503
NM_001258458	Rpl31-ps12	ribosomal protein L31, pseudogene 1 2 (Rpl31-ps12)	4.67	9.00	0.95±0.84	0.367918
NM_025543	Mcts2	malignant T cell amplified sequence 2 (Mcts2)	7.67	14.67	0.94±0.40	0.0782023
NM_001099664	Npw	neuropeptide W (Npw)	6.67	12.67	0.93±0.51	0.237999
NM_009121	Sat1	spermidine/spermine N1-acetyl transferase 1 (Sat1), transcript variant 1	18.00	34.00	0.92±0.44	0.124519
NM_018778	Cldn8	claudin 8 (Cldn8)	36.67	69.33	0.92±0.29	0.107393
NM_007445	Amh	anti-Mullerian hormone (Amh)	14.67	27.67	0.92±0.27	0.196346
NM_029921	Tmem213	transmembrane protein 213 (Tmem213)	53.33	101.00	0.92±0.18	0.0240897
NM_007679	Cebpd	CCAAT/enhancer binding protein (C/EBP), delta (Cebpd)	18.33	34.33	0.91±0.72	0.320634
NM_019479	Hes6	hairy and enhancer of split 6 (Hes6)	11.00	20.67	0.91±0.57	0.15756
NM_011440	Sox14	SRY (sex determining region Y)-box 14 (Sox14)	8.67	16.33	0.91±0.35	0.122495
NR_030671	AW011738	expressed sequence AW011738 (AW011738), long non-coding RNA	11.33	21.33	0.91±0.28	0.289331
NR_040492	6720483E21Rik	RIKEN cDNA 6720483E21 gene (6720483E21Rik), long non-coding RNA	11.00	20.67	0.91±0.25	0.0218543
NM_172116	Pddc1	Parkinson disease 7 domain containing 1 (Pddc1)	27.00	50.67	0.91±0.15	0.060817
NR_028526	Snord49b	small nucleolar RNA, C/D box 49B (Snord49b), small nucleolar RNA	9.67	18.00	0.90±1.03	0.451707
NM_008117	Gh	growth hormone (Gh)	12.00	22.33	0.90±0.12	0.0162447
NM_009447	Tuba4a	tubulin, alpha 4A (Tuba4a), transcript variant 1	72.33	133.67	0.89±0.44	0.152658
NM_028050	Lmntd2	lamin tail domain containing 2 (Lmntd2)	13.33	24.67	0.89±0.09	0.144095
NR_028385	Gm10190	predicted gene 10190 (Gm10190), long non-coding RNA	10.33	19.00	0.88±0.33	0.144663
NM_028859	Ccdc182	coiled-coil domain containing 182 (Ccdc182)	8.33	15.33	0.88±0.11	0.0782023
NM_028216	Psca	prostate stem cell antigen (Psca)	17.00	31.00	0.87±0.25	0.107393
NM_009061	Rgs2	regulator of G-protein signaling 2 (Rgs2)	39.33	71.67	0.87±0.19	0.0013788
NM_011494	Stk16	serine/threonine kinase 16 (Stk16), transcript variant 1	67.00	121.67	0.86±0.35	0.103464
NM_011709	Wap	whey acidic protein (Wap)	21.00	38.00	0.86±0.17	0.0391032
NM_007503	Fxyd2	FXYD domain-containing ion transport regulator 2 (Fxyd2), transcript variant a	25.33	45.67	0.85±0.46	0.0550299
NM_025529	Nudt8	nudix (nucleoside diphosphate linked moiety X)-type motif 8 (Nudt8)	20.33	36.67	0.85±0.23	0.017442
NM_007541	Bglap	bone gamma carboxyglutamate protein (Bglap), transcript variant 1	9.33	16.67	0.84±0.49	0.238202
NM_016658	Galt	galactose-1-phosphate uridyl transferase (Galt), transcript variant 1	20.33	36.33	0.84±0.15	0.0345784
NM_017406	Atf6b	activating transcription factor 6 beta (Atf6b)	48.67	87.00	0.84±0.14	0.0198824
NR_003145	Snhg10	small nucleolar RNA host gene 10 (Snhg10), long non-coding RNA	19.00	34.00	0.84±0.13	0.00587377
NM_001122948	Tfap2a	transcription factor AP-2, alpha (Tfap2a), transcript variant 3	183.33	325.00	0.83±0.61	0.195201
NM_008471	Krt19	keratin 19 (Krt19), transcript variant 1	67.33	119.67	0.83±0.43	0.121038
NR_045289	Rab26os	RAB26, member RAS oncogene family, opposite strand (Rab26os), long non-coding RNA	29.67	52.67	0.83±0.36	0.172033
NM_054099	1110038F14Rik	RIKEN cDNA 1110038F14 gene (1110038F14Rik)	19.33	34.33	0.83±0.27	0.0965604
NM_146202	Zfp768	zinc finger protein 768 (Zfp768)	13.33	23.67	0.83±0.26	0.0500803
NM_010226	Foxs1	forkhead box S1 (Foxs1)	9.00	16.00	0.83±0.17	0.0444669
NM_011671	Ucp2	uncoupling protein 2 (mitochondrial, proton carrier) (Ucp2)	28.00	49.33	0.82±0.36	0.310751
NR_102361	9030612E09Rik	RIKEN cDNA 9030612E09 gene (9030612E09Rik), long non-coding RNA	17.00	30.00	0.82±0.34	0.286174
NM_010851	Myd88	myeloid differentiation primary response gene 88 (Myd88)	21.00	37.00	0.82±0.23	0.0165091
NM_052823	Fxyd2	FXYD domain-containing ion transport regulator 2 (Fxyd2), transcript variant b	50.00	88.33	0.82±0.20	0.029769
NM_053109	Clec2d	C-type lectin domain family 2, member d (Clec2d)	73.33	128.67	0.81±0.31	0.144762
NM_019563	Cited4	Cbp/p300-interacting transactivator, with Glu/Asp-rich carboxy-terminal domain, 4 (Cited4)	9.67	17.00	0.81±0.25	0.0686657
NM_175329	Chchd10	coiled-coil-helix-coiled-coil-helix domain containing 10 (Chchd10)	25.33	44.33	0.81±0.14	0.0248928
NM_146432	Olfr1512	olfactory receptor 1512 (Olfr1512)	7.67	13.33	0.80±0.30	0.167506
NR_003548	Sprr2g	small proline-rich protein 2G (Sprr2g), non-coding RNA	11.33	19.67	0.80±0.25	0.176222
NM_020491	Sssca1	Sjogren's syndrome/scleroderma autoantigen 1 homolog (human) (Sssca1)	17.67	30.67	0.80±0.23	0.0354922
NM_023516	Hilpda	hypoxia inducible lipid droplet associated (Hilpda), transcript variant 2	24.67	43.00	0.80±0.22	0.0377496
NM_010149	Epor	erythropoietin receptor (Epor)	35.33	61.67	0.80±0.21	0.00963307
NM_008319	Icam5	intercellular adhesion molecule 5, telencephalin (Icam5)	36.67	63.67	0.80±0.07	0.0968165
NM_007776	Crygd	crystallin, gamma D (Crygd)	9.67	16.67	0.79±0.70	0.37885
NM_001190461	Hilpda	hypoxia inducible lipid droplet associated (Hilpda), transcript variant 1	28.33	49.00	0.79±0.28	0.0192034
NM_001159418	Irf9	interferon regulatory factor 9 (Irf9), transcript variant 2	41.33	71.33	0.79±0.11	0.080579
NM_010885	Ndufa2	NADH dehydrogenase (ubiquinone) 1 alpha subcomplex, 2 (Ndufa2)	16.67	28.67	0.78±0.83	0.228611
NM_008577	Slc3a2	solute carrier family 3 (activators of dibasic and neutral amino acid transport), member 2 (Slc3a2), transcript variant 2	221.33	380.67	0.78±0.61	0.283541
NR_045696	9330133O14Rik	RIKEN cDNA 9330133O14 gene (9330133O14Rik), long non-coding RNA	22.00	37.67	0.78±0.52	0.212389
NM_013725	Rps11	ribosomal protein S11 (Rps11)	27.67	47.67	0.78±0.49	0.24081
NM_010410	Hcrt	hypocretin (Hcrt)	9.33	16.00	0.78±0.29	0.148743
NM_010831	Sik1	salt inducible kinase 1 (Sik1)	100.67	173.33	0.78±0.28	0.00849665
NM_001029938	Rilp	Rab interacting lysosomal protein (Rilp)	23.33	40.00	0.78±0.25	0.0574423
NR_040268	2310001H17Rik	RIKEN cDNA 2310001H17 gene (2310001H17Rik), transcript variant 3, long non-coding RNA	41.67	71.33	0.78±0.23	0.105381
NM_025498	Psenen	presenilin enhancer 2 homolog (C. elegans) (Psenen)	9.33	16.00	0.78±0.21	0.0695158
NM_175109	Rps19bp1	ribosomal protein S19 binding protein 1 (Rps19bp1)	28.33	48.67	0.78±0.09	0.0136885
NM_027259	Polr2i	polymerase (RNA) II (DNA directed) polypeptide I (Polr2i)	9.00	15.33	0.77±0.82	0.350214
NM_011547	Tfap2a	transcription factor AP-2, alpha (Tfap2a), transcript variant 1a	318.00	544.00	0.77±0.60	0.225467
NM_028005	Borcs6	BLOC-1 related complex subunit 6 (Borcs6)	8.00	13.67	0.77±0.47	0.135841
NM_019461	Usp27x	ubiquitin specific peptidase 27, X chromosome (Usp27x)	8.00	13.67	0.77±0.35	0.0421585
NM_023480	Fahd1	fumarylacetoacetate hydrolase domain containing 1 (Fahd1)	16.00	27.33	0.77±0.32	0.0352426
NR_028499	Fxyd2	FXYD domain-containing ion transport regulator 2 (Fxyd2), transcript variant c, non-coding RNA	75.00	127.67	0.77±0.19	0.0369434
NM_010291	Gjb5	gap junction protein, beta 5 (Gjb5)	14.00	23.67	0.76±0.26	0.0218543
NM_021513	Thap11	THAP domain containing 11 (Thap11)	14.33	24.33	0.76±0.24	0.0896543
NM_001039510	Adora1	adenosine A1 receptor (Adora1), transcript variant 1	236.67	401.33	0.76±0.13	0.0184376
NM_001033293	Uap1l1	UDP-N-acteylglucosamine pyrophosphorylase 1-like 1 (Uap1l1)	47.33	79.33	0.75±0.51	0.213643
NR_102393	Gm12992	predicted gene 12992 (Gm12992), transcript variant 1, long non-coding RNA	122.00	204.67	0.75±0.27	0.0348806
NM_153152	2410015M20Rik	RIKEN cDNA 2410015M20 gene (2410015M20Rik)	23.00	38.67	0.75±0.24	0.113523
NR_040265	2310001H17Rik	RIKEN cDNA 2310001H17 gene (2310001H17Rik), transcript variant 1, long non-coding RNA	39.33	66.33	0.75±0.22	0.111284
NM_152922	Egfl8	EGF-like domain 8 (Egfl8)	23.67	39.67	0.75±0.21	0.14313
NM_010798	Mif	macrophage migration inhibitory factor (Mif)	14.67	24.67	0.75±0.10	0.0634142
NM_146306	Olfr518	olfactory receptor 518 (Olfr518)	8.00	13.33	0.74±0.45	0.307612
NM_010463	Hoxc12	homeobox C12 (Hoxc12)	12.33	20.67	0.74±0.14	0.162468
NR_028574	Snhg8	small nucleolar RNA host gene 8 (Snhg8), long non-coding RNA	87.67	145.67	0.73±0.38	0.209401
NR_045872	Gm9054	predicted gene 9054 (Gm9054), long non-coding RNA	12.67	21.00	0.73±0.36	0.252648
NM_026232	Slc25a30	solute carrier family 25, member 30 (Slc25a30)	172.00	284.67	0.73±0.30	0.0447174
NR_102311	D630024D03Rik	RIKEN cDNA D630024D03 gene (D630024D03Rik), transcript variant 2, long non-coding RNA	39.67	65.67	0.73±0.28	0.0560525
NM_001102563	Prrt2	proline-rich transmembrane protein 2 (Prrt2)	19.67	32.67	0.73±0.22	0.106454
NM_001166592	Eif5a	eukaryotic translation initiation factor 5A (Eif5a), transcript variant 4	45.33	75.33	0.73±0.21	0.00331676
NM_001166590	Eif5a	eukaryotic translation initiation factor 5A (Eif5a), transcript variant 2	44.33	73.67	0.73±0.18	0.000516129
NM_015807	Nt5c	5',3'-nucleotidase, cytosolic (Nt5c)	13.67	22.67	0.73±0.15	0.0766195
NR_073361	1700065D16Rik	RIKEN cDNA 1700065D16 gene (1700065D16Rik), transcript variant 2, non-coding RNA	11.67	19.33	0.73±0.09	0.137433
NR_040346	1810019D21Rik	RIKEN cDNA 1810019D21 gene (1810019D21Rik), transcript variant 3, long non-coding RNA	83.00	136.67	0.72±0.66	0.366843
NM_010398	H2-T23	histocompatibility 2, T region locus 23 (H2-T23)	16.00	26.33	0.72±0.24	0.0132591
NR_004853	Cdk3-ps	cyclin-dependent kinase 3, pseudogene (Cdk3-ps), non-coding RNA	30.33	50.00	0.72±0.24	0.0452774
NM_028261	Tmem173	transmembrane protein 173 (Tmem173), transcript variant 1	30.67	50.67	0.72±0.13	0.146162
NM_011885	Mrps12	mitochondrial ribosomal protein S12 (Mrps12)	11.00	18.00	0.71±0.55	0.260765
NM_001146023	Fam98c	family with sequence similarity 98, member C (Fam98c)	17.33	28.33	0.71±0.54	0.280395
NM_147075	Olfr656	olfactory receptor 656 (Olfr656)	6.33	10.33	0.71±0.28	0.057191
NM_001270457	Gm7978	predicted gene 7978 (Gm7978)	16.33	26.67	0.71±0.22	0.198782
NM_198667	BC061212	cDNA sequence BC061212 (BC061212)	16.33	26.67	0.71±0.22	0.198782
NR_003146	Defa-ps1	defensin, alpha, pseudogene 1 (Defa-ps1), non-coding RNA	6.33	10.33	0.71±0.19	0.0741799
NM_173371	H6pd	hexose-6-phosphate dehydrogenase (glucose 1-dehydrogenase) (H6pd), transcript variant 1	122.67	201.33	0.71±0.18	0.0156408
NM_134028	Tubg2	tubulin, gamma 2 (Tubg2)	50.33	82.33	0.71±0.04	0.0929662
NM_025524	Krtap3-3	keratin associated protein 3-3 (Krtap3-3)	7.00	11.33	0.70±0.31	0.328683
NM_016850	Irf7	interferon regulatory factor 7 (Irf7), transcript variant 1	16.00	26.00	0.70±0.28	0.17985
NM_025567	Cyc1	cytochrome c-1 (Cyc1)	31.67	51.33	0.70±0.24	0.0346013
NM_013926	Cbx8	chromobox 8 (Cbx8)	15.00	24.33	0.70±0.23	0.0373402
NM_001166596	Eif5a	eukaryotic translation initiation factor 5A (Eif5a), transcript variant 9	47.33	76.67	0.70±0.21	0.00474392
NM_019443	Ndufa1	NADH dehydrogenase (ubiquinone) 1 alpha subcomplex, 1 (Ndufa1)	8.67	14.00	0.69±0.90	0.350044
NM_009076	Rpl12	ribosomal protein L12 (Rpl12)	67.67	109.33	0.69±0.50	0.237961
NM_001033880	4930415L06Rik	RIKEN cDNA 4930415L06 gene (4930415L06Rik)	7.67	12.33	0.69±0.39	0.0847914
NM_199157	Ifnk	interferon kappa (Ifnk)	7.67	12.33	0.69±0.35	0.0339082
NM_146103	Tmem185b	transmembrane protein 185B (Tmem185b)	26.67	43.00	0.69±0.23	0.0596032
NM_009095	Rps5	ribosomal protein S5 (Rps5)	49.33	79.67	0.69±0.21	0.0062209
NR_045618	Gm9958	predicted gene 9958 (Gm9958), long non-coding RNA	15.67	25.33	0.69±0.21	0.0536208
NM_027201	Zfp511	zinc finger protein 511 (Zfp511)	25.00	40.33	0.69±0.20	0.0223824
NR_105744	Mir6236	microRNA 6236 (Mir6236), microRNA	23.00	37.00	0.69±0.18	0.197924
NR_026944	Gm10941	predicted gene 10941 (Gm10941), long non-coding RNA	13.33	21.33	0.68±0.44	0.109276
NM_025980	Nrarp	Notch-regulated ankyrin repeat protein (Nrarp)	22.00	35.33	0.68±0.39	0.11308
NM_001145360	Gm9047	predicted gene 9047 (Gm9047)	17.67	28.33	0.68±0.26	0.206422
NM_009983	Ctsd	cathepsin D (Ctsd)	106.00	169.67	0.68±0.22	0.0265612
NM_021287	Sptbn2	spectrin beta, non-erythrocytic 2 (Sptbn2)	563.00	904.67	0.68±0.18	0.00729873
NM_029377	Lin37	lin-37 homolog (C. elegans) (Lin37), transcript variant 1	20.33	32.67	0.68±0.12	0.0948647
NM_153557	BC029214	cDNA sequence BC029214 (BC029214)	11.33	18.00	0.67±0.76	0.402919
NM_023136	Dtymk	deoxythymidylate kinase (Dtymk), transcript variant 2	22.00	35.00	0.67±0.73	0.407251
NM_030244	Ier5l	immediate early response 5-like (Ier5l)	64.67	102.67	0.67±0.71	0.391981
NM_009944	Cox7a1	cytochrome c oxidase subunit VIIa 1 (Cox7a1)	11.33	18.00	0.67±0.59	0.3311
NM_033567	Cecr6	cat eye syndrome chromosome region, candidate 6 (Cecr6)	23.00	36.67	0.67±0.45	0.403159
NM_011498	Bhlhe40	basic helix-loop-helix family, member e40 (Bhlhe40)	69.00	109.67	0.67±0.43	0.156552
NM_177671	Epha10	Eph receptor A10 (Epha10), transcript variant 2	20.33	32.33	0.67±0.42	0.288765
NM_019883	Uba52	ubiquitin A-52 residue ribosomal protein fusion product 1 (Uba52)	39.00	62.00	0.67±0.30	0.0858321
NM_026875	Ypel3	yippee-like 3 (Drosophila) (Ypel3)	18.67	29.67	0.67±0.26	0.0692216
NM_027950	Osgin1	oxidative stress induced growth inhibitor 1 (Osgin1)	144.33	229.00	0.67±0.24	0.0147487
NM_019865	Rpl36a	ribosomal protein L36A (Rpl36a)	20.00	31.67	0.66±0.52	0.31687
NM_001243155	Gm13290	predicted gene 13290 (Gm13290)	8.00	12.67	0.66±0.44	0.229325
NM_001243165	Gm13289	predicted gene 13289 (Gm13289)	8.00	12.67	0.66±0.44	0.229325
NM_025897	Rrp8	ribosomal RNA processing 8, methyltransferase, homolog (yeast) (Rrp8), transcript variant 2	29.00	45.67	0.66±0.43	0.13276
NM_025716	Spryd4	SPRY domain containing 4 (Spryd4)	20.00	31.67	0.66±0.34	0.0747731
NM_033477	D17H6S53E	DNA segment, Chr 17, human D6S53E (D17H6S53E)	21.33	33.67	0.66±0.32	0.183801
NM_028617	Mvb12a	multivesicular body subunit 12A (Mvb12a)	30.33	48.00	0.66±0.24	0.0561263
NM_001122977	Gm7168	predicted gene 7168 (Gm7168)	17.33	27.33	0.66±0.14	0.0287141
NM_001199631	Fkbp8	FK506 binding protein 8 (Fkbp8), transcript variant 3	55.00	87.00	0.66±0.14	0.163857
NM_146177	Suv420h2	suppressor of variegation 4-20 homolog 2 (Drosophila) (Suv420h2), transcript variant 1	43.33	68.67	0.66±0.11	0.0420337
NM_177340	Synpo	synaptopodin (Synpo), transcript variant A	148.67	234.67	0.66±0.10	0.0455436
NM_008394	Irf9	interferon regulatory factor 9 (Irf9), transcript variant 3	55.33	87.67	0.66±0.06	0.0425093
NM_198886	Zbtb12	zinc finger and BTB domain containing 12 (Zbtb12)	11.67	18.33	0.65±0.57	0.144079
NM_025363	1110001J03Rik	RIKEN cDNA 1110001J03 gene (1110001J03Rik)	38.33	60.00	0.65±0.52	0.282151
NM_001098841	Gm13278	predicted gene 13278 (Gm13278)	12.33	19.33	0.65±0.51	0.268874
NM_001033140	Sdhaf1	succinate dehydrogenase complex assembly factor 1 (Sdhaf1)	13.00	20.33	0.65±0.49	0.226999
NM_026513	Pdf	peptide deformylase (mitochondrial) (Pdf)	26.33	41.33	0.65±0.45	0.158401
NM_178920	Mal2	mal, T cell differentiation protein 2 (Mal2)	510.33	800.33	0.65±0.35	0.104694
NM_133743	Lypd3	Ly6/Plaur domain containing 3 (Lypd3)	20.00	31.33	0.65±0.30	0.0533617
NM_001167832	Zfp764	zinc finger protein 764 (Zfp764), transcript variant 2	18.00	28.33	0.65±0.30	0.200383
NM_013605	Muc1	mucin 1, transmembrane (Muc1)	79.00	124.33	0.65±0.24	0.0510139
NM_178931	Tnfrsf14	tumor necrosis factor receptor superfamily, member 14 (herpesvirus entry mediator) (Tnfrsf14)	28.00	44.00	0.65±0.19	0.186324
NM_008518	Ltb	lymphotoxin B (Ltb)	7.67	12.00	0.65±0.17	0.0390123
NR_015547	1700009J07Rik	RIKEN cDNA 1700009J07 gene (1700009J07Rik), long non-coding RNA	23.00	36.00	0.65±0.12	0.0135272
NM_011178	Prtn3	proteinase 3 (Prtn3)	25.67	40.33	0.65±0.11	0.15973
NM_001039502	Krtap1-4	keratin associated protein 1-4 (Krtap1-4)	11.67	18.33	0.65±0.10	0.170973
NM_153150	Slc25a1	solute carrier family 25 (mitochondrial carrier, citrate transporter), member 1 (Slc25a1)	28.33	44.33	0.65±0.09	0.0833416
NM_001177347	1700092M07Rik	RIKEN cDNA 1700092M07 gene (1700092M07Rik)	9.00	14.00	0.64±0.85	0.352702
NM_025587	Rps21	ribosomal protein S21 (Rps21)	19.67	30.67	0.64±0.44	0.229216
NM_001205081	Trim47	tripartite motif-containing 47 (Trim47), transcript variant 1	49.33	77.00	0.64±0.41	0.223145
NR_002897	Snora64	small nucleolar RNA, H/ACA box 64 (Snora64), small nucleolar RNA	6.00	9.33	0.64±0.34	0.148743
NM_011469	Sprr2b	small proline-rich protein 2B (Sprr2b)	14.33	22.33	0.64±0.32	0.194613
NM_026982	Tmem256	transmembrane protein 256 (Tmem256)	11.33	17.67	0.64±0.27	0.13547
NM_009660	Alox15	arachidonate 15-lipoxygenase (Alox15)	52.33	81.33	0.64±0.22	0.221319
NM_016763	Hsd17b10	hydroxysteroid (17-beta) dehydrogenase 10 (Hsd17b10)	9.00	14.00	0.64±0.21	0.199359
NM_023355	Timm22	translocase of inner mitochondrial membrane 22 (Timm22), transcript variant 2	57.33	89.33	0.64±0.19	0.026271
NM_009895	Cish	cytokine inducible SH2-containing protein (Cish)	25.67	40.00	0.64±0.17	0.0904435
NM_025302	Mrpl2	mitochondrial ribosomal protein L2 (Mrpl2)	40.00	62.33	0.64±0.15	0.0234315
NM_010272	Gdf11	growth differentiation factor 11 (Gdf11)	53.00	82.33	0.64±0.12	0.197676
NM_013613	Nr4a2	nuclear receptor subfamily 4, group A, member 2 (Nr4a2), transcript variant 1	51.33	80.00	0.64±0.09	0.0679663
NM_008254	Hmgcl	3-hydroxy-3-methylglutaryl-Coenzyme A lyase (Hmgcl)	62.00	96.67	0.64±0.06	0.0849692
NM_026744	Mrpl53	mitochondrial ribosomal protein L53 (Mrpl53)	18.33	28.33	0.63±0.63	0.290524
NR_045162	A330048O09Rik	RIKEN cDNA A330048O09 gene (A330048O09Rik), long non-coding RNA	11.00	17.00	0.63±0.62	0.486761
NM_008191	Guca2b	guanylate cyclase activator 2b (retina) (Guca2b)	7.33	11.33	0.63±0.52	0.252913
NM_031880	Tnk1	tyrosine kinase, non-receptor, 1 (Tnk1)	112.33	174.33	0.63±0.43	0.228169
NM_175033	BC089491	cDNA sequence BC089491 (BC089491)	31.00	48.00	0.63±0.41	0.244009
NM_001285443	Rangrf	RAN guanine nucleotide release factor (Rangrf), transcript variant 4	10.33	16.00	0.63±0.40	0.122124
NM_053111	Ear6	eosinophil-associated, ribonuclease A family, member 6 (Ear6)	7.33	11.33	0.63±0.40	0.252913
NM_001160330	Mocs3	molybdenum cofactor synthesis 3 (Mocs3)	12.67	19.67	0.63±0.39	0.144814
NM_021294	Dbil5	diazepam binding inhibitor-like 5 (Dbil5)	7.33	11.33	0.63±0.37	0.339422
NM_001270646	Prob1	proline rich basic protein 1 (Prob1)	19.33	30.00	0.63±0.30	0.0289646
NM_175015	Atp5g3	ATP synthase, H+ transporting, mitochondrial F0 complex, subunit C3 (subunit 9) (Atp5g3), transcript variant 2	40.67	63.00	0.63±0.28	0.12108
NM_025891	Smarcd3	SWI/SNF related, matrix associated, actin dependent regulator of chromatin, subfamily d, member 3 (Smarcd3)	51.00	78.67	0.63±0.27	0.161359
NM_007759	Crabp2	cellular retinoic acid binding protein II (Crabp2)	46.00	71.00	0.63±0.26	0.0191678
NM_025291	Sra1	steroid receptor RNA activator 1 (Sra1), transcript variant 1	24.33	37.67	0.63±0.26	0.103779
NR_033601	4930519F09Rik	RIKEN cDNA 4930519F09 gene (4930519F09Rik), non-coding RNA	16.33	25.33	0.63±0.25	0.209634
NM_134020	Tmed4	transmembrane emp24 protein transport domain containing 4 (Tmed4)	31.33	48.33	0.63±0.16	0.168171
NM_001166595	Eif5a	eukaryotic translation initiation factor 5A (Eif5a), transcript variant 8	52.33	81.00	0.63±0.14	0.000945116
NM_177375	Rab26	RAB26, member RAS oncogene family (Rab26)	68.67	106.33	0.63±0.11	0.0783721
NM_001081065	Zfp707	zinc finger protein 707 (Zfp707)	52.33	81.00	0.63±0.10	0.154176
NM_053164	Mrpl43	mitochondrial ribosomal protein L43 (Mrpl43)	20.67	31.67	0.62±0.56	0.306606
NR_028124	2310068J16Rik	RIKEN cDNA 2310068J16 gene (2310068J16Rik), long non-coding RNA	25.00	38.33	0.62±0.53	0.337189
NR_027059	Snhg20	small nucleolar RNA host gene 20 (Snhg20), long non-coding RNA	35.00	53.67	0.62±0.40	0.243381
NM_133681	Tspan1	tetraspanin 1 (Tspan1)	55.33	85.00	0.62±0.38	0.149832
NM_011956	Nubp2	nucleotide binding protein 2 (Nubp2)	29.67	45.67	0.62±0.35	0.120117
NM_080641	Bhlhe23	basic helix-loop-helix family, member e23 (Bhlhe23)	10.00	15.33	0.62±0.32	0.346803
NM_001139509	Nr4a2	nuclear receptor subfamily 4, group A, member 2 (Nr4a2), transcript variant 2	120.00	184.00	0.62±0.26	0.0447407
NM_178802	Trim65	tripartite motif-containing 65 (Trim65)	59.00	90.67	0.62±0.23	0.0323738
NR_106167	Mir8092	microRNA 8092 (Mir8092), microRNA	5.00	7.67	0.62±0.17	0.0152681
NM_008089	Gata1	GATA binding protein 1 (Gata1)	18.00	27.67	0.62±0.16	0.0184987
NM_010223	Fkbp8	FK506 binding protein 8 (Fkbp8), transcript variant 2	57.00	87.33	0.62±0.14	0.16605
NM_028024	Nkiras2	NFKB inhibitor interacting Ras-like protein 2 (Nkiras2)	42.33	65.00	0.62±0.08	0.00536312
NM_023633	2410016O06Rik	RIKEN cDNA 2410016O06 gene (2410016O06Rik)	27.33	42.00	0.62±0.08	0.04393
NR_027955	4931440P22Rik	RIKEN cDNA 4931440P22 gene (4931440P22Rik), long non-coding RNA	38.00	58.00	0.61±0.50	0.252913
NM_001201367	Tmem200b	transmembrane protein 200B (Tmem200b)	6.33	9.67	0.61±0.50	0.328844
NM_026911	Spcs1	signal peptidase complex subunit 1 homolog (S. cerevisiae) (Spcs1)	23.67	36.00	0.61±0.48	0.309466
NR_038073	Snhg4	small nucleolar RNA host gene 4 (Snhg4), long non-coding RNA	44.67	68.33	0.61±0.40	0.17967
NM_025954	Pgp	phosphoglycolate phosphatase (Pgp)	14.67	22.33	0.61±0.38	0.218879
NM_026940	Ydjc	YdjC homolog (bacterial) (Ydjc)	17.67	27.00	0.61±0.36	0.0440958
NR_028298	2610306M01Rik	RIKEN cDNA 2610306M01 gene (2610306M01Rik), long non-coding RNA	12.00	18.33	0.61±0.35	0.193495
NM_008795	Cdk18	cyclin-dependent kinase 18 (Cdk18)	195.67	299.67	0.61±0.33	0.0705637
NM_207560	Olfr924	olfactory receptor 924 (Olfr924)	7.00	10.67	0.61±0.32	0.235447
NM_001005485	Olfr111	olfactory receptor 111 (Olfr111)	10.67	16.33	0.61±0.27	0.161452
NM_025378	Ifitm3	interferon induced transmembrane protein 3 (Ifitm3)	7.00	10.67	0.61±0.21	0.0532707
NM_001185182	Pfdn6	prefoldin subunit 6 (Pfdn6), transcript variant 2	14.67	22.33	0.61±0.20	0.0814685
NR_015500	A530013C23Rik	RIKEN cDNA A530013C23 gene (A530013C23Rik), transcript variant 1, long non-coding RNA	82.33	126.00	0.61±0.14	0.0605154
NM_001166591	Eif5a	eukaryotic translation initiation factor 5A (Eif5a), transcript variant 3	54.67	83.33	0.61±0.13	0.000945116
NM_022428	Irx6	Iroquois related homeobox 6 (Drosophila) (Irx6), transcript variant 1	50.33	77.00	0.61±0.09	0.0698932
NM_011942	Lypla2	lysophospholipase 2 (Lypla2)	17.00	26.00	0.61±0.08	0.155838
NM_024467	Zfp319	zinc finger protein 319 (Zfp319)	38.33	58.67	0.61±0.05	0.0288052
NM_011593	Timp1	tissue inhibitor of metalloproteinase 1 (Timp1), transcript variant 2	14.00	21.33	0.61±0.03	0.123499
NM_025719	Nkapl	NFKB activating protein-like (Nkapl)	13.00	19.67	0.60±0.63	0.375609
NR_028573	Snora24	small nucleolar RNA, H/ACA box 24 (Snora24), small nucleolar RNA	16.67	25.33	0.60±0.55	0.363387
NR_040347	Gm20556	predicted gene, 20556 (Gm20556), long non-coding RNA	41.00	62.00	0.60±0.48	0.104286
NM_177636	H2-M1	histocompatibility 2, M region locus 1 (H2-M1)	11.00	16.67	0.60±0.46	0.348559
NM_001161419	Atp5g1	ATP synthase, H+ transporting, mitochondrial F0 complex, subunit C1 (subunit 9) (Atp5g1), transcript variant 2	31.33	47.33	0.60±0.45	0.314426
NM_011295	Rps12	ribosomal protein S12 (Rps12)	90.00	136.00	0.60±0.37	0.228822
NM_016754	Mylpf	myosin light chain, phosphorylatable, fast skeletal muscle (Mylpf)	11.00	16.67	0.60±0.34	0.359743
NM_198026	Iqcc	IQ motif containing C (Iqcc)	21.33	32.33	0.60±0.33	0.14017
NM_023131	Rce1	RCE1 homolog, prenyl protein peptidase (S. cerevisiae) (Rce1)	49.67	75.33	0.60±0.32	0.0896971
NM_001177576	Slc25a22	solute carrier family 25 (mitochondrial carrier, glutamate), member 22 (Slc25a22), transcript variant 2	18.67	28.33	0.60±0.32	0.285419
NM_021789	Trappc4	trafficking protein particle complex 4 (Trappc4)	37.33	56.67	0.60±0.26	0.114478
NM_010699	Ldha	lactate dehydrogenase A (Ldha), transcript variant 1	66.33	100.67	0.60±0.22	0.0427195
NM_019429	Prss16	protease, serine 16 (thymus) (Prss16)	57.67	87.67	0.60±0.22	0.0776868
NM_022654	Pidd1	p53 induced death domain protein 1 (Pidd1)	20.67	31.33	0.60±0.22	0.132915
NM_178932	Aoc2	amine oxidase, copper containing 2 (retina-specific) (Aoc2)	44.00	66.67	0.60±0.18	0.22797
NM_001081115	Nccrp1	non-specific cytotoxic cell receptor protein 1 homolog (zebrafish) (Nccrp1)	13.00	19.67	0.60±0.14	0.0634142
NM_175474	Fam109a	family with sequence similarity 109, member A (Fam109a)	32.00	48.67	0.60±0.13	0.0852978
NM_001195034	Acpt	acid phosphatase, testicular (Acpt)	27.00	41.00	0.60±0.13	0.0937831
NM_001122895	Nab2	Ngfi-A binding protein 2 (Nab2), transcript variant 2	62.00	94.00	0.60±0.10	0.0342854
NM_030237	Spz1	spermatogenic leucine zipper 1 (Spz1)	9.67	14.67	0.60±0.09	0.0494136
NM_001161413	Slc3a2	solute carrier family 3 (activators of dibasic and neutral amino acid transport), member 2 (Slc3a2), transcript variant 1	405.67	611.67	0.59±0.49	0.308608
NM_028420	Camk2n2	calcium/calmodulin-dependent protein kinase II inhibitor 2 (Camk2n2)	22.33	33.67	0.59±0.39	0.135841
NR_028101	Gm12191	predicted gene 12191 (Gm12191), non-coding RNA	57.00	85.67	0.59±0.39	0.284376
NM_009083	Rpl30	ribosomal protein L30 (Rpl30), transcript variant 1	56.67	85.33	0.59±0.38	0.277591
NM_133964	Dohh	deoxyhypusine hydroxylase/monooxygenase (Dohh)	47.67	71.67	0.59±0.26	0.0345784
NM_026160	Map1lc3b	microtubule-associated protein 1 light chain 3 beta (Map1lc3b)	65.33	98.33	0.59±0.16	0.00274349
NM_011288	Mrpl23	mitochondrial ribosomal protein L23 (Mrpl23)	40.00	60.33	0.59±0.16	0.0175337
NM_138631	Tssc4	tumor-suppressing subchromosomal transferable fragment 4 (Tssc4), transcript variant 2	16.33	24.67	0.59±0.16	0.119958
NM_028224	Faim2	Fas apoptotic inhibitory molecule 2 (Faim2), transcript variant 1	252.33	379.67	0.59±0.08	0.0211883
NR_028426	Gm5129	predicted gene 5129 (Gm5129), long non-coding RNA	17.33	26.00	0.58±0.95	0.558497
NM_010495	Id1	inhibitor of DNA binding 1 (Id1)	12.67	19.00	0.58±0.78	0.258739
NR_028515	Snora78	small nucleolar RNA, H/ACA box 7 (Snora78), small nucleolar RNA	14.00	21.00	0.58±0.70	0.473848
NM_053163	Mrpl36	mitochondrial ribosomal protein L36 (Mrpl36)	8.00	12.00	0.58±0.67	0.339422
NR_030738	2410006H16Rik	RIKEN cDNA 2410006H16 gene (2410006H16Rik), long non-coding RNA	115.33	172.33	0.58±0.60	0.421064
NM_001134646	Tomm5	translocase of outer mitochondrial membrane 5 homolog (yeast) (Tomm5), transcript variant 2	22.00	33.00	0.58±0.51	0.257818
NM_019502	Timm10b	translocase of inner mitochondrial membrane 10B (Timm10b)	9.33	14.00	0.58±0.49	0.356959
NM_133976	Imp3	IMP3, U3 small nucleolar ribonucleoprotein, homolog (yeast) (Imp3)	16.67	25.00	0.58±0.48	0.286297
NM_010286	Tsc22d3	TSC22 domain family, member 3 (Tsc22d3), transcript variant 2	16.00	24.00	0.58±0.44	0.168948
NM_007506	Atp5g1	ATP synthase, H+ transporting, mitochondrial F0 complex, subunit C1 (subunit 9) (Atp5g1), transcript variant 1	32.33	48.33	0.58±0.44	0.314006
NR_045164	Slc2a4rg-ps	Slc2a4 regulator, pseudogene (Slc2a4rg-ps), non-coding RNA	14.67	22.00	0.58±0.43	0.0258236
NM_025880	2410002F23Rik	RIKEN cDNA 2410002F23 gene (2410002F23Rik)	55.00	82.33	0.58±0.43	0.233008
NM_183195	Marveld1	MARVEL (membrane-associating) domain containing 1 (Marveld1)	68.00	101.33	0.58±0.37	0.15022
NR_040418	2310034G01Rik	RIKEN cDNA 2310034G01 gene (2310034G01Rik), long non-coding RNA	16.33	24.33	0.58±0.37	0.232565
NM_178595	Ptrh1	peptidyl-tRNA hydrolase 1 homolog (S. cerevisiae) (Ptrh1)	12.67	19.00	0.58±0.37	0.241213
NM_024227	Mrpl28	mitochondrial ribosomal protein L28 (Mrpl28)	27.00	40.33	0.58±0.32	0.184522
NM_001277310	Mea1	male enhanced antigen 1 (Mea1), transcript variant 3	23.33	35.00	0.58±0.29	0.0880591
NR_029440	2010320M18Rik	RIKEN cDNA 2010320M18 gene (2010320M18Rik), long non-coding RNA	25.00	37.33	0.58±0.29	0.183801
NM_010346	Grb7	growth factor receptor bound protein 7 (Grb7)	151.00	225.67	0.58±0.28	0.0821676
NM_009000	Rab24	RAB24, member RAS oncogene family (Rab24)	24.67	37.00	0.58±0.28	0.116792
NM_001276442	Acy1	aminoacylase 1 (Acy1), transcript variant 2	39.00	58.33	0.58±0.26	0.0933072
NR_027810	1110006O24Rik	RIKEN cDNA 1110006O24 gene (1110006O24Rik), long non-coding RNA	5.33	8.00	0.58±0.25	0.0941784
NM_007605	Capza3	capping protein (actin filament) muscle Z-line, alpha 3 (Capza3)	10.00	15.00	0.58±0.25	0.162782
NM_183170	Mpv17l2	MPV17 mitochondrial membrane protein-like 2 (Mpv17l2)	28.00	42.00	0.58±0.24	0.0899621
NR_045411	C030018K13Rik	RIKEN cDNA C030018K13 gene (C030018K13Rik), transcript variant 1, long non-coding RNA	20.00	30.00	0.58±0.24	0.162782
NM_178763	Zfp750	zinc finger protein 750 (Zfp750)	65.00	97.33	0.58±0.24	0.188703
NM_199159	Tas2r135	taste receptor, type 2, member 135 (Tas2r135)	8.00	12.00	0.58±0.24	0.225403
NM_019404	Avpr2	arginine vasopressin receptor 2 (Avpr2), transcript variant 1	14.67	22.00	0.58±0.22	0.106311
NM_024449	Sost	sclerostin (Sost)	30.33	45.33	0.58±0.19	0.228143
NM_134059	Ddx41	DEAD (Asp-Glu-Ala-Asp) box polypeptide 41 (Ddx41)	45.67	68.33	0.58±0.18	0.107731
NM_010278	Gfi1	growth factor independent 1 (Gfi1), transcript variant 1	45.33	67.67	0.58±0.18	0.218337
NM_001081032	Gm8909	predicted gene 8909 (Gm8909)	28.00	42.00	0.58±0.17	0.0214017
NM_146790	Olfr1238	olfactory receptor 1238 (Olfr1238)	11.33	17.00	0.58±0.17	0.107731
NM_001195128	Gm5294	predicted gene 5294 (Gm5294)	7.33	11.00	0.58±0.16	0.173189
NM_027988	Noxo1	NADPH oxidase organizer 1 (Noxo1)	35.33	53.00	0.58±0.15	0.12644
NM_172775	Plxnb1	plexin B1 (Plxnb1)	134.00	200.00	0.58±0.11	0.103733
NM_021552	Nsa2	NSA2 ribosome biogenesis homolog (S. cerevisiae) (Nsa2)	46.67	69.67	0.58±0.07	0.0560337
NM_017392	Celsr2	cadherin, EGF LAG seven-pass G-type receptor 2 (flamingo homolog, Drosophila) (Celsr2), transcript variant 1	195.00	292.00	0.58±0.03	0.119889
NR_045171	1700012D01Rik	RIKEN cDNA 1700012D01 gene (1700012D01Rik), long non-coding RNA	41.00	60.67	0.57±0.67	0.46441
NR_027900	Snhg9	small nucleolar RNA host gene 9 (Snhg9), long non-coding RNA	31.67	47.00	0.57±0.57	0.401029
NM_001111043	Serpinh1	serine (or cysteine) peptidase inhibitor, clade H, member 1 (Serpinh1), transcript variant 2	31.00	46.00	0.57±0.56	0.166238
NM_001004193	Rhox8	reproductive homeobox 8 (Rhox8)	10.33	15.33	0.57±0.32	0.260105
NR_040523	1700025N23Rik	RIKEN cDNA 1700025N23 gene (1700025N23Rik), long non-coding RNA	23.33	34.67	0.57±0.30	0.161452
NM_018879	Nprl2	nitrogen permease regulator-like 2 (Nprl2)	15.00	22.33	0.57±0.27	0.366496
NM_013792	Naglu	alpha-N-acetylglucosaminidase (Sanfilippo disease IIIB) (Naglu)	65.00	96.33	0.57±0.25	0.0265207
NM_178732	Zfp324	zinc finger protein 324 (Zfp324)	40.67	60.33	0.57±0.21	0.0338249
NM_010385	Pfdn6	prefoldin subunit 6 (Pfdn6), transcript variant 1	15.00	22.33	0.57±0.21	0.0927353
NM_013640	Psmb10	proteasome (prosome, macropain) subunit, beta type 10 (Psmb10)	26.33	39.00	0.57±0.20	0.10582
NM_024472	Cptp	ceramide-1-phosphate transfer protein (Cptp)	26.67	39.67	0.57±0.12	0.0228602
NM_019585	Espn	espin (Espn), transcript variant 6	35.67	53.00	0.57±0.11	0.175537
NM_008918	Ppy	pancreatic polypeptide (Ppy)	11.67	17.33	0.57±0.10	0.122124
NM_170777	Elof1	elongation factor 1 homolog (ELF1, S. cerevisiae) (Elof1)	9.67	14.33	0.57±0.09	0.118083
NM_007668	Cdk5	cyclin-dependent kinase 5 (Cdk5)	33.67	50.00	0.57±0.08	0.0797209
NM_010340	Gpr50	G-protein-coupled receptor 50 (Gpr50), transcript variant 1	12.00	17.67	0.56±0.46	0.27839
NM_176838	Esrp2	epithelial splicing regulatory protein 2 (Esrp2)	85.67	126.67	0.56±0.45	0.274951
NR_002896	Snhg1	small nucleolar RNA host gene 1 (Snhg1), long non-coding RNA	285.67	422.33	0.56±0.39	0.280576
NM_009657	Aldoc	aldolase C, fructose-bisphosphate (Aldoc), transcript variant 1	22.00	32.33	0.56±0.38	0.119304
NM_007475	Rplp0	ribosomal protein, large, P0 (Rplp0)	81.00	119.33	0.56±0.38	0.226129
NM_020290	Olfr690	olfactory receptor 690 (Olfr690)	7.00	10.33	0.56±0.33	0.183503
NR_027978	4930465K10Rik	RIKEN cDNA 4930465K10 gene (4930465K10Rik), long non-coding RNA	5.67	8.33	0.56±0.29	0.0941784
NM_009721	Atp1b1	ATPase, Na+/K+ transporting, beta 1 polypeptide (Atp1b1)	252.33	372.00	0.56±0.27	0.0722585
NM_001164082	Polr3d	polymerase (RNA) III (DNA directed) polypeptide D (Polr3d), transcript variant 2	31.67	46.67	0.56±0.27	0.130587
NM_007450	Slc25a4	solute carrier family 25 (mitochondrial carrier, adenine nucleotide translocator), member 4 (Slc25a4)	44.00	65.00	0.56±0.25	0.119634
NM_175207	Ankrd9	ankyrin repeat domain 9 (Ankrd9)	36.33	53.67	0.56±0.22	0.000369617
NM_176843	Ints5	integrator complex subunit 5 (Ints5)	64.67	95.33	0.56±0.19	0.0302349
NM_009393	Tnnc1	troponin C, cardiac/slow skeletal (Tnnc1)	19.67	29.00	0.56±0.17	0.00127307
NR_110334	A530013C23Rik	RIKEN cDNA A530013C23 gene (A530013C23Rik), transcript variant 2, long non-coding RNA	93.00	137.33	0.56±0.16	0.0449926
NR_045945	Tomm6os	translocase of outer mitochondrial membrane 6, opposite strand (Tomm6os), long non-coding RNA	29.67	43.67	0.56±0.14	0.0782023
NM_001163165	Hmg20b	high mobility group 20B (Hmg20b), transcript variant 2	40.33	59.67	0.56±0.13	0.0566299
NM_010440	Hmg20b	high mobility group 20B (Hmg20b), transcript variant 1	40.33	59.67	0.56±0.13	0.0566299
NM_001164172	Map2k7	mitogen-activated protein kinase kinase 7 (Map2k7), transcript variant 3	64.00	94.33	0.56±0.11	0.00300536
NM_007795	Ctf1	cardiotrophin 1 (Ctf1), transcript variant 1	29.33	43.33	0.56±0.10	0.0214017
NM_026757	0610010K14Rik	RIKEN cDNA 0610010K14 gene (0610010K14Rik), transcript variant 4	23.67	34.67	0.55±0.60	0.256689
NM_001276466	Cited1	Cbp/p300-interacting transactivator with Glu/Asp-rich carboxy-terminal domain 1 (Cited1), transcript variant 2	9.33	13.67	0.55±0.59	0.429363
NM_025274	Dppa5a	developmental pluripotency associated 5A (Dppa5a)	10.00	14.67	0.55±0.56	0.356959
NM_001163485	Rpl30	ribosomal protein L30 (Rpl30), transcript variant 2	60.33	88.33	0.55±0.43	0.334213
NM_001166399	Rab3a	RAB3A, member RAS oncogene family (Rab3a), transcript variant 1	44.00	64.33	0.55±0.38	0.143052
NM_028117	Chst14	carbohydrate (N-acetylgalactosamine 4-0) sulfotransferase 14 (Chst14)	14.33	21.00	0.55±0.29	0.148743
NR_051999	Ankzf1	ankyrin repeat and zinc finger domain containing 1 (Ankzf1), transcript variant 4, non-coding RNA	33.67	49.33	0.55±0.28	0.135392
NM_001159394	Nfkbiz	nuclear factor of kappa light polypeptide gene enhancer in B cells inhibitor, zeta (Nfkbiz), transcript variant 2	168.67	246.67	0.55±0.27	0.0654493
NM_001081069	Rgs11	regulator of G-protein signaling 11 (Rgs11)	64.67	94.67	0.55±0.21	0.0390668
NM_026455	Fam32a	family with sequence similarity 32, member A (Fam32a)	37.00	54.00	0.55±0.20	0.0550694
NM_001168470	Emc6	ER membrane protein complex subunit 6 (Emc6), transcript variant 1	13.00	19.00	0.55±0.20	0.0591249
NM_009942	Cox5b	cytochrome c oxidase subunit Vb (Cox5b)	21.00	30.67	0.55±0.18	0.10118
NM_001163166	Hmg20b	high mobility group 20B (Hmg20b), transcript variant 3	41.00	60.00	0.55±0.13	0.0423887
NM_001034029	Il17re	interleukin 17 receptor E (Il17re), transcript variant 2	85.00	124.33	0.55±0.08	0.0233582
NM_023168	Grina	glutamate receptor, ionotropic, N-methyl D-aspartate-associated protein 1 (glutamate binding) (Grina)	26.33	38.67	0.55±0.05	0.0417851
NM_139236	Nol6	nucleolar protein family 6 (RNA-associated) (Nol6)	45.33	66.33	0.55±0.03	0.0155048
NM_001167168	Vmn1r166	vomeronasal 1 receptor 166 (Vmn1r166)	3.67	5.33	0.54±0.97	0.61764
NM_001166746	Vmn1r111	vomeronasal 1 receptor 111 (Vmn1r111)	3.67	5.33	0.54±0.97	0.61764
NM_001166839	Vmn1r131	vomeronasal 1 receptor 131 (Vmn1r131)	3.67	5.33	0.54±0.97	0.61764
NM_001167169	Vmn1r138	vomeronasal 1 receptor 138 (Vmn1r138)	3.67	5.33	0.54±0.97	0.61764
NM_053162	Mrpl34	mitochondrial ribosomal protein L34 (Mrpl34)	8.00	11.67	0.54±0.83	0.391699
NM_146178	Ccdc106	coiled-coil domain containing 106 (Ccdc106), transcript variant 2	21.33	31.00	0.54±0.79	0.3874
NM_008239	Foxq1	forkhead box Q1 (Foxq1)	41.33	60.00	0.54±0.73	0.457969
NM_173742	Rnasek	ribonuclease, RNase K (Rnasek)	23.67	34.33	0.54±0.72	0.509027
NM_001163131	Elf3	E74-like factor 3 (Elf3), transcript variant 1	132.67	193.00	0.54±0.42	0.268727
NM_013779	Magel2	melanoma antigen, family L, 2 (Magel2)	18.33	26.67	0.54±0.42	0.318829
NM_133951	Rrp8	ribosomal RNA processing 8, methyltransferase, homolog (yeast) (Rrp8), transcript variant 1	36.67	53.33	0.54±0.41	0.186104
NM_029688	Srxn1	sulfiredoxin 1 homolog (S. cerevisiae) (Srxn1)	57.67	84.00	0.54±0.40	0.23438
NM_001253796	Smim22	small integral membrane protein 22 (Smim22), transcript variant 1	7.33	10.67	0.54±0.37	0.328844
NM_009087	Polr1d	polymerase (RNA) I polypeptide D (Polr1d), transcript variant 1	11.67	17.00	0.54±0.34	0.057191
NM_020507	Tob2	transducer of ERBB2, 2 (Tob2)	89.00	129.33	0.54±0.22	0.0440978
NM_001164040	Ly6e	lymphocyte antigen 6 complex, locus E (Ly6e), transcript variant 6	42.33	61.67	0.54±0.20	0.052864
NM_001164036	Ly6e	lymphocyte antigen 6 complex, locus E (Ly6e), transcript variant 1	42.67	62.00	0.54±0.20	0.0588681
NM_025313	Atp5d	ATP synthase, H+ transporting, mitochondrial F1 complex, delta subunit (Atp5d)	37.67	54.67	0.54±0.18	0.0339454
NM_011906	Tpra1	transmembrane protein, adipocyte asscociated 1 (Tpra1)	70.67	103.00	0.54±0.13	0.004539
NM_027381	Cactin	cactin, spliceosome C complex subunit (Cactin)	48.67	71.00	0.54±0.11	0.0750478
NR_027377	Gm17769	predicted gene, 17769 (Gm17769), long non-coding RNA	30.33	44.00	0.54±0.07	0.0531456
NM_008499	Lhx5	LIM homeobox protein 5 (Lhx5)	52.33	76.33	0.54±0.03	0.0591249
NM_032004	Tssk6	testis-specific serine kinase 6 (Tssk6)	28.67	41.33	0.53±0.72	0.520101
NM_018853	Rplp1	ribosomal protein, large, P1 (Rplp1)	34.33	49.67	0.53±0.60	0.454924
NM_001166719	Vmn1r34	vomeronasal 1 receptor 34 (Vmn1r34)	9.67	14.00	0.53±0.54	0.328683
NM_026708	Tlcd1	TLC domain containing 1 (Tlcd1), transcript variant 1	58.67	85.00	0.53±0.41	0.293939
NM_008055	Fzd4	frizzled homolog 4 (Drosophila) (Fzd4)	31.33	45.33	0.53±0.36	0.203138
NM_198011	E430018J23Rik	RIKEN cDNA E430018J23 gene (E430018J23Rik)	14.33	20.67	0.53±0.29	0.233846
NR_037571	Gm7056	predicted gene 7056 (Gm7056), long non-coding RNA	50.33	72.67	0.53±0.26	0.227739
NM_177638	Crb3	crumbs family member 3 (Crb3)	40.33	58.33	0.53±0.23	0.0766195
NM_010239	Fth1	ferritin heavy chain 1 (Fth1), transcript variant 1	75.00	108.00	0.53±0.23	0.126625
NM_010225	Foxf2	forkhead box F2 (Foxf2)	37.00	53.33	0.53±0.22	0.21986
NM_198095	Bst2	bone marrow stromal cell antigen 2 (Bst2)	15.67	22.67	0.53±0.21	0.0444669
NM_020329	Dolpp1	dolichyl pyrophosphate phosphatase 1 (Dolpp1), transcript variant 1	55.00	79.33	0.53±0.17	0.0368857
NM_001025388	Eno1b	enolase 1B, retrotransposed (Eno1b)	24.00	34.67	0.53±0.16	0.0180537
NM_001007472	Noto	notochord homolog (Xenopus laevis) (Noto)	38.67	55.67	0.53±0.12	0.0847508
NM_001081228	Ttc30a2	tetratricopeptide repeat domain 30A2 (Ttc30a2)	18.67	27.00	0.53±0.11	0.142002
NM_134176	Vmn1r4	vomeronasal 1 receptor 4 (Vmn1r4)	10.00	14.33	0.52±0.50	0.504019
NM_134100	Mfsd5	major facilitator superfamily domain containing 5 (Mfsd5)	26.67	38.33	0.52±0.46	0.29986
NM_010175	Fadd	Fas (TNFRSF6)-associated via death domain (Fadd)	26.00	37.33	0.52±0.42	0.245003
NM_145472	C030006K11Rik	RIKEN cDNA C030006K11 gene (C030006K11Rik), transcript variant 1	25.33	36.33	0.52±0.40	0.173189
NM_025915	Tmem88	transmembrane protein 88 (Tmem88)	16.00	23.00	0.52±0.38	0.331563
NM_001286103	Lbhd1	LBH domain containing 1 (Lbhd1)	238.00	341.33	0.52±0.34	0.230639
NR_073181	Fth1	ferritin heavy chain 1 (Fth1), transcript variant 2, non-coding RNA	107.00	153.67	0.52±0.32	0.208698
NM_175349	Ldhal6b	lactate dehydrogenase A-like 6B (Ldhal6b)	10.67	15.33	0.52±0.31	0.118083
NM_001024206	Trappc1	trafficking protein particle complex 1 (Trappc1)	19.00	27.33	0.52±0.30	0.138954
NR_033198	2700046G09Rik	RIKEN cDNA 2700046G09 gene (2700046G09Rik), long non-coding RNA	28.33	40.67	0.52±0.29	0.131513
NM_010734	Lst1	leukocyte specific transcript 1 (Lst1)	21.33	30.67	0.52±0.29	0.216764
NM_153577	Syne4	spectrin repeat containing, nuclear envelope family member 4 (Syne4), transcript variant 1	17.67	25.33	0.52±0.28	0.258835
NM_001277756	Cav2	caveolin 2 (Cav2), transcript variant 2	12.33	17.67	0.52±0.27	0.156726
NM_020021	Mos	Moloney sarcoma oncogene (Mos)	7.67	11.00	0.52±0.26	0.241902
NM_026916	Nupr1l	nuclear protein transcriptional regulator 1 like (Nupr1l)	24.00	34.33	0.52±0.25	0.110648
NM_198091	Usp2	ubiquitin specific peptidase 2 (Usp2), transcript variant 2	78.00	111.67	0.52±0.21	0.0352031
NM_153388	Lrfn4	leucine rich repeat and fibronectin type III domain containing 4 (Lrfn4)	42.00	60.33	0.52±0.20	0.0648368
NM_001164038	Ly6e	lymphocyte antigen 6 complex, locus E (Ly6e), transcript variant 4	43.33	62.00	0.52±0.20	0.0697623
NM_001166593	Eif5a	eukaryotic translation initiation factor 5A (Eif5a), transcript variant 6	66.33	95.33	0.52±0.19	0.0363622
NM_010893	Neu1	neuraminidase 1 (Neu1)	51.67	74.33	0.52±0.16	0.0926071
NM_146716	Olfr432	olfactory receptor 432 (Olfr432)	7.67	11.00	0.52±0.14	0.0377496
NM_011266	Rfxank	regulatory factor X-associated ankyrin-containing protein (Rfxank), transcript variant 1	70.67	101.33	0.52±0.13	0.169044
NM_011662	Tyrobp	TYRO protein tyrosine kinase binding protein (Tyrobp)	19.00	27.33	0.52±0.11	0.0544132
NM_011190	Psme2	proteasome (prosome, macropain) activator subunit 2 (PA28 beta) (Psme2), transcript variant 1	23.67	34.00	0.52±0.01	0.0682747
NM_007801	Ctsh	cathepsin H (Ctsh), transcript variant 1	126.33	181.67	0.52±0.01	0.0824387
NM_178753	Spin4	spindlin family, member 4 (Spin4)	11.67	16.67	0.51±0.55	0.389153
NM_030737	Vmn1r171	vomeronasal 1 receptor 171 (Vmn1r171)	10.33	14.67	0.51±0.52	0.470599
NM_001271777	C8g	complement component 8, gamma polypeptide (C8g), transcript variant 2	26.00	37.00	0.51±0.49	0.247469
NM_025513	Exosc3	exosome component 3 (Exosc3)	25.67	36.67	0.51±0.44	0.309345
NR_024068	Snhg7	small nucleolar RNA host gene 7 (Snhg7), long non-coding RNA	66.33	94.67	0.51±0.37	0.255159
NM_028417	Ttc9b	tetratricopeptide repeat domain 9B (Ttc9b)	11.00	15.67	0.51±0.36	0.400855
NM_138602	Praf2	PRA1 domain family 2 (Praf2)	12.67	18.00	0.51±0.34	0.156726
NM_028820	1700017B05Rik	RIKEN cDNA 1700017B05 gene (1700017B05Rik)	95.67	136.67	0.51±0.26	0.0752402
NM_001277944	Apoc2	apolipoprotein C-II (Apoc2), transcript variant 1	25.33	36.00	0.51±0.26	0.332464
NM_009497	Vamp2	vesicle-associated membrane protein 2 (Vamp2)	33.00	47.00	0.51±0.25	0.1086
NM_025318	Emc6	ER membrane protein complex subunit 6 (Emc6), transcript variant 2	13.33	19.00	0.51±0.23	0.0926071
NM_145919	Abhd14a	abhydrolase domain containing 14A (Abhd14a), transcript variant 2	43.67	62.00	0.51±0.23	0.293652
NM_080849	Nek8	NIMA (never in mitosis gene a)-related expressed kinase 8 (Nek8)	83.33	119.00	0.51±0.22	0.0386075
NM_144852	Slc7a4	solute carrier family 7 (cationic amino acid transporter, y+ system), member 4 (Slc7a4)	42.33	60.33	0.51±0.22	0.041504
NM_027244	Ndufa11	NADH dehydrogenase (ubiquinone) 1 alpha subcomplex 11 (Ndufa11)	52.00	74.00	0.51±0.22	0.0607777
NM_018787	Npff	neuropeptide FF-amide peptide precursor (Npff)	8.67	12.33	0.51±0.21	0.031504
NM_025589	Rpl36al	ribosomal protein L36A-like (Rpl36al)	30.00	42.67	0.51±0.21	0.0998192
NM_025560	Oxld1	oxidoreductase like domain containing 1 (Oxld1)	19.00	27.00	0.51±0.18	0.150409
NM_001282095	Tjp3	tight junction protein 3 (Tjp3), transcript variant 2	174.00	247.00	0.51±0.16	0.00961739
NR_027923	C630043F03Rik	RIKEN cDNA C630043F03 gene (C630043F03Rik), long non-coding RNA	11.00	15.67	0.51±0.16	0.128398
NM_025411	Pithd1	PITH (C-terminal proteasome-interacting domain of thioredoxin-like) domain containing 1 (Pithd1)	67.00	95.67	0.51±0.13	0.255683
NM_001012434	Kctd14	potassium channel tetramerisation domain containing 14 (Kctd14), transcript variant 2	29.33	41.67	0.51±0.12	0.213122
NM_009156	Sepw1	selenoprotein W, muscle 1 (Sepw1)	30.00	42.67	0.51±0.11	0.00275863
NM_008681	Ndrg1	N-myc downstream regulated gene 1 (Ndrg1)	403.33	574.67	0.51±0.11	0.00547709
NM_147051	Olfr362	olfactory receptor 362 (Olfr362)	12.67	18.00	0.51±0.11	0.0668611
NM_178762	Pced1a	PC-esterase domain containing 1A (Pced1a), transcript variant 1	49.67	70.67	0.51±0.11	0.146699
NM_008037	Fosl2	fos-like antigen 2 (Fosl2)	161.00	228.67	0.51±0.10	0.00758114
NM_001271569	1700065D16Rik	RIKEN cDNA 1700065D16 gene (1700065D16Rik), transcript variant 1	15.00	21.33	0.51±0.10	0.197819
NM_133984	Hemk1	HemK methyltransferase family member 1 (Hemk1)	63.33	90.00	0.51±0.09	0.14053
NM_009636	Aebp1	AE binding protein 1 (Aebp1), transcript variant 2	70.33	100.00	0.51±0.09	0.153072
NM_010359	Gstm3	glutathione S-transferase, mu 3 (Gstm3)	46.67	66.33	0.51±0.07	0.0338249
NM_146309	Olfr1337	olfactory receptor 1337 (Olfr1337)	6.33	9.00	0.51±0.05	0.057191
NM_001029855	Psme2	proteasome (prosome, macropain) activator subunit 2 (PA28 beta) (Psme2), transcript variant 2	24.33	34.67	0.51±0.01	0.0682747
NM_133662	Ier3	immediate early response 3 (Ier3)	66.33	93.67	0.50±0.59	0.472993
NM_025338	Aurkaip1	aurora kinase A interacting protein 1 (Aurkaip1)	14.33	20.33	0.50±0.49	0.389743
NM_020625	Zbtb22	zinc finger and BTB domain containing 22 (Zbtb22)	26.33	37.33	0.50±0.47	0.386676
NM_010261	Rabac1	Rab acceptor 1 (prenylated) (Rabac1)	20.33	28.67	0.50±0.44	0.312678
NM_010455	Hoxa7	homeobox A7 (Hoxa7)	48.67	68.67	0.50±0.42	0.257048
NM_025945	Polr3d	polymerase (RNA) III (DNA directed) polypeptide D (Polr3d), transcript variant 1	39.00	55.00	0.50±0.37	0.18842
NM_024267	Ipo4	importin 4 (Ipo4)	71.00	100.33	0.50±0.36	0.259379
NM_008521	Ltc4s	leukotriene C4 synthase (Ltc4s), transcript variant 1	14.33	20.33	0.50±0.36	0.275934
NM_010469	Hoxd4	homeobox D4 (Hoxd4)	120.33	170.00	0.50±0.33	0.205477
NM_009026	Rasd1	RAS, dexamethasone-induced 1 (Rasd1)	17.00	24.00	0.50±0.32	0.225403
NM_013541	Gstp1	glutathione S-transferase, pi 1 (Gstp1)	39.00	55.00	0.50±0.29	0.109276
NM_146591	Olfr1101	olfactory receptor 1101 (Olfr1101)	11.33	16.00	0.50±0.28	0.348661
NM_183315	Ctxn1	cortexin 1 (Ctxn1)	12.00	17.00	0.50±0.25	0.0820149
NM_010731	Zbtb7a	zinc finger and BTB domain containing 7a (Zbtb7a)	105.33	149.00	0.50±0.22	0.0262578
NM_027239	1810065E05Rik	RIKEN cDNA 1810065E05 gene (1810065E05Rik)	41.00	58.00	0.50±0.20	0.227006
NM_027895	Ulk3	unc-51-like kinase 3 (Ulk3)	49.33	69.67	0.50±0.19	0.026582
NM_145387	Athl1	ATH1, acid trehalase-like 1 (yeast) (Athl1)	33.67	47.67	0.50±0.18	0.147987
NM_013769	Tjp3	tight junction protein 3 (Tjp3), transcript variant 3	171.00	241.33	0.50±0.17	0.0151042
NM_028479	Mrgbp	MRG/MORF4L binding protein (Mrgbp)	21.00	29.67	0.50±0.16	0.0186932
NM_018772	Bri3	brain protein I3 (Bri3), transcript variant 1	81.33	115.33	0.50±0.14	0.00882077
NM_025486	Tmem208	transmembrane protein 208 (Tmem208)	27.33	38.67	0.50±0.12	0.0110595
NM_027139	Taf9	TAF9 RNA polymerase II, TATA box binding protein -associated factor (Taf9), transcript variant 1	26.67	37.67	0.50±0.12	0.100854
NM_001100455	Lcn11	lipocalin 11 (Lcn11)	24.67	35.00	0.50±0.11	0.110648
NM_026187	Ankzf1	ankyrin repeat and zinc finger domain containing 1 (Ankzf1), transcript variant 1	65.33	92.33	0.50±0.10	0.0138802
NM_009768	Bsg	basigin (Bsg), transcript variant 1	79.67	113.00	0.50±0.08	0.0249353
NM_001177369	Nfkb2	nuclear factor of kappa light polypeptide gene enhancer in B cells 2, p49/p100 (Nfkb2), transcript variant 2	74.00	104.67	0.50±0.07	0.125355
NM_023790	Wdr54	WD repeat domain 54 (Wdr54)	25.67	36.33	0.50±0.03	0.057191
NM_145445	Eif2b2	eukaryotic translation initiation factor 2B, subunit 2 beta (Eif2b2)	88.33	124.67	0.50±0.02	0.0543879
NM_001165971	Gm5803	predicted gene 5803 (Gm5803)	13.00	18.33	0.50±0.02	0.0668611
NM_198027	Alkbh6	alkB, alkylation repair homolog 6 (E. coli) (Alkbh6)	27.33	38.67	0.50±0.01	0.0489278
NR_028525	Snord45c	small nucleolar RNA, C/D box 45C (Snord45c), small nucleolar RNA	6.67	9.33	0.49±1.03	0.612399
NM_001025244	Krtap31-2	keratin associated protein 31-2 (Krtap31-2)	11.67	16.33	0.49±0.72	0.612899
NM_001085530	Fam205a2	family with sequence similarity 205, member A2 (Fam205a2)	8.33	11.67	0.49±0.65	0.404509
NM_001081452	Gm10024	predicted gene 10024 (Gm10024)	7.33	10.33	0.49±0.62	0.429648
NM_025319	0610009B22Rik	RIKEN cDNA 0610009B22 gene (0610009B22Rik)	34.33	48.33	0.49±0.51	0.407333
NM_013842	Xbp1	X-box binding protein 1 (Xbp1), transcript variant 1	63.33	88.67	0.49±0.46	0.315898
NM_001277312	Mea1	male enhanced antigen 1 (Mea1), transcript variant 5	19.00	26.67	0.49±0.32	0.199243
NM_008503	Rps2	ribosomal protein S2 (Rps2)	80.00	112.33	0.49±0.31	0.245336
NM_001289443	Tnk2	tyrosine kinase, non-receptor, 2 (Tnk2), transcript variant 3	78.33	109.67	0.49±0.30	0.331261
NM_175381	2700081O15Rik	RIKEN cDNA 2700081O15 gene (2700081O15Rik)	87.67	123.00	0.49±0.26	0.0939178
NM_178715	Tmem30b	transmembrane protein 30B (Tmem30b)	28.33	39.67	0.49±0.26	0.311972
NR_027966	4930429B21Rik	RIKEN cDNA 4930429B21 gene (4930429B21Rik), long non-coding RNA	14.00	19.67	0.49±0.25	0.0598979
NR_033627	AA619741	expressed sequence AA619741 (AA619741), non-coding RNA	20.00	28.00	0.49±0.22	0.314006
NR_037581	Magix	MAGI family member, X-linked (Magix), transcript variant 2, non-coding RNA	17.33	24.33	0.49±0.21	0.0444669
NM_001252153	Tmem106c	transmembrane protein 106C (Tmem106c), transcript variant 2	56.33	79.00	0.49±0.21	0.0494854
NM_001190444	Aamp	angio-associated migratory protein (Aamp), transcript variant 1	33.00	46.33	0.49±0.21	0.184522
NM_001030293	Spry3	sprouty homolog 3 (Drosophila) (Spry3)	13.33	18.67	0.49±0.20	0.057191
NM_009599	Ache	acetylcholinesterase (Ache), transcript variant 2	62.00	87.00	0.49±0.19	0.0396447
NM_001168652	Lrch4	leucine-rich repeats and calponin homology (CH) domain containing 4 (Lrch4), transcript variant 2	111.00	156.00	0.49±0.17	0.0202718
NM_010386	H2-DMa	histocompatibility 2, class II, locus DMa (H2-DMa)	182.33	256.33	0.49±0.14	0.0196741
NM_033475	Rab34	RAB34, member RAS oncogene family (Rab34), transcript variant 1	25.33	35.67	0.49±0.14	0.115008
NM_175206	Fbxl22	F-box and leucine-rich repeat protein 22 (Fbxl22)	45.33	63.67	0.49±0.12	0.128957
NR_040310	1700025B11Rik	RIKEN cDNA 1700025B11 gene (1700025B11Rik), long non-coding RNA	40.33	56.67	0.49±0.12	0.19171
NM_001159367	Per1	period circadian clock 1 (Per1), transcript variant 2	56.67	79.67	0.49±0.11	0.167344
NM_145826	Il17re	interleukin 17 receptor E (Il17re), transcript variant 1	96.00	135.00	0.49±0.10	0.0060804
NM_001163709	Bri3	brain protein I3 (Bri3), transcript variant 2	157.67	221.33	0.49±0.07	0.0449164
NM_153775	Ctu2	cytosolic thiouridylase subunit 2 homolog (S. pombe) (Ctu2)	49.33	69.33	0.49±0.06	0.130161
NM_178592	Abhd16a	abhydrolase domain containing 16A (Abhd16a)	106.67	149.67	0.49±0.04	0.0520598
NR_027829	Gm10638	predicted gene 10638 (Gm10638), long non-coding RNA	13.67	19.00	0.48±0.70	0.51976
NR_033199	1700001G17Rik	RIKEN cDNA 1700001G17 gene (1700001G17Rik), long non-coding RNA	11.00	15.33	0.48±0.48	0.25317
NR_027866	5730408K05Rik	RIKEN cDNA 5730408K05 gene (5730408K05Rik), long non-coding RNA	53.00	73.67	0.48±0.47	0.39854
NM_145433	Mrm1	mitochondrial rRNA methyltransferase 1 homolog (S. cerevisiae) (Mrm1)	58.00	80.67	0.48±0.42	0.27839
NM_001285435	Adamtsl5	ADAMTS-like 5 (Adamtsl5), transcript variant 1	62.67	87.33	0.48±0.38	0.0932353
NM_001205214	Rxrb	retinoid X receptor beta (Rxrb), transcript variant 1	52.33	73.00	0.48±0.33	0.170007
NM_010106	Eef1a1	eukaryotic translation elongation factor 1 alpha 1 (Eef1a1)	200.67	280.00	0.48±0.29	0.178617
NM_001277311	Mea1	male enhanced antigen 1 (Mea1), transcript variant 4	22.67	31.67	0.48±0.28	0.129937
NM_025536	Commd5	COMM domain containing 5 (Commd5)	25.33	35.33	0.48±0.28	0.230009
NM_026985	Mcemp1	mast cell expressed membrane protein 1 (Mcemp1)	27.33	38.00	0.48±0.22	0.299699
NM_033072	Mbd6	methyl-CpG binding domain protein 6 (Mbd6)	57.00	79.33	0.48±0.21	0.136113
NM_001081212	Irs2	insulin receptor substrate 2 (Irs2)	218.67	306.00	0.48±0.17	0.0160522
NM_022009	Flii	flightless I homolog (Drosophila) (Flii), transcript variant 1	104.33	145.33	0.48±0.16	0.0404378
NM_001033451	Zfp408	zinc finger protein 408 (Zfp408)	49.33	69.00	0.48±0.15	0.0482633
NM_007793	Cstb	cystatin B (Cstb)	28.00	39.00	0.48±0.15	0.0669922
NM_001163527	Itpripl1	inositol 1,4,5-triphosphate receptor interacting protein-like 1 (Itpripl1), transcript variant 1	33.33	46.33	0.48±0.12	0.129456
NM_145410	Fam173a	family with sequence similarity 173, member A (Fam173a), transcript variant 1	21.33	29.67	0.48±0.11	0.0246571
NM_019408	Nfkb2	nuclear factor of kappa light polypeptide gene enhancer in B cells 2, p49/p100 (Nfkb2), transcript variant 1	59.33	83.00	0.48±0.10	0.182611
NM_197992	Pcgf1	polycomb group ring finger 1 (Pcgf1)	21.33	29.67	0.48±0.08	0.0461905
NM_027320	Ifi35	interferon-induced protein 35 (Ifi35)	86.33	120.00	0.48±0.06	0.0296085
NM_008339	Cd79b	CD79B antigen (Cd79b), transcript variant 1	22.00	30.67	0.48±0.06	0.0654493
NM_001009949	Slc25a51	solute carrier family 25, member 51 (Slc25a51)	71.00	99.00	0.48±0.04	0.0758623
NM_001159521	Plxnb2	plexin B2 (Plxnb2), transcript variant 1	130.67	181.67	0.48±0.02	0.112069
NM_026871	Hint2	histidine triad nucleotide binding protein 2 (Hint2)	10.33	14.33	0.47±0.97	0.486447
NM_030055	Tmem210	transmembrane protein 210 (Tmem210)	6.00	8.33	0.47±0.56	0.31687
NM_026999	Zfp688	zinc finger protein 688 (Zfp688)	19.67	27.33	0.47±0.52	0.410256
NM_008236	Hes2	hairy and enhancer of split 2 (Drosophila) (Hes2), transcript variant 2	15.67	21.67	0.47±0.43	0.471046
NM_009841	Cd14	CD14 antigen (Cd14)	33.00	45.67	0.47±0.41	0.324224
NM_025521	2310011J03Rik	RIKEN cDNA 2310011J03 gene (2310011J03Rik)	30.67	42.33	0.47±0.39	0.214029
NM_001162533	Sh3d21	SH3 domain containing 21 (Sh3d21), transcript variant 1	89.33	123.33	0.47±0.35	0.206652
NR_002875	Gm1821	predicted gene 1821 (Gm1821), non-coding RNA	81.00	112.00	0.47±0.34	0.302446
NM_026510	Ftsj2	FtsJ homolog 2 (E. coli) (Ftsj2)	32.67	45.33	0.47±0.33	0.149869
NM_001195730	Dcdc2b	doublecortin domain containing 2b (Dcdc2b)	26.67	37.00	0.47±0.33	0.280624
NM_025839	Nudt16l1	nudix (nucleoside diphosphate linked moiety X)-type motif 16-like 1 (Nudt16l1)	26.67	37.00	0.47±0.24	0.119304
NR_045402	Mir143hg	Mir143 and Mir145 host gene (non-protein coding) (Mir143hg), long non-coding RNA	99.33	137.67	0.47±0.22	0.327554
NM_009993	Cyp1a2	cytochrome P450, family 1, subfamily a, polypeptide 2 (Cyp1a2)	56.00	77.33	0.47±0.20	0.298943
NM_146654	Olfr237-ps1	olfactory receptor 237, pseudogene 1 (Olfr237-ps1)	11.33	15.67	0.47±0.19	0.0964375
NM_001136074	Nrl	neural retina leucine zipper gene (Nrl), transcript variant 2	41.00	56.67	0.47±0.18	0.269802
NR_033148	Gm20605	predicted gene 20605 (Gm20605), long non-coding RNA	127.67	177.33	0.47±0.15	0.0125085
NM_199158	Tas2r134	taste receptor, type 2, member 134 (Tas2r134)	7.00	9.67	0.47±0.14	0.0941784
NM_026579	D10Wsu102e	DNA segment, Chr 10, Wayne State University 102, expressed (D10Wsu102e)	80.67	111.67	0.47±0.13	0.201091
NM_001285414	Smagp	small cell adhesion glycoprotein (Smagp), transcript variant 4	134.00	185.33	0.47±0.12	0.0072983
NM_026689	Mul1	mitochondrial ubiquitin ligase activator of NFKB 1 (Mul1)	38.33	53.00	0.47±0.12	0.0479669
NM_001177370	Nfkb2	nuclear factor of kappa light polypeptide gene enhancer in B cells 2, p49/p100 (Nfkb2), transcript variant 3	58.33	80.67	0.47±0.12	0.214802
NM_027307	Golm1	golgi membrane protein 1 (Golm1), transcript variant 1	284.00	394.00	0.47±0.10	0.0694215
NM_025605	Lamtor1	late endosomal/lysosomal adaptor, MAPK and MTOR activator 1 (Lamtor1)	42.67	59.00	0.47±0.08	0.0728274
NM_028200	Vps9d1	VPS9 domain containing 1 (Vps9d1), transcript variant 2	88.67	122.67	0.47±0.08	0.0928225
NM_080837	Mydgf	myeloid derived growth factor (Mydgf)	68.00	94.33	0.47±0.08	0.126899
NM_009775	Tspo	translocator protein (Tspo)	92.67	128.67	0.47±0.07	0.153351
NM_008743	Nthl1	nth (endonuclease III)-like 1 (E.coli) (Nthl1)	51.67	71.33	0.47±0.05	0.0873257
NM_011874	Psmc4	proteasome (prosome, macropain) 26S subunit, ATPase, 4 (Psmc4)	48.00	66.33	0.47±0.02	0.0549493
NM_029787	Cyb5r3	cytochrome b5 reductase 3 (Cyb5r3)	150.00	208.00	0.47±0.01	0.0969047
NM_001278274	Rcn2	reticulocalbin 2 (Rcn2), transcript variant 2	11.67	16.00	0.46±0.82	0.531816
NM_001161608	Gm13272	predicted gene 13272 (Gm13272)	5.33	7.33	0.46±0.74	0.597306
NM_025598	Ppdpf	pancreatic progenitor cell differentiation and proliferation factor homolog (zebrafish)RIKEN cDNA 2700038C09 gene (Ppdpf)	10.67	14.67	0.46±0.72	0.575205
NM_001277238	Hoxa9	homeobox A9 (Hoxa9), transcript variant 2	61.00	83.67	0.46±0.66	0.500997
NR_027958	D930048N14Rik	RIKEN cDNA D930048N14 gene (D930048N14Rik), long non-coding RNA	47.33	65.00	0.46±0.57	0.418704
NM_001081005	1500012F01Rik	RIKEN cDNA 1500012F01 gene (1500012F01Rik)	187.00	257.00	0.46±0.49	0.436521
NR_028571	Snora17	small nucleolar RNA, H/ACA box 17 (Snora17), small nucleolar RNA	5.33	7.33	0.46±0.48	0.438049
NM_001037916	Ccdc17	coiled-coil domain containing 17 (Ccdc17)	20.67	28.33	0.46±0.43	0.295221
NR_040563	Gm10560	predicted gene 10560 (Gm10560), long non-coding RNA	12.33	17.00	0.46±0.41	0.356959
NM_026308	Rpp21	ribonuclease P 21 subunit (Rpp21)	26.67	36.67	0.46±0.39	0.337734
NM_001253803	Smim22	small integral membrane protein 22 (Smim22), transcript variant 4	8.00	11.00	0.46±0.39	0.374457
NM_009272	Srm	spermidine synthase (Srm)	12.33	17.00	0.46±0.33	0.368831
NM_028660	Klk9	kallikrein related-peptidase 9 (Klk9)	21.33	29.33	0.46±0.31	0.130572
NM_009498	Vamp3	vesicle-associated membrane protein 3 (Vamp3)	56.67	78.00	0.46±0.31	0.170856
NM_025428	Zdhhc12	zinc finger, DHHC domain containing 12 (Zdhhc12), transcript variant 1	21.33	29.33	0.46±0.31	0.186324
NM_008911	Ppox	protoporphyrinogen oxidase (Ppox)	34.00	46.67	0.46±0.30	0.120314
NM_145434	Nr1d1	nuclear receptor subfamily 1, group D, member 1 (Nr1d1)	66.00	91.00	0.46±0.30	0.144351
NM_183294	Cdkl1	cyclin-dependent kinase-like 1 (CDC2-related kinase) (Cdkl1)	878.00	1210.33	0.46±0.30	0.194274
NM_177691	Ppm1n	protein phosphatase, Mg2+/Mn2+ dependent, 1N (putative) (Ppm1n)	15.00	20.67	0.46±0.29	0.424637
NM_001277309	Mea1	male enhanced antigen 1 (Mea1), transcript variant 1	21.33	29.33	0.46±0.27	0.156726
NM_153570	Noc4l	nucleolar complex associated 4 homolog (S. cerevisiae) (Noc4l)	39.00	53.67	0.46±0.26	0.0597775
NM_134150	Otub1	OTU domain, ubiquitin aldehyde binding 1 (Otub1)	137.00	189.00	0.46±0.24	0.0718231
NR_040417	1810021B22Rik	RIKEN cDNA 1810021B22 gene (1810021B22Rik), long non-coding RNA	44.00	60.67	0.46±0.23	0.105716
NM_020582	Atp5j2	ATP synthase, H+ transporting, mitochondrial F0 complex, subunit F2 (Atp5j2)	72.33	99.33	0.46±0.22	0.0522912
NM_018832	Magix	MAGI family member, X-linked (Magix), transcript variant 1	17.00	23.33	0.46±0.21	0.0488103
NM_016852	Wbp2	WW domain binding protein 2 (Wbp2)	76.67	105.33	0.46±0.20	0.0510986
NM_170760	U2af1l4	U2 small nuclear RNA auxiliary factor 1-like 4 (U2af1l4)	13.33	18.33	0.46±0.20	0.101973
NM_001205158	Yipf2	Yip1 domain family, member 2 (Yipf2), transcript variant 3	38.33	52.67	0.46±0.19	0.0387311
NM_009266	Sephs2	selenophosphate synthetase 2 (Sephs2)	20.33	28.00	0.46±0.18	0.0725505
NM_011198	Ptgs2	prostaglandin-endoperoxide synthase 2 (Ptgs2)	61.00	83.67	0.46±0.17	0.00408384
NM_001081962	Sap25	sin3 associated polypeptide (Sap25)	13.33	18.33	0.46±0.16	0.101973
NM_001254735	BC017643	cDNA sequence BC017643 (BC017643), transcript variant 5	57.33	79.00	0.46±0.15	0.0274647
NM_010331	Gpaa1	GPI anchor attachment protein 1 (Gpaa1)	30.33	41.67	0.46±0.15	0.107731
NM_008381	Inhbb	inhibin beta-B (Inhbb)	40.00	55.00	0.46±0.14	0.0270128
NM_001033872	Smagp	small cell adhesion glycoprotein (Smagp), transcript variant 2	152.00	209.33	0.46±0.13	0.0016522
NM_025276	Evpl	envoplakin (Evpl)	128.67	176.67	0.46±0.13	0.104432
NM_008495	Lgals1	lectin, galactose binding, soluble 1 (Lgals1)	32.33	44.33	0.46±0.12	0.0158202
NM_001162996	Eml2	echinoderm microtubule associated protein like 2 (Eml2), transcript variant 2	120.00	165.00	0.46±0.12	0.0202718
NM_001285984	Fam173a	family with sequence similarity 173, member A (Fam173a), transcript variant 3	21.33	29.33	0.46±0.09	0.0152681
NM_001037914	Mcidas	multiciliate differentiation and DNA synthesis associated cell cycle protein (Mcidas)	28.33	39.00	0.46±0.07	0.0596366
NM_146115	Tor4a	torsin family 4, member A (Tor4a)	40.00	55.00	0.46±0.06	0.0691426
NM_172691	Fam214b	family with sequence similarity 214, member B (Fam214b), transcript variant 2	57.00	78.67	0.46±0.06	0.0974833
NM_080467	Atp6v0a4	ATPase, H+ transporting, lysosomal V0 subunit A4 (Atp6v0a4)	510.00	701.00	0.46±0.05	0.0661793
NM_009732	Avp	arginine vasopressin (Avp)	12.33	17.00	0.46±0.04	0.0198039
NM_172876	Gpatch3	G patch domain containing 3 (Gpatch3)	48.00	66.00	0.46±0.04	0.0591249
NM_025393	S100a14	S100 calcium binding protein A14 (S100a14), transcript variant 2	26.67	36.33	0.45±0.85	0.59308
NM_001166370	Trmt112	tRNA methyltransferase 11-2 (Trmt112), transcript variant 1	53.33	72.67	0.45±0.80	0.623963
NM_007709	Cited1	Cbp/p300-interacting transactivator with Glu/Asp-rich carboxy-terminal domain 1 (Cited1), transcript variant 1	9.00	12.33	0.45±0.56	0.477292
NM_010849	Myc	myelocytomatosis oncogene (Myc), transcript variant 1	180.00	246.33	0.45±0.51	0.409968
NM_008946	Psmb6	proteasome (prosome, macropain) subunit, beta type 6 (Psmb6)	27.67	37.67	0.45±0.50	0.320634
NR_015611	Hoxaas3	Hoxa cluster antisense RNA 3 (Hoxaas3), long non-coding RNA	152.33	208.67	0.45±0.37	0.224076
NR_002883	Gm5643	predicted gene 5643 (Gm5643), non-coding RNA	13.67	18.67	0.45±0.36	0.417448
NM_007590	Calm3	calmodulin 3 (Calm3)	37.00	50.67	0.45±0.34	0.376854
NM_001042580	Cd63	CD63 antigen (Cd63), transcript variant 1	37.67	51.33	0.45±0.33	0.234013
NR_108051	Gsdmcl1	gasdermin C-like 1 (Gsdmcl1), non-coding RNA	29.00	39.67	0.45±0.33	0.3342
NM_016974	Dbp	D site albumin promoter binding protein (Dbp)	92.67	127.00	0.45±0.32	0.269504
NM_172086	Rpl32	ribosomal protein L32 (Rpl32)	68.33	93.33	0.45±0.31	0.24335
NR_028520	Gm10451	predicted gene 10451 (Gm10451), long non-coding RNA	38.67	52.67	0.45±0.30	0.350533
NM_008890	Pnmt	phenylethanolamine-N-methyltransferase (Pnmt)	10.00	13.67	0.45±0.28	0.33425
NM_027279	Mettl18	methyltransferase like 18 (Mettl18)	18.33	25.00	0.45±0.26	0.183503
NM_016808	Usp2	ubiquitin specific peptidase 2 (Usp2), transcript variant 1	176.00	239.67	0.45±0.24	0.087398
NM_178919	Lmf2	lipase maturation factor 2 (Lmf2)	42.67	58.33	0.45±0.23	0.0708995
NM_198092	Usp2	ubiquitin specific peptidase 2 (Usp2), transcript variant 3	188.67	258.00	0.45±0.21	0.0536848
NM_019566	Rhog	ras homolog gene family, member G (Rhog)	53.33	72.67	0.45±0.21	0.175624
NM_146991	Olfr206	olfactory receptor 206 (Olfr206)	15.33	21.00	0.45±0.21	0.195928
NR_045084	AI197445	expressed sequence AI197445 (AI197445), transcript variant 2, long non-coding RNA	24.67	33.67	0.45±0.20	0.286254
NM_029631	Abhd14b	abhydrolase domain containing 14b (Abhd14b)	31.00	42.33	0.45±0.19	0.217926
NM_177367	Gemin4	gem (nuclear organelle) associated protein 4 (Gemin4)	63.33	86.67	0.45±0.17	0.0377496
NM_001159626	Hagh	hydroxyacyl glutathione hydrolase (Hagh), transcript variant 2	98.67	134.67	0.45±0.17	0.0468939
NM_026695	Etfb	electron transferring flavoprotein, beta polypeptide (Etfb), transcript variant 1	67.67	92.67	0.45±0.16	0.0339254
NM_001282096	Tjp3	tight junction protein 3 (Tjp3), transcript variant 1	113.33	155.33	0.45±0.15	0.0140592
NM_026675	Nudt22	nudix (nucleoside diphosphate linked moiety X)-type motif 22 (Nudt22)	36.67	50.00	0.45±0.15	0.0856994
NM_199199	Tmem199	transmembrane protein 199 (Tmem199)	38.67	53.00	0.45±0.15	0.0976814
NM_026820	Ifitm1	interferon induced transmembrane protein 1 (Ifitm1), transcript variant 1	12.67	17.33	0.45±0.14	0.147987
NM_021322	Wdr4	WD repeat domain 4 (Wdr4)	149.33	204.00	0.45±0.12	0.00226031
NM_025533	Nosip	nitric oxide synthase interacting protein (Nosip), transcript variant 1	70.67	96.33	0.45±0.12	0.108918
NM_023224	Cblc	Casitas B-lineage lymphoma c (Cblc), transcript variant 1	77.33	105.67	0.45±0.09	0.0135599
NM_011065	Per1	period circadian clock 1 (Per1), transcript variant 1	75.33	102.67	0.45±0.07	0.0542797
NM_028416	Kremen2	kringle containing transmembrane protein 2 (Kremen2)	24.67	33.67	0.45±0.06	0.0766195
NM_001159404	Llgl1	lethal giant larvae homolog 1 (Drosophila) (Llgl1), transcript variant 3	100.00	136.67	0.45±0.05	0.0572429
NM_023386	Rtp4	receptor transporter protein 4 (Rtp4)	45.67	62.33	0.45±0.04	0.0167686
NR_038097	Gm11696	predicted gene 11696 (Gm11696), transcript variant 1, long non-coding RNA	78.33	106.67	0.45±0.04	0.0287458
NM_207691	Espn	espin (Espn), transcript variant 3	60.00	82.00	0.45±0.03	0.123499
NM_001042591	Arrdc3	arrestin domain containing 3 (Arrdc3)	192.33	260.33	0.44±0.60	0.526963
NM_022418	Tmub1	transmembrane and ubiquitin-like domain containing 1 (Tmub1)	13.00	17.67	0.44±0.47	0.484653
NM_026991	Sat2	spermidine/spermine N1-acetyl transferase 2 (Sat2)	10.33	14.00	0.44±0.46	0.235447
NM_007517	Aup1	ancient ubiquitous protein 1 (Aup1), transcript variant 1	32.33	44.00	0.44±0.46	0.376093
NM_199060	AF067061	cDNA sequence AF067061 (AF067061), transcript variant 1	10.33	14.00	0.44±0.46	0.493147
NM_183270	Coa4	cytochrome c oxidase assembly factor 4 (Coa4)	23.67	32.00	0.44±0.45	0.379444
NM_001287180	Atf4	activating transcription factor 4 (Atf4), transcript variant 2	214.33	290.33	0.44±0.45	0.415119
NM_001077709	Slc39a7	solute carrier family 39 (zinc transporter), member 7 (Slc39a7), transcript variant 2	47.00	63.67	0.44±0.42	0.340849
NM_138603	Ccdc22	coiled-coil domain containing 22 (Ccdc22)	28.33	38.33	0.44±0.39	0.220713
NM_152800	Tor2a	torsin family 2, member A (Tor2a), transcript variant 1	36.33	49.33	0.44±0.37	0.102202
NM_011189	Psme1	proteasome (prosome, macropain) activator subunit 1 (PA28 alpha) (Psme1)	24.00	32.67	0.44±0.37	0.267533
NM_026329	Polr2g	polymerase (RNA) II (DNA directed) polypeptide G (Polr2g)	65.67	89.00	0.44±0.35	0.183503
NM_025856	Sh3d21	SH3 domain containing 21 (Sh3d21), transcript variant 2	80.00	108.67	0.44±0.32	0.183061
NM_016759	Rundc3a	RUN domain containing 3A (Rundc3a), transcript variant 1	79.00	107.33	0.44±0.31	0.266232
NM_025963	Rps10	ribosomal protein S10 (Rps10)	75.00	101.67	0.44±0.30	0.234651
NM_134229	Vmn1r67	vomeronasal 1 receptor 67 (Vmn1r67)	5.67	7.67	0.44±0.29	0.225403
NM_183020	Atxn2l	ataxin 2-like (Atxn2l)	76.33	103.67	0.44±0.27	0.167502
NM_026654	Toe1	target of EGR1, member 1 (nuclear) (Toe1)	24.33	33.00	0.44±0.27	0.247561
NM_026388	Tprgl	transformation related protein 63 regulated like (Tprgl)	16.00	21.67	0.44±0.26	0.142463
NM_019683	Ankrd49	ankyrin repeat domain 49 (Ankrd49)	29.00	39.33	0.44±0.24	0.073284
NM_009394	Tnnc2	troponin C2, fast (Tnnc2)	26.00	35.33	0.44±0.24	0.0758623
NM_027196	Pold4	polymerase (DNA-directed), delta 4 (Pold4), transcript variant 1	23.67	32.00	0.44±0.24	0.119958
NM_009349	Inmt	indolethylamine N-methyltransferase (Inmt)	50.67	68.67	0.44±0.24	0.153975
NM_001285904	Pih1d1	PIH1 domain containing 1 (Pih1d1), transcript variant 3	20.33	27.67	0.44±0.22	0.0686657
NM_001204156	Tead3	TEA domain family member 3 (Tead3), transcript variant 3	144.00	195.00	0.44±0.18	0.140599
NM_001098226	Tead3	TEA domain family member 3 (Tead3), transcript variant 1	144.00	195.67	0.44±0.18	0.140836
NM_011566	Tead3	TEA domain family member 3 (Tead3), transcript variant 2	144.33	195.67	0.44±0.18	0.145472
NM_001252316	Shmt2	serine hydroxymethyltransferase 2 (mitochondrial) (Shmt2), transcript variant 2	45.33	61.67	0.44±0.17	0.280267
NM_026485	Trabd	TraB domain containing (Trabd)	100.67	137.00	0.44±0.16	0.0426434
NM_010575	Itga2b	integrin alpha 2b (Itga2b)	134.33	182.00	0.44±0.14	0.00644121
NM_001136069	Ldha	lactate dehydrogenase A (Ldha), transcript variant 2	54.00	73.33	0.44±0.14	0.0341379
NM_026055	Rpl39	ribosomal protein L39 (Rpl39)	28.00	38.00	0.44±0.13	0.0820149
NR_033540	F630042J09Rik	RIKEN cDNA F630042J09 gene (F630042J09Rik), long non-coding RNA	21.33	29.00	0.44±0.13	0.122495
NM_008925	Prkcsh	protein kinase C substrate 80K-H (Prkcsh), transcript variant 2	88.00	119.33	0.44±0.12	0.18681
NM_019701	Clcnkb	chloride channel Kb (Clcnkb)	51.67	70.33	0.44±0.10	0.0498917
NM_021441	Taf1c	TATA box binding protein -associated factor, RNA polymerase I, C (Taf1c)	51.33	69.67	0.44±0.07	0.144273
NR_046275	C130021I20Rik	Riken cDNA C130021I20 gene (C130021I20Rik), long non-coding RNA	33.00	44.67	0.44±0.06	0.118083
NM_001114541	Pced1a	PC-esterase domain containing 1A (Pced1a), transcript variant 2	56.00	76.00	0.44±0.05	0.0820149
NM_019518	Grasp	GRP1 (general receptor for phosphoinositides 1)-associated scaffold protein (Grasp)	69.67	94.33	0.44±0.04	0.140348
NM_177262	Pkn1	protein kinase N1 (Pkn1), transcript variant 2	239.00	323.33	0.44±0.03	0.0659754
NM_019799	Rhcg	Rhesus blood group-associated C glycoprotein (Rhcg)	158.00	214.33	0.44±0.01	0.070741
NM_026517	Rpl22l1	ribosomal protein L22 like 1 (Rpl22l1)	58.00	78.00	0.43±0.60	0.537338
NR_027899	Hoxd3os1	homeobox D3, opposite strand 1 (Hoxd3os1), long non-coding RNA	135.33	182.33	0.43±0.47	0.42792
NM_001009952	Scgb2b20	secretoglobin, family 2B, member 20 (Scgb2b20)	10.67	14.33	0.43±0.45	0.486564
NM_028347	Neil1	nei endonuclease VIII-like 1 (E. coli) (Neil1)	31.00	41.67	0.43±0.44	0.37435
NM_207011	Tas2r104	taste receptor, type 2, member 104 (Tas2r104)	7.67	10.33	0.43±0.40	0.346803
NM_023059	Sigirr	single immunoglobulin and toll-interleukin 1 receptor (TIR) domain (Sigirr)	50.33	67.67	0.43±0.39	0.272709
NM_001282966	Cd63	CD63 antigen (Cd63), transcript variant 3	33.33	45.00	0.43±0.33	0.280603
NM_146226	Apeh	acylpeptide hydrolase (Apeh)	58.67	79.00	0.43±0.32	0.200614
NM_010787	Mea1	male enhanced antigen 1 (Mea1), transcript variant 2	20.00	27.00	0.43±0.32	0.249521
NM_001025586	Nr2c2ap	nuclear receptor 2C2-associated protein (Nr2c2ap), transcript variant 1	27.00	36.33	0.43±0.31	0.353884
NM_010392	H2-Q2	histocompatibility 2, Q region locus 2 (H2-Q2)	15.33	20.67	0.43±0.30	0.343512
NM_146977	Olfr1255	olfactory receptor 1255 (Olfr1255)	11.67	15.67	0.43±0.30	0.438049
NM_029580	Trmt5	TRM5 tRNA methyltransferase 5 (Trmt5)	74.67	100.33	0.43±0.29	0.144603
NM_019713	Rassf1	Ras association (RalGDS/AF-6) domain family member 1 (Rassf1), transcript variant 2	62.00	83.33	0.43±0.28	0.123699
NM_001277230	Zbtb24	zinc finger and BTB domain containing 24 (Zbtb24), transcript variant 3	45.00	60.67	0.43±0.27	0.228471
NM_053132	Pcdhb7	protocadherin beta 7 (Pcdhb7)	22.33	30.00	0.43±0.27	0.229471
NM_007775	Crygc	crystallin, gamma C (Crygc), transcript variant 1	18.33	24.67	0.43±0.26	0.359146
NR_045477	1700003D09Rik	RIKEN cDNA 1700003D09 gene (1700003D09Rik), long non-coding RNA	56.00	75.67	0.43±0.25	0.0422633
NM_001162425	Efna1	ephrin A1 (Efna1), transcript variant 2	129.00	173.33	0.43±0.25	0.146014
NM_017393	Clpp	caseinolytic mitochondrial matrix peptidase proteolytic subunit (Clpp)	50.33	67.67	0.43±0.21	0.102113
NM_025566	Tnfaip8l1	tumor necrosis factor, alpha-induced protein 8-like 1 (Tnfaip8l1)	83.67	113.00	0.43±0.21	0.146796
NM_145396	Tbl3	transducin (beta)-like 3 (Tbl3)	56.33	76.00	0.43±0.21	0.183621
NM_008043	Frat1	frequently rearranged in advanced T cell lymphomas (Frat1)	25.67	34.67	0.43±0.16	0.278652
NM_144832	BC017643	cDNA sequence BC017643 (BC017643), transcript variant 1	63.00	85.00	0.43±0.15	0.0395363
NM_009213	Smpd2	sphingomyelin phosphodiesterase 2, neutral (Smpd2)	27.00	36.33	0.43±0.15	0.0440958
NM_133937	Brk1	BRICK1, SCAR/WAVE actin-nucleating complex subunit (Brk1)	89.67	121.00	0.43±0.15	0.120996
NM_011492	Stk11	serine/threonine kinase 11 (Stk11), transcript variant 1	139.67	188.00	0.43±0.14	0.00175518
NM_001270498	Tmem254c	transmembrane protein 254c (Tmem254c), transcript variant 1	33.00	44.33	0.43±0.14	0.0233755
NM_177250	Lingo4	leucine rich repeat and Ig domain containing 4 (Lingo4)	54.00	73.00	0.43±0.14	0.0341757
NM_026684	Ndufb10	NADH dehydrogenase (ubiquinone) 1 beta subcomplex, 10 (Ndufb10)	75.67	101.67	0.43±0.13	0.0246952
NM_010364	Gtf2h4	general transcription factor II H, polypeptide 4 (Gtf2h4)	47.67	64.33	0.43±0.13	0.0513546
NM_010599	Kcnab3	potassium voltage-gated channel, shaker-related subfamily, beta member 3 (Kcnab3)	49.00	66.00	0.43±0.11	0.00115141
NM_025622	Lgals2	lectin, galactose-binding, soluble 2 (Lgals2)	42.67	57.33	0.43±0.11	0.126613
NR_028266	BC037032	cDNA Sequence BC037032 (BC037032), long non-coding RNA	65.67	88.67	0.43±0.11	0.19827
NM_025580	Pnkd	paroxysmal nonkinesiogenic dyskinesia (Pnkd), transcript variant 2	16.33	22.00	0.43±0.10	0.00344235
NM_172541	Tmem120a	transmembrane protein 120A (Tmem120a)	61.00	82.33	0.43±0.09	0.127615
NM_001163766	Wdr90	WD repeat domain 90 (Wdr90)	135.33	182.33	0.43±0.08	0.0124394
NM_029687	Wdr38	WD repeat domain 38 (Wdr38)	43.33	58.33	0.43±0.08	0.0655369
NM_146093	Ubxn1	UBX domain protein 1 (Ubxn1)	60.00	81.00	0.43±0.06	0.0309986
NM_029391	Rab4b	RAB4B, member RAS oncogene family (Rab4b)	48.00	64.67	0.43±0.06	0.0366786
NM_007633	Ccne1	cyclin E1 (Ccne1)	53.33	72.00	0.43±0.05	0.0840571
NM_026814	Ppp1r27	protein phosphatase 1, regulatory subunit 27 (Ppp1r27)	15.67	21.00	0.42±0.55	0.513136
NR_033642	Gm3230	predicted gene 3230 (Gm3230), long non-coding RNA	14.67	19.67	0.42±0.50	0.237507
NR_040438	3110045C21Rik	RIKEN cDNA 3110045C21 gene (3110045C21Rik), long non-coding RNA	30.67	41.00	0.42±0.49	0.434867
NM_008276	Hoxd8	homeobox D8 (Hoxd8), transcript variant 1	44.67	59.67	0.42±0.49	0.435867
NM_013728	Olfr154	olfactory receptor 154 (Olfr154)	12.67	17.00	0.42±0.39	0.465251
NM_001085511	4932429P05Rik	RIKEN cDNA 4932429P05 gene (4932429P05Rik)	8.00	10.67	0.42±0.37	0.413412
NM_001135991	Krtap10-4	keratin associated protein 10-4 (Krtap10-4)	10.00	13.33	0.42±0.35	0.328844
NM_025365	Tomm6	translocase of outer mitochondrial membrane 6 homolog (yeast) (Tomm6), transcript variant 2	16.67	22.33	0.42±0.35	0.333717
NM_001083916	Kdf1	keratinocyte differentiation factor 1 (Kdf1), transcript variant 1	54.00	72.00	0.42±0.35	0.465163
NM_001253822	Irx3	Iroquois related homeobox 3 (Irx3), transcript variant 1	17.67	23.67	0.42±0.34	0.253876
NR_038053	4930579G18Rik	RIKEN cDNA 4930579G18 gene (4930579G18Rik), long non-coding RNA	33.33	44.67	0.42±0.30	0.159917
NM_001079901	Repin1	replication initiator 1 (Repin1), transcript variant 1	34.33	46.00	0.42±0.30	0.201861
NM_001042407	Pex10	peroxisomal biogenesis factor 10 (Pex10)	31.33	42.00	0.42±0.27	0.147802
NM_001205215	Rxrb	retinoid X receptor beta (Rxrb), transcript variant 3	46.00	61.67	0.42±0.26	0.144039
NM_001256515	AI837181	expressed sequence AI837181 (AI837181), transcript variant 2	32.33	43.33	0.42±0.25	0.0692216
NM_025572	2610528J11Rik	RIKEN cDNA 2610528J11 gene (2610528J11Rik)	14.67	19.67	0.42±0.23	0.101973
NR_015349	Etohd2	ethanol decreased 2 (Etohd2), long non-coding RNA	39.33	52.67	0.42±0.22	0.11308
NM_010775	Mbl1	mannose-binding lectin (protein A) 1 (Mbl1)	60.33	80.67	0.42±0.22	0.241343
NM_001033805	Tmem253	transmembrane protein 253 (Tmem253)	30.67	41.00	0.42±0.21	0.0830649
NM_022409	Zfp296	zinc finger protein 296 (Zfp296)	17.67	23.67	0.42±0.21	0.102242
NM_001045544	Vmn1r204	vomeronasal 1 receptor 204 (Vmn1r204)	8.00	10.67	0.42±0.20	0.0941784
NM_026451	1600012H06Rik	RIKEN cDNA 1600012H06 gene (1600012H06Rik), transcript variant 2	32.33	43.33	0.42±0.20	0.134868
NM_008289	Hsd11b2	hydroxysteroid 11-beta dehydrogenase 2 (Hsd11b2)	68.00	90.67	0.42±0.20	0.146122
NM_024284	Hagh	hydroxyacyl glutathione hydrolase (Hagh), transcript variant 1	102.67	137.33	0.42±0.19	0.0506142
NM_027158	Upk3bl	uroplakin 3B-like (Upk3bl)	46.33	62.00	0.42±0.19	0.0609386
NR_040293	2310040G24Rik	RIKEN cDNA 2310040G24 gene (2310040G24Rik), transcript variant 2, long non-coding RNA	29.67	39.67	0.42±0.18	0.0578886
NR_033673	Trim30e-ps1	tripartite motif-containing 30E, pseudogene 1 (Trim30e-ps1), non-coding RNA	9.00	12.00	0.42±0.18	0.286254
NM_175507	Slc35g1	solute carrier family 35, member G1 (Slc35g1)	145.00	193.33	0.42±0.15	0.0439191
NM_009264	Sprr1a	small proline-rich protein 1A (Sprr1a)	18.00	24.00	0.42±0.14	0.202947
NR_033573	4930512B01Rik	RIKEN cDNA 4930512B01 gene (4930512B01Rik), long non-coding RNA	695.33	932.33	0.42±0.13	0.00586467
NM_029274	Kmt2b	lysine (K)-specific methyltransferase 2B (Kmt2b), transcript variant 2	92.67	123.67	0.42±0.13	0.073284
NM_009941	Cox4i1	cytochrome c oxidase subunit IV isoform 1 (Cox4i1), transcript variant 1	63.00	84.00	0.42±0.13	0.0960248
NM_008331	Ifit1	interferon-induced protein with tetratricopeptide repeats 1 (Ifit1)	108.67	145.67	0.42±0.12	0.00315038
NM_001166482	Mthfsd	methenyltetrahydrofolate synthetase domain containing (Mthfsd), transcript variant 1	88.33	118.33	0.42±0.12	0.0076882
NM_026350	Ccdc130	coiled-coil domain containing 130 (Ccdc130), transcript variant 1	97.33	130.33	0.42±0.12	0.0367444
NM_199145	3110062M04Rik	RIKEN cDNA 3110062M04 gene (3110062M04Rik), transcript variant 1	54.00	72.00	0.42±0.12	0.0962264
NM_013898	Timm8a1	translocase of inner mitochondrial membrane 8A1 (Timm8a1)	15.67	21.00	0.42±0.12	0.14961
NM_001190436	Fau	Finkel-Biskis-Reilly murine sarcoma virus (FBR-MuSV) ubiquitously expressed (fox derived) (Fau), transcript variant 3	52.33	70.00	0.42±0.11	0.0230311
NM_007991	Fbl	fibrillarin (Fbl)	53.00	71.00	0.42±0.11	0.0591249
NM_029020	Abcb8	ATP-binding cassette, sub-family B (MDR/TAP), member 8 (Abcb8)	112.00	150.33	0.42±0.11	0.14234
NM_177394	Endov	endonuclease V (Endov), transcript variant 2	180.67	242.00	0.42±0.11	0.207618
NM_011822	Pigq	phosphatidylinositol glycan anchor biosynthesis, class Q (Pigq), transcript variant 2	139.00	186.00	0.42±0.10	0.0186302
NM_001288625	Arid3a	AT rich interactive domain 3A (BRIGHT-like) (Arid3a), transcript variant 2	203.00	270.67	0.42±0.10	0.110701
NM_026316	Aldh3b1	aldehyde dehydrogenase 3 family, member B1 (Aldh3b1)	186.33	250.00	0.42±0.08	0.0926033
NM_009006	Map4k2	mitogen-activated protein kinase kinase kinase kinase 2 (Map4k2), transcript variant 1	182.00	243.00	0.42±0.07	0.188396
NM_001101598	Isoc2a	isochorismatase domain containing 2a (Isoc2a)	100.33	134.33	0.42±0.06	0.125229
NM_001164636	Endov	endonuclease V (Endov), transcript variant 1	189.67	253.00	0.42±0.06	0.167866
NM_207525	Opa3	optic atrophy 3 (Opa3)	89.33	119.67	0.42±0.04	0.0308724
NM_008189	Guca1a	guanylate cyclase activator 1a (retina) (Guca1a)	43.67	58.33	0.42±0.04	0.107415
NM_025362	Dnajc30	DnaJ (Hsp40) homolog, subfamily C, member 30 (Dnajc30)	13.33	17.67	0.41±0.77	0.636781
NM_008268	Hoxb5	homeobox B5 (Hoxb5)	100.33	133.67	0.41±0.66	0.516993
NM_011756	Zfp36	zinc finger protein 36 (Zfp36)	88.33	117.33	0.41±0.61	0.424547
NM_008571	Mcpt2	mast cell protease 2 (Mcpt2)	24.33	32.33	0.41±0.59	0.592106
NM_028868	Cxxc1	CXXC finger 1 (PHD domain) (Cxxc1)	28.33	37.67	0.41±0.57	0.251133
NM_028696	Nabp1	nucleic acid binding protein 1 (Nabp1), transcript variant 1	130.33	173.33	0.41±0.46	0.420697
NM_025349	Lsm7	LSM7 homolog, U6 small nuclear RNA associated (S. cerevisiae) (Lsm7)	22.33	29.67	0.41±0.44	0.375745
NM_026977	Cnppd1	cyclin Pas1/PHO80 domain containing 1 (Cnppd1)	74.00	98.33	0.41±0.43	0.404493
NM_007907	Eef2	eukaryotic translation elongation factor 2 (Eef2)	141.33	188.00	0.41±0.38	0.362859
NM_025388	Ufc1	ubiquitin-fold modifier conjugating enzyme 1 (Ufc1)	55.33	73.33	0.41±0.37	0.306666
NM_026686	0610011F06Rik	RIKEN cDNA 0610011F06 gene (0610011F06Rik)	14.33	19.00	0.41±0.36	0.356959
NM_001159645	Araf	v-raf murine sarcoma 3611 viral oncogene homolog (Araf), transcript variant 2	14.33	19.00	0.41±0.34	0.301743
NM_010273	Gdi1	guanosine diphosphate (GDP) dissociation inhibitor 1 (Gdi1)	26.67	35.33	0.41±0.32	0.147426
NM_011551	Ubtf	upstream binding transcription factor, RNA polymerase I (Ubtf), transcript variant 1	153.67	203.67	0.41±0.32	0.220903
NM_008956	Ptbp1	polypyrimidine tract binding protein 1 (Ptbp1), transcript variant 2	164.00	218.33	0.41±0.32	0.225625
NM_027614	Wdr20rt	WD repeat domain 20, retrogene (Wdr20rt)	41.00	54.33	0.41±0.32	0.453233
NM_001085500	Cisd3	CDGSH iron sulfur domain 3 (Cisd3)	27.67	36.67	0.41±0.31	0.25937
NM_144898	Msto1	misato homolog 1 (Drosophila) (Msto1)	52.33	69.67	0.41±0.25	0.0889802
NM_024179	0610009O20Rik	RIKEN cDNA 0610009O20 gene (0610009O20Rik)	79.00	105.00	0.41±0.24	0.13043
NM_030697	Kank3	KN motif and ankyrin repeat domains 3 (Kank3)	189.00	250.33	0.41±0.24	0.155928
NM_027356	Ufsp1	UFM1-specific peptidase 1 (Ufsp1)	17.33	23.00	0.41±0.23	0.122124
NM_001077411	Gba	glucosidase, beta, acid (Gba), transcript variant 2	70.00	93.00	0.41±0.23	0.137433
NM_008094	Gba	glucosidase, beta, acid (Gba), transcript variant 1	70.00	93.00	0.41±0.23	0.137433
NM_133783	Ptges2	prostaglandin E synthase 2 (Ptges2)	53.00	70.33	0.41±0.20	0.032045
NM_009920	Cnih2	cornichon homolog 2 (Drosophila) (Cnih2), transcript variant 1	82.67	110.00	0.41±0.20	0.0754362
NM_010301	Gna11	guanine nucleotide binding protein, alpha 11 (Gna11)	138.00	183.67	0.41±0.20	0.30614
NM_001081272	Ldlrad1	low density lipoprotein receptor class A domain containing 1 (Ldlrad1)	44.67	59.33	0.41±0.20	0.319606
NM_175443	Etnk2	ethanolamine kinase 2 (Etnk2)	118.33	157.33	0.41±0.18	0.322089
NM_172620	Vps52	vacuolar protein sorting 52 (yeast) (Vps52)	100.00	132.67	0.41±0.14	0.217925
NM_011503	Stxbp2	syntaxin binding protein 2 (Stxbp2)	110.67	147.33	0.41±0.13	0.0742236
NM_027592	Ak6	adenylate kinase 6 (Ak6)	78.00	103.33	0.41±0.13	0.129708
NM_008736	Nrl	neural retina leucine zipper gene (Nrl), transcript variant 1	35.67	47.33	0.41±0.13	0.214029
NM_025903	Ifrd2	interferon-related developmental regulator 2 (Ifrd2)	27.33	36.33	0.41±0.13	0.273973
NM_001130450	Nfe2l1	nuclear factor, erythroid derived 2,-like 1 (Nfe2l1), transcript variant 5	112.33	149.67	0.41±0.11	0.0122858
NM_172287	Spire2	spire homolog 2 (Drosophila) (Spire2)	230.33	306.33	0.41±0.10	0.0109553
NM_001003949	Tmem259	transmembrane protein 259 (Tmem259)	52.33	69.67	0.41±0.10	0.0590451
NM_001289668	Sidt2	SID1 transmembrane family, member 2 (Sidt2), transcript variant 1	126.33	167.67	0.41±0.09	0.0746784
NM_183137	Enthd2	ENTH domain containing 2 (Enthd2)	69.33	92.00	0.41±0.09	0.131199
NM_007480	Arf5	ADP-ribosylation factor 5 (Arf5)	19.33	25.67	0.41±0.08	0.15618
NM_029086	5830415F09Rik	RIKEN cDNA 5830415F09 gene (5830415F09Rik)	70.00	93.00	0.41±0.07	0.0171897
NM_146050	Oit1	oncoprotein induced transcript 1 (Oit1)	216.67	287.67	0.41±0.07	0.0621835
NM_001081688	Tmprss9	transmembrane protease, serine 9 (Tmprss9)	171.33	228.00	0.41±0.06	0.140031
NM_134002	Csnk1g2	casein kinase 1, gamma 2 (Csnk1g2), transcript variant 1	155.00	206.33	0.41±0.05	0.169664
NM_197945	Lzts3	leucine zipper, putative tumor suppressor family member 3 (Lzts3), transcript variant 1	70.33	93.67	0.41±0.04	0.0404655
NM_007417	Adra2a	adrenergic receptor, alpha 2a (Adra2a)	27.67	36.67	0.41±0.04	0.155838
NM_009113	S100a13	S100 calcium binding protein A13 (S100a13)	85.33	113.33	0.41±0.02	0.0984924
NM_175102	Sf3b5	splicing factor 3b, subunit 5 (Sf3b5)	10.33	13.67	0.40±0.83	0.7106
NM_001085526	Krtap1-3	keratin associated protein 1-3 (Krtap1-3)	9.33	12.33	0.40±0.74	0.611621
NM_134032	Hoxb2	homeobox B2 (Hoxb2)	69.00	91.33	0.40±0.60	0.499986
NM_001039223	Gm14137	predicted gene 14137 (Gm14137)	24.33	32.00	0.40±0.58	0.514794
NM_023260	Mrps34	mitochondrial ribosomal protein S34 (Mrps34)	15.67	20.67	0.40±0.57	0.550382
NM_009098	Rps8	ribosomal protein S8 (Rps8)	42.00	55.33	0.40±0.54	0.529379
NM_207555	Olfr372	olfactory receptor 372 (Olfr372)	11.33	15.00	0.40±0.52	0.499483
NM_023665	Rsrp1	arginine/serine rich protein 1 (Rsrp1)	57.67	76.33	0.40±0.51	0.503119
NR_073420	Surf1	surfeit gene 1 (Surf1), transcript variant 3, non-coding RNA	73.67	97.33	0.40±0.48	0.466918
NM_197889	Ifnz	interferon zeta (Ifnz)	11.33	15.00	0.40±0.47	0.33425
NR_040511	9230102O04Rik	RIKEN cDNA 9230102O04 gene (9230102O04Rik), long non-coding RNA	229.00	303.00	0.40±0.42	0.408662
NM_207523	Rpl23a	ribosomal protein L23A (Rpl23a)	62.33	82.33	0.40±0.40	0.442866
NM_001172154	Dnase1l1	deoxyribonuclease 1-like 1 (Dnase1l1), transcript variant 2	53.00	70.00	0.40±0.39	0.337103
NM_199200	Fam171a2	family with sequence similarity 171, member A2 (Fam171a2)	94.67	124.67	0.40±0.38	0.266472
NM_146026	Prr15l	proline rich 15-like (Prr15l)	69.33	91.67	0.40±0.36	0.335329
NM_010475	Hsd17b1	hydroxysteroid (17-beta) dehydrogenase 1 (Hsd17b1)	18.67	24.67	0.40±0.36	0.355497
NM_177753	Sox21	SRY (sex determining region Y)-box 21 (Sox21)	19.67	26.00	0.40±0.35	0.241213
NM_001081095	1700009N14Rik	RIKEN cDNA 1700009N14 gene (1700009N14Rik)	8.33	11.00	0.40±0.33	0.250731
NM_153287	Csrnp1	cysteine-serine-rich nuclear protein 1 (Csrnp1)	64.33	84.67	0.40±0.31	0.156915
NM_147107	Olfr974	olfactory receptor 974 (Olfr974)	11.33	15.00	0.40±0.31	0.368067
NM_008248	Hint1	histidine triad nucleotide binding protein 1 (Hint1)	53.33	70.33	0.40±0.30	0.239483
NM_001285857	Syt8	synaptotagmin VIII (Syt8), transcript variant 2	34.00	45.00	0.40±0.29	0.240325
NM_001083110	Pja1	praja ring finger 1, E3 ubiquitin protein ligase (Pja1), transcript variant 1	11.33	15.00	0.40±0.29	0.47259
NR_040375	B130034C11Rik	RIKEN cDNA B130034C11 gene (B130034C11Rik), long non-coding RNA	76.00	100.33	0.40±0.28	0.166517
NM_027655	4933405L10Rik	RIKEN cDNA 4933405L10 gene (4933405L10Rik)	10.33	13.67	0.40±0.26	0.266764
NM_027568	Krtap31-1	keratin associated protein 31-1 (Krtap31-1)	10.33	13.67	0.40±0.25	0.214326
NM_053193	Cpsf1	cleavage and polyadenylation specific factor 1 (Cpsf1), transcript variant 2	115.00	152.00	0.40±0.24	0.291469
NM_183259	Smim5	small integral membrane protein 5 (Smim5)	58.00	76.33	0.40±0.23	0.149202
NM_025718	Dnase1l2	deoxyribonuclease 1-like 2 (Dnase1l2)	19.67	26.00	0.40±0.23	0.258739
NM_010150	Nr2f6	nuclear receptor subfamily 2, group F, member 6 (Nr2f6)	78.33	103.33	0.40±0.18	0.0251516
NM_022017	Trpv4	transient receptor potential cation channel, subfamily V, member 4 (Trpv4)	304.00	400.33	0.40±0.18	0.0339741
NM_013908	Fbxw5	F-box and WD-40 domain protein 5 (Fbxw5)	46.33	61.00	0.40±0.18	0.0868932
NM_181543	Gpr151	G protein-coupled receptor 151 (Gpr151)	9.33	12.33	0.40±0.17	0.095466
NM_175279	Rassf10	Ras association (RalGDS/AF-6) domain family (N-terminal) member 10 (Rassf10)	16.67	22.00	0.40±0.16	0.0668611
NM_026538	Ddx56	DEAD (Asp-Glu-Ala-Asp) box polypeptide 56 (Ddx56)	91.00	119.67	0.40±0.16	0.0754292
NM_008686	Nfe2l1	nuclear factor, erythroid derived 2,-like 1 (Nfe2l1), transcript variant 1	124.33	163.67	0.40±0.14	0.0106713
NR_045794	Gm16907	predicted gene, 16907 (Gm16907), long non-coding RNA	54.67	72.33	0.40±0.14	0.109589
NM_021028	Tk2	thymidine kinase 2, mitochondrial (Tk2), transcript variant 1	177.00	233.00	0.40±0.14	0.153521
NR_040505	4930405A21Rik	RIKEN cDNA 4930405A21 gene (4930405A21Rik), long non-coding RNA	59.00	77.67	0.40±0.14	0.216764
NM_175383	B4gat1	beta-1,4-glucuronyltransferase 1 (B4gat1)	22.67	30.00	0.40±0.14	0.269099
NM_001285861	Syt8	synaptotagmin VIII (Syt8), transcript variant 4	19.00	25.00	0.40±0.12	0.00913261
NM_001270495	Tmem254b	transmembrane protein 254b (Tmem254b), transcript variant 1	33.00	43.67	0.40±0.12	0.0152681
NM_009284	Stat6	signal transducer and activator of transcription 6 (Stat6)	183.33	241.33	0.40±0.12	0.0182175
NM_001252469	Bag6	BCL2-associated athanogene 6 (Bag6), transcript variant 3	116.33	153.00	0.40±0.12	0.0335247
NM_026631	Nhp2	NHP2 ribonucleoprotein (Nhp2)	44.00	58.00	0.40±0.11	0.00673408
NM_008851	Pitpnm1	phosphatidylinositol transfer protein, membrane-associated 1 (Pitpnm1), transcript variant 1	164.00	216.00	0.40±0.11	0.251779
NR_033543	Gm16287	predicted gene 16287 (Gm16287), long non-coding RNA	25.00	33.00	0.40±0.10	0.0345784
NM_013474	Apoa2	apolipoprotein A-II (Apoa2), transcript variant 1	8.33	11.00	0.40±0.10	0.156726
NM_198101	Gmip	Gem-interacting protein (Gmip)	91.67	120.67	0.40±0.09	0.0619094
NM_009642	Agtrap	angiotensin II, type I receptor-associated protein (Agtrap), transcript variant 1	46.67	61.67	0.40±0.08	0.0932652
NM_001033202	Usp30	ubiquitin specific peptidase 30 (Usp30)	159.00	209.67	0.40±0.08	0.133787
NM_139311	Mllt6	myeloid/lymphoid or mixed-lineage leukemia (trithorax homolog, Drosophila); translocated to, 6 (Mllt6)	163.00	215.33	0.40±0.05	0.0690809
NM_001122603	Fcgbp	Fc fragment of IgG binding protein (Fcgbp)	300.33	397.00	0.40±0.05	0.127369
NM_023719	Txnip	thioredoxin interacting protein (Txnip), transcript variant 2	689.33	904.33	0.39±0.81	0.62856
NM_001167908	Ppp1r3e	protein phosphatase 1, regulatory (inhibitor) subunit 3E (Ppp1r3e)	21.33	28.00	0.39±0.71	0.616376
NR_027290	Uckl1os	uridine-cytidine kinase 1-like 1, opposite strand (Uckl1os), transcript variant 1, long non-coding RNA	25.67	33.67	0.39±0.65	0.601327
NM_011712	Wbp5	WW domain binding protein 5 (Wbp5)	21.33	28.00	0.39±0.60	0.57145
NM_146527	Olfr849	olfactory receptor 849 (Olfr849)	13.00	17.00	0.39±0.60	0.579916
NM_147115	Olfr578	olfactory receptor 578 (Olfr578)	8.67	11.33	0.39±0.58	0.513136
NM_001085532	Gm13276	predicted gene 13276 (Gm13276)	14.00	18.33	0.39±0.51	0.376698
NM_009405	Tnni2	troponin I, skeletal, fast 2 (Tnni2)	11.67	15.33	0.39±0.48	0.440839
NM_175286	Tprn	taperin (Tprn)	130.00	170.33	0.39±0.46	0.471777
NM_001162926	Fam84b	family with sequence similarity 84, member B (Fam84b)	127.33	167.33	0.39±0.40	0.399294
NM_011287	Rpl10a	ribosomal protein L10A (Rpl10a)	144.33	189.33	0.39±0.38	0.380649
NM_145392	Bag2	BCL2-associated athanogene 2 (Bag2)	89.67	117.33	0.39±0.36	0.273855
NM_001243748	Rassf1	Ras association (RalGDS/AF-6) domain family member 1 (Rassf1), transcript variant 1	78.33	102.33	0.39±0.34	0.211311
NR_030703	Snord104	small nucleolar RNA, C/D box 104 (Snord104), small nucleolar RNA	16.33	21.33	0.39±0.33	0.370059
NM_146295	Olfr446	olfactory receptor 446 (Olfr446)	10.67	14.00	0.39±0.32	0.362423
NM_178619	1810026J23Rik	RIKEN cDNA 1810026J23 gene (1810026J23Rik)	31.00	40.67	0.39±0.29	0.254939
NM_054077	Prelp	proline arginine-rich end leucine-rich repeat (Prelp)	86.00	112.67	0.39±0.27	0.214098
NM_001270499	Tmem254c	transmembrane protein 254c (Tmem254c), transcript variant 2	23.67	31.00	0.39±0.27	0.221208
NM_025878	Mrps18b	mitochondrial ribosomal protein S18B (Mrps18b)	71.33	93.67	0.39±0.26	0.185768
NM_024413	Plekhf1	pleckstrin homology domain containing, family F (with FYVE domain) member 1 (Plekhf1)	35.33	46.33	0.39±0.25	0.100854
NM_001169114	B3gnt2	UDP-GlcNAc:betaGal beta-1,3-N-acetylglucosaminyltransferase 2 (B3gnt2), transcript variant 2	190.00	248.33	0.39±0.25	0.135747
NM_078477	Klf16	Kruppel-like factor 16 (Klf16)	83.00	108.67	0.39±0.24	0.0764358
NM_001038230	Anapc11	anaphase promoting complex subunit 11 (Anapc11), transcript variant 1	115.00	151.00	0.39±0.24	0.14107
NM_146482	Olfr889	olfactory receptor 889 (Olfr889)	10.67	14.00	0.39±0.24	0.362423
NM_001286039	Klc3	kinesin light chain 3 (Klc3), transcript variant 3	39.33	51.67	0.39±0.23	0.206637
NM_026344	Dph2	DPH2 homolog (S. cerevisiae) (Dph2)	13.00	17.00	0.39±0.22	0.147197
NM_001270496	Tmem254b	transmembrane protein 254b (Tmem254b), transcript variant 2	22.33	29.33	0.39±0.22	0.268874
NM_001167991	Hook2	hook homolog 2 (Drosophila) (Hook2), transcript variant 2	104.33	136.67	0.39±0.21	0.0480584
NM_018758	Apba3	amyloid beta (A4) precursor protein-binding, family A, member 3 (Apba3)	55.33	72.33	0.39±0.21	0.120559
NM_007910	Efna4	ephrin A4 (Efna4)	52.67	69.00	0.39±0.21	0.126531
NM_008301	Hspa2	heat shock protein 2 (Hspa2), transcript variant 1	25.00	32.67	0.39±0.20	0.0985589
NM_007625	Cbx4	chromobox 4 (Cbx4)	75.00	98.33	0.39±0.19	0.0708692
NM_007537	Bcl2l2	BCL2-like 2 (Bcl2l2)	38.67	50.67	0.39±0.19	0.0741799
NM_010107	Efna1	ephrin A1 (Efna1), transcript variant 1	116.67	152.67	0.39±0.19	0.0816406
NM_001024841	Gm128	predicted gene 128 (Gm128)	66.33	87.00	0.39±0.18	0.115008
NM_022417	Itm2c	integral membrane protein 2C (Itm2c)	96.67	126.67	0.39±0.14	0.0134283
NM_030694	Ifitm2	interferon induced transmembrane protein 2 (Ifitm2)	10.67	14.00	0.39±0.14	0.109129
NM_001037925	BC147527	cDNA sequence BC147527 (BC147527)	51.67	67.67	0.39±0.14	0.18842
NM_178149	Pik3ip1	phosphoinositide-3-kinase interacting protein 1 (Pik3ip1)	88.00	115.67	0.39±0.13	0.0272918
NR_040529	Gm13807	predicted gene 13807 (Gm13807), long non-coding RNA	101.33	133.00	0.39±0.13	0.268429
NM_029748	Tmem234	transmembrane protein 234 (Tmem234)	36.33	47.67	0.39±0.12	0.113211
NM_032544	Gtpbp3	GTP binding protein 3 (Gtpbp3)	32.00	42.00	0.39±0.11	0.185312
NM_007880	Arid3a	AT rich interactive domain 3A (BRIGHT-like) (Arid3a), transcript variant 1	208.67	273.67	0.39±0.10	0.0953881
NM_001078649	Tmem134	transmembrane protein 134 (Tmem134), transcript variant 1	77.33	101.33	0.39±0.10	0.200887
NM_144894	Zgpat	zinc finger, CCCH-type with G patch domain (Zgpat), transcript variant 1	82.33	108.00	0.39±0.10	0.28362
NM_001251881	Ggnbp1	gametogenetin binding protein 1 (Ggnbp1), transcript variant 2	128.00	168.00	0.39±0.09	0.117122
NM_153064	Ndufs2	NADH dehydrogenase (ubiquinone) Fe-S protein 2 (Ndufs2)	79.33	104.00	0.39±0.09	0.176557
NM_013509	Eno2	enolase 2, gamma neuronal (Eno2), transcript variant 1	57.67	75.67	0.39±0.08	0.0893126
NM_145538	Tmem189	transmembrane protein 189 (Tmem189)	164.00	215.33	0.39±0.08	0.109544
NM_026330	Nsmce1	non-SMC element 1 homolog (S. cerevisiae) (Nsmce1)	121.00	159.00	0.39±0.08	0.185506
NM_025611	Cul7	cullin 7 (Cul7)	113.33	149.00	0.39±0.07	0.0418508
NR_003372	Gm7904	predicted gene 7904 (Gm7904), non-coding RNA	10.00	13.00	0.38±0.97	0.728021
NM_133724	Bloc1s4	biogenesis of lysosomal organelles complex-1, subunit 4, cappuccino (Bloc1s4)	12.00	15.67	0.38±0.80	0.511473
NR_040409	Gm15441	predicted gene 15441 (Gm15441), long non-coding RNA	1003.67	1305.33	0.38±0.71	0.60615
NM_013859	Znhit2	zinc finger, HIT domain containing 2 (Znhit2)	32.00	41.67	0.38±0.64	0.593799
NM_009436	Tssk2	testis-specific serine kinase 2 (Tssk2)	15.33	20.00	0.38±0.63	0.419681
NR_040286	Gm11627	predicted gene 11627 (Gm11627), long non-coding RNA	18.67	24.33	0.38±0.58	0.489054
NR_045146	BC051226	cDNA sequence BC051226 (BC051226), long non-coding RNA	10.00	13.00	0.38±0.54	0.54601
NM_207547	Vmn1r93	vomeronasal 1 receptor 93 (Vmn1r93)	6.67	8.67	0.38±0.50	0.320634
NM_001167573	Gm10666	predicted gene 10666 (Gm10666)	6.67	8.67	0.38±0.50	0.320634
NM_177692	Bloc1s3	biogenesis of lysosomal organelles complex-1, subunit 3 (Bloc1s3)	11.00	14.33	0.38±0.48	0.463944
NR_038065	Gm38402	predicted gene, 38402 (Gm38402), non-coding RNA	12.33	16.00	0.38±0.45	0.368067
NM_172760	Elmo3	engulfment and cell motility 3 (Elmo3)	53.00	69.00	0.38±0.43	0.333719
NM_012053	Rpl8	ribosomal protein L8 (Rpl8)	71.33	92.67	0.38±0.43	0.464768
NM_001012236	Trex1	three prime repair exonuclease 1 (Trex1), transcript variant 2	12.00	15.67	0.38±0.40	0.341447
NR_027926	4930507D05Rik	RIKEN cDNA 4930507D05 gene (4930507D05Rik), long non-coding RNA	35.67	46.33	0.38±0.40	0.366306
NM_001164525	Tstd1	thiosulfate sulfurtransferase (rhodanese)-like domain containing 1 (Tstd1)	11.00	14.33	0.38±0.37	0.129612
NM_029092	Trmt10c	tRNA methyltransferase 10C (Trmt10c)	44.00	57.33	0.38±0.37	0.315414
NR_045301	1810008I18Rik	RIKEN cDNA 1810008I18 gene (1810008I18Rik), long non-coding RNA	10.00	13.00	0.38±0.37	0.531479
NM_001040130	Tmem141	transmembrane protein 141 (Tmem141), transcript variant 1	14.33	18.67	0.38±0.36	0.363387
NM_001109993	Tmem141	transmembrane protein 141 (Tmem141), transcript variant 2	14.33	18.67	0.38±0.36	0.363387
NM_026660	Mfsd10	major facilitator superfamily domain containing 10 (Mfsd10)	31.67	41.33	0.38±0.35	0.29561
NM_021985	Tnfrsf18	tumor necrosis factor receptor superfamily, member 18 (Tnfrsf18), transcript variant 2	15.33	20.00	0.38±0.35	0.528595
NR_037569	1810026B05Rik	RIKEN cDNA 1810026B05 gene (1810026B05Rik), long non-coding RNA	185.33	241.67	0.38±0.32	0.29111
NR_030677	BC025920	cDNA sequence BC025920 (BC025920), non-coding RNA	49.00	63.67	0.38±0.32	0.309629
NM_053100	Trim8	tripartite motif-containing 8 (Trim8)	331.33	432.33	0.38±0.31	0.275714
NM_009094	Rps4x	ribosomal protein S4, X-linked (Rps4x)	40.33	52.33	0.38±0.31	0.347286
NM_009433	Tspyl1	testis-specific protein, Y-encoded-like 1 (Tspyl1)	33.33	43.33	0.38±0.30	0.289331
NM_146725	Olfr516	olfactory receptor 516 (Olfr516)	6.67	8.67	0.38±0.30	0.320634
NM_033398	Jmjd6	jumonji domain containing 6 (Jmjd6)	55.67	72.67	0.38±0.27	0.173432
NR_028442	9330020H09Rik	RIKEN cDNA 9330020H09 gene (9330020H09Rik), long non-coding RNA	74.67	97.00	0.38±0.27	0.267004
NR_030696	9930014A18Rik	RIKEN cDNA 9930014A18 gene (9930014A18Rik), long non-coding RNA	135.67	176.00	0.38±0.26	0.23064
NM_001278207	Pih1d1	PIH1 domain containing 1 (Pih1d1), transcript variant 2	34.33	44.67	0.38±0.25	0.159085
NM_010468	Hoxd3	homeobox D3 (Hoxd3)	442.33	576.33	0.38±0.25	0.171491
NM_153804	Plekhg3	pleckstrin homology domain containing, family G (with RhoGef domain) member 3 (Plekhg3)	567.67	740.00	0.38±0.24	0.0732847
NM_001202445	Mapk8ip1	mitogen-activated protein kinase 8 interacting protein 1 (Mapk8ip1), transcript variant 2	56.00	72.67	0.38±0.23	0.221218
NM_023179	Atp6v1g2	ATPase, H+ transporting, lysosomal V1 subunit G2 (Atp6v1g2)	17.67	23.00	0.38±0.23	0.245753
NM_026824	Dus1l	dihydrouridine synthase 1-like (S. cerevisiae) (Dus1l)	76.33	99.33	0.38±0.22	0.113854
NM_001033040	Gm166	predicted gene 166 (Gm166)	34.33	44.67	0.38±0.21	0.155348
NM_206924	Jtb	jumping translocation breakpoint (Jtb)	53.00	69.00	0.38±0.20	0.057191
NM_019444	Ramp2	receptor (calcitonin) activity modifying protein 2 (Ramp2)	14.33	18.67	0.38±0.20	0.185908
NM_023167	Mrpl4	mitochondrial ribosomal protein L4 (Mrpl4)	47.00	61.00	0.38±0.18	0.0429797
NM_026646	Slc25a22	solute carrier family 25 (mitochondrial carrier, glutamate), member 22 (Slc25a22), transcript variant 1	34.00	44.33	0.38±0.18	0.215881
NM_027804	Usp19	ubiquitin specific peptidase 19 (Usp19), transcript variant 1	75.67	98.67	0.38±0.17	0.0237044
NM_145407	Usp19	ubiquitin specific peptidase 19 (Usp19), transcript variant 5	78.67	102.33	0.38±0.17	0.0404529
NM_133994	Gstt3	glutathione S-transferase, theta 3 (Gstt3)	88.67	115.33	0.38±0.17	0.0575836
NM_001166630	Dynlt1c	dynein light chain Tctex-type 1C (Dynlt1c)	81.67	106.33	0.38±0.16	0.0234373
NM_008883	Plxna3	plexin A3 (Plxna3)	36.00	47.00	0.38±0.16	0.15551
NM_144811	Cbx7	chromobox 7 (Cbx7)	143.67	187.33	0.38±0.15	0.0203947
NM_001286468	Arhgap24	Rho GTPase activating protein 24 (Arhgap24), transcript variant 3	1008.67	1312.67	0.38±0.15	0.0266438
NM_001159885	Dnajb2	DnaJ (Hsp40) homolog, subfamily B, member 2 (Dnajb2), transcript variant 5	64.00	83.00	0.38±0.15	0.150011
NM_145361	Btbd2	BTB (POZ) domain containing 2 (Btbd2)	119.67	156.00	0.38±0.14	0.000336502
NM_018862	Agpat1	1-acylglycerol-3-phosphate O-acyltransferase 1 (lysophosphatidic acid acyltransferase, alpha) (Agpat1), transcript variant 2	44.67	58.00	0.38±0.14	0.0292863
NM_001243258	Gm4791	predicted gene 4791 (Gm4791)	44.67	58.00	0.38±0.14	0.170973
NM_029537	Tmem98	transmembrane protein 98 (Tmem98)	87.33	113.67	0.38±0.14	0.253087
NM_025836	Plin3	perilipin 3 (Plin3)	103.33	134.67	0.38±0.13	0.039114
NM_027512	3830417A13Rik	RIKEN cDNA 3830417A13 gene (3830417A13Rik)	13.33	17.33	0.38±0.13	0.147197
NM_001198831	Ddr1	discoidin domain receptor family, member 1 (Ddr1), transcript variant 3	172.67	225.33	0.38±0.12	0.00717253
NM_009196	Slc16a1	solute carrier family 16 (monocarboxylic acid transporters), member 1 (Slc16a1)	217.33	282.00	0.38±0.12	0.0246699
NM_023403	Mesdc2	mesoderm development candidate 2 (Mesdc2)	51.67	67.33	0.38±0.12	0.0552645
NM_001289755	Apoc3	apolipoprotein C-III (Apoc3), transcript variant 1	14.33	18.67	0.38±0.12	0.16605
NM_001190378	Camta2	calmodulin binding transcription activator 2 (Camta2), transcript variant 3	155.67	203.00	0.38±0.12	0.237154
NM_007559	Bmp8b	bone morphogenetic protein 8b (Bmp8b)	104.00	135.00	0.38±0.12	0.237679
NM_027925	Trnau1ap	tRNA selenocysteine 1 associated protein 1 (Trnau1ap)	117.33	152.33	0.38±0.11	0.066473
NM_139130	Coro6	coronin 6 (Coro6), transcript variant B	40.00	52.00	0.38±0.11	0.194613
NM_020270	Scamp5	secretory carrier membrane protein 5 (Scamp5), transcript variant 2	223.33	291.33	0.38±0.10	7.20799e-05
NM_008617	Mdh2	malate dehydrogenase 2, NAD (mitochondrial) (Mdh2)	99.00	128.67	0.38±0.10	0.0206763
NM_024229	Pcyt2	phosphate cytidylyltransferase 2, ethanolamine (Pcyt2)	73.67	95.67	0.38±0.10	0.164088
NM_144816	Rhbdl1	rhomboid, veinlet-like 1 (Drosophila) (Rhbdl1)	24.67	32.00	0.38±0.10	0.173189
NM_019968	Arl10	ADP-ribosylation factor-like 10 (Arl10)	51.67	67.33	0.38±0.09	0.0575464
NM_026389	Poldip2	polymerase (DNA-directed), delta interacting protein 2 (Poldip2)	89.33	116.00	0.38±0.08	0.0480237
NR_075078	Pitpnm1	phosphatidylinositol transfer protein, membrane-associated 1 (Pitpnm1), transcript variant 2, non-coding RNA	174.33	226.67	0.38±0.08	0.20625
NM_027470	Pak4	p21 protein (Cdc42/Rac)-activated kinase 4 (Pak4)	170.00	221.00	0.38±0.07	0.0117096
NM_008974	Ptp4a2	protein tyrosine phosphatase 4a2 (Ptp4a2), transcript variant 1	156.67	203.67	0.38±0.07	0.0134552
NM_145974	N4bp3	NEDD4 binding protein 3 (N4bp3)	62.67	81.33	0.38±0.07	0.0603815
NM_026617	Tmbim4	transmembrane BAX inhibitor motif containing 4 (Tmbim4)	144.00	187.00	0.38±0.07	0.177275
NM_001164745	Ptp4a2	protein tyrosine phosphatase 4a2 (Ptp4a2), transcript variant 2	155.33	202.00	0.38±0.06	0.0199481
NR_004843	ChkbCpt1b	Chkb-Cpt1b readthrough transcript (NMD candidate) (ChkbCpt1b), long non-coding RNA	135.33	175.67	0.38±0.03	0.0581019
NM_026951	Pex11g	peroxisomal biogenesis factor 11 gamma (Pex11g)	69.33	90.33	0.38±0.02	0.0522833
NM_134141	Ciapin1	cytokine induced apoptosis inhibitor 1 (Ciapin1)	128.33	167.33	0.38±0.01	0.08957
NM_001085533	Gm13275	predicted gene 13275 (Gm13275)	17.00	22.00	0.37±0.98	0.717684
NM_001033297	Gm561	predicted gene 561 (Gm561)	12.67	16.33	0.37±0.78	0.612782
NM_026147	Rps20	ribosomal protein S20 (Rps20)	27.67	35.67	0.37±0.73	0.647364
NM_025966	2310039H08Rik	RIKEN cDNA 2310039H08 gene (2310039H08Rik)	24.00	31.00	0.37±0.66	0.621299
NM_023900	Plekhj1	pleckstrin homology domain containing, family J member 1 (Plekhj1)	55.00	71.00	0.37±0.60	0.602067
NM_001177307	Aldoa	aldolase A, fructose-bisphosphate (Aldoa), transcript variant 1	43.67	56.33	0.37±0.58	0.565366
NM_134193	Vmn1r232	vomeronasal 1 receptor 232 (Vmn1r232)	10.33	13.33	0.37±0.55	0.54601
NM_028753	Pop7	processing of precursor 7, ribonuclease P family, (S. cerevisiae) (Pop7)	25.00	32.33	0.37±0.55	0.567378
NM_001160356	Uqcc3	ubiquinol-cytochrome c reductase complex assembly factor 3 (Uqcc3)	23.00	29.67	0.37±0.54	0.549851
NM_023312	Ndufa13	NADH dehydrogenase (ubiquinone) 1 alpha subcomplex, 13 (Ndufa13)	88.00	114.00	0.37±0.43	0.44143
NM_025385	Prr13	proline rich 13 (Prr13), transcript variant 1	47.33	61.00	0.37±0.42	0.419184
NM_023564	Plscr3	phospholipid scramblase 3 (Plscr3), transcript variant 1	104.67	135.00	0.37±0.42	0.451199
NM_011296	Rps18	ribosomal protein S18 (Rps18)	109.67	141.33	0.37±0.41	0.4505
NM_026323	Wfdc2	WAP four-disulfide core domain 2 (Wfdc2)	148.00	191.00	0.37±0.39	0.400674
NM_011664	Ubb	ubiquitin B (Ubb), transcript variant 1	105.33	136.00	0.37±0.39	0.437032
NM_001170341	Mlf2	myeloid leukemia factor 2 (Mlf2), transcript variant 2	35.00	45.33	0.37±0.38	0.333449
NM_026010	Lipt2	lipoyl(octanoyl) transferase 2 (putative) (Lipt2)	11.33	14.67	0.37±0.38	0.416788
NM_025463	1810009A15Rik	RIKEN cDNA 1810009A15 gene (1810009A15Rik), transcript variant 1	38.33	49.67	0.37±0.37	0.405427
NM_011975	Rpl27a	ribosomal protein L27A (Rpl27a)	53.33	69.00	0.37±0.37	0.415461
NM_001166751	Gm8660	predicted gene 8660 (Gm8660)	5.67	7.33	0.37±0.37	0.444444
NM_001166713	Gm5728	predicted gene 5728 (Gm5728)	5.67	7.33	0.37±0.37	0.444444
NM_177648	Dolk	dolichol kinase (Dolk)	17.33	22.33	0.37±0.35	0.337734
NM_001037166	Gm4925	predicted gene 4925 (Gm4925)	19.33	25.00	0.37±0.32	0.297137
NM_009057	Slc50a1	solute carrier family 50 (sugar transporter), member 1 (Slc50a1)	31.00	40.00	0.37±0.32	0.309054
NM_026373	Cdk2ap2	CDK2-associated protein 2 (Cdk2ap2)	26.33	34.00	0.37±0.31	0.276644
NR_104298	Gnl3	guanine nucleotide binding protein-like 3 (nucleolar) (Gnl3), transcript variant 2, non-coding RNA	78.00	100.67	0.37±0.31	0.286067
NR_002840	Gas5	growth arrest specific 5 (Gas5), long non-coding RNA	176.33	228.00	0.37±0.31	0.337734
NM_001166580	8430408G22Rik	RIKEN cDNA 8430408G22 gene (8430408G22Rik), transcript variant 2	24.00	31.00	0.37±0.28	0.19171
NM_010241	Aktip	thymoma viral proto-oncogene 1 interacting protein (Aktip), transcript variant 2	132.00	170.33	0.37±0.28	0.274228
NM_001163728	4930563E22Rik	RIKEN cDNA 4930563E22 gene (4930563E22Rik)	26.33	34.00	0.37±0.26	0.137433
NM_144958	Eif4a1	eukaryotic translation initiation factor 4A1 (Eif4a1), transcript variant 1	165.00	213.33	0.37±0.26	0.183678
NM_001145895	1700019G17Rik	RIKEN cDNA 1700019G17 gene (1700019G17Rik), transcript variant 2	29.33	38.00	0.37±0.26	0.204413
NM_133664	Lad1	ladinin (Lad1)	151.33	195.00	0.37±0.26	0.213989
NM_001243968	Ube2m	ubiquitin-conjugating enzyme E2M (Ube2m), transcript variant 3	13.67	17.67	0.37±0.26	0.252913
NM_008564	Mcm2	minichromosome maintenance deficient 2 mitotin (S. cerevisiae) (Mcm2)	135.67	175.33	0.37±0.25	0.133646
NM_018771	Gipc1	GIPC PDZ domain containing family, member 1 (Gipc1)	125.00	161.33	0.37±0.25	0.157918
NM_016752	Slc35b1	solute carrier family 35, member B1 (Slc35b1)	66.00	85.33	0.37±0.25	0.185438
NM_153088	Ctdsp1	CTD (carboxy-terminal domain, RNA polymerase II, polypeptide A) small phosphatase 1 (Ctdsp1)	49.67	64.00	0.37±0.25	0.202472
NM_021502	Trappc2l	trafficking protein particle complex 2-like (Trappc2l)	33.00	42.67	0.37±0.23	0.108852
NM_024211	Slc25a11	solute carrier family 25 (mitochondrial carrier oxoglutarate carrier), member 11 (Slc25a11)	38.00	49.00	0.37±0.23	0.138414
NM_016888	B3gnt2	UDP-GlcNAc:betaGal beta-1,3-N-acetylglucosaminyltransferase 2 (B3gnt2), transcript variant 1	179.00	231.33	0.37±0.22	0.0966712
NM_133913	Chpf2	chondroitin polymerizing factor 2 (Chpf2)	47.33	61.00	0.37±0.22	0.150795
NM_144870	Ndufs8	NADH dehydrogenase (ubiquinone) Fe-S protein 8 (Ndufs8), transcript variant 1	72.67	94.00	0.37±0.22	0.175821
NM_001039466	Trim46	tripartite motif-containing 46 (Trim46), transcript variant 3	166.00	214.33	0.37±0.21	0.0919214
NR_045443	1700019B21Rik	RIKEN cDNA 1700019B21 gene (1700019B21Rik), transcript variant 2, long non-coding RNA	17.00	22.00	0.37±0.21	0.317476
NM_153459	Dusp7	dual specificity phosphatase 7 (Dusp7)	43.67	56.33	0.37±0.20	0.0576259
NR_028279	Pram1	PML-RAR alpha-regulated adaptor molecule 1 (Pram1), transcript variant 2, non-coding RNA	62.00	80.33	0.37±0.20	0.323458
NM_009450	Tubb2a	tubulin, beta 2A class IIA (Tubb2a)	42.67	55.00	0.37±0.19	0.0712191
NM_183037	Trim46	tripartite motif-containing 46 (Trim46), transcript variant 2	171.67	221.67	0.37±0.19	0.0744972
NM_001033231	Fam195b	family with sequence similarity 195, member B (Fam195b)	67.00	86.33	0.37±0.17	0.066215
NM_145507	Dars	aspartyl-tRNA synthetase (Dars), transcript variant 2	46.33	60.00	0.37±0.17	0.0902357
NM_177776	Smtnl2	smoothelin-like 2 (Smtnl2)	148.33	191.33	0.37±0.17	0.178777
NM_027420	Arpin	actin-related protein 2/3 complex inhibitor (Arpin)	54.00	70.00	0.37±0.17	0.245753
NM_133223	Rac3	RAS-related C3 botulinum substrate 3 (Rac3)	20.67	26.67	0.37±0.16	0.0350987
NM_138749	Plxnb2	plexin B2 (Plxnb2), transcript variant 2	221.67	287.33	0.37±0.15	0.00501243
NM_001145827	Stk40	serine/threonine kinase 40 (Stk40), transcript variant 1	166.33	215.33	0.37±0.15	0.14464
NM_019935	Ovol1	OVO homolog-like 1 (Drosophila) (Ovol1)	151.67	195.67	0.37±0.14	0.00359621
NM_027773	Fam57a	family with sequence similarity 57, member A (Fam57a)	46.33	60.00	0.37±0.14	0.267039
NM_007990	Fau	Finkel-Biskis-Reilly murine sarcoma virus (FBR-MuSV) ubiquitously expressed (fox derived) (Fau), transcript variant 1	57.33	74.00	0.37±0.13	0.0554261
NM_181321	Tmc6	transmembrane channel-like gene family 6 (Tmc6), transcript variant 2	48.67	63.00	0.37±0.11	0.00376447
NM_007584	Ddr1	discoidin domain receptor family, member 1 (Ddr1), transcript variant 1	189.67	244.33	0.37±0.11	0.0133721
NM_033526	Ubqln4	ubiquilin 4 (Ubqln4)	156.33	202.67	0.37±0.08	0.00863384
NR_029468	Snhg12	small nucleolar RNA host gene 12 (Snhg12), long non-coding RNA	50.67	65.33	0.37±0.06	0.0243878
NM_025575	Sys1	SYS1 Golgi-localized integral membrane protein homolog (S. cerevisiae) (Sys1)	47.67	61.67	0.37±0.06	0.0339082
NM_030075	Klhdc8b	kelch domain containing 8B (Klhdc8b)	90.67	117.00	0.37±0.06	0.0730228
NM_013871	Mapk12	mitogen-activated protein kinase 12 (Mapk12)	104.67	135.33	0.37±0.05	0.022051
NM_001145552	Borcs8	BLOC-1 related complex subunit 8 (Borcs8), transcript variant 1	69.33	89.33	0.37±0.04	0.0106604
NM_001008422	Scaf1	SR-related CTD-associated factor 1 (Scaf1)	65.67	85.00	0.37±0.01	0.0748083
NM_177923	H2-M10.2	histocompatibility 2, M region locus 10.2 (H2-M10.2)	25.00	32.00	0.36±0.58	0.629866
NM_001033769	B020031M17Rik	RIKEN cDNA B020031M17 gene (B020031M17Rik)	9.33	12.00	0.36±0.53	0.56741
NM_029865	Ocel1	occludin/ELL domain containing 1 (Ocel1), transcript variant 1	22.67	29.00	0.36±0.51	0.458907
NM_146599	Olfr697	olfactory receptor 697 (Olfr697)	8.33	10.67	0.36±0.49	0.42265
NM_001033983	7420426K07Rik	RIKEN cDNA 7420426K07 gene (7420426K07Rik)	10.67	13.67	0.36±0.43	0.449209
NR_033133	Plscr3	phospholipid scramblase 3 (Plscr3), transcript variant 3, non-coding RNA	104.67	134.67	0.36±0.42	0.45343
NM_010813	Mnt	max binding protein (Mnt)	133.33	171.33	0.36±0.39	0.371421
NM_010453	Hoxa5	homeobox A5 (Hoxa5)	25.00	32.00	0.36±0.35	0.268874
NM_001039514	Dhps	deoxyhypusine synthase (Dhps)	47.00	60.33	0.36±0.35	0.34628
NM_001114637	Jmjd7	jumonji domain containing 7 (Jmjd7)	53.00	68.00	0.36±0.34	0.339448
NR_039560	Mir5101	microRNA 5101 (Mir5101), microRNA	14.00	18.00	0.36±0.32	0.194613
NM_007763	Crip1	cysteine-rich protein 1 (intestinal) (Crip1)	21.00	27.00	0.36±0.31	0.407843
NM_001039593	1700015E13Rik	RIKEN cDNA 1700015E13 gene (1700015E13Rik)	22.33	28.67	0.36±0.30	0.287444
NM_007671	Cdkn2c	cyclin-dependent kinase inhibitor 2C (p18, inhibits CDK4) (Cdkn2c), transcript variant 2	42.67	54.67	0.36±0.30	0.298553
NM_147114	Olfr575	olfactory receptor 575 (Olfr575)	8.33	10.67	0.36±0.27	0.368831
NM_001113199	Naca	nascent polypeptide-associated complex alpha polypeptide (Naca), transcript variant 1	178.67	229.67	0.36±0.26	0.178452
NM_025389	Anapc11	anaphase promoting complex subunit 11 (Anapc11), transcript variant 2	119.67	154.00	0.36±0.26	0.192622
NM_007707	Socs3	suppressor of cytokine signaling 3 (Socs3)	27.33	35.00	0.36±0.25	0.11473
NR_015507	C130036L24Rik	RIKEN cDNA C130036L24 gene (C130036L24Rik), long non-coding RNA	87.00	111.33	0.36±0.23	0.119459
NM_029370	Spata25	spermatogenesis associated 25 (Spata25)	13.00	16.67	0.36±0.23	0.266667
NR_073014	A930016O22Rik	RIKEN cDNA A930016O22 gene (A930016O22Rik), transcript variant 1, long non-coding RNA	14.33	18.33	0.36±0.23	0.339422
NM_011482	Nhp2l1	NHP2 non-histone chromosome protein 2-like 1 (S. cerevisiae) (Nhp2l1)	78.67	101.00	0.36±0.22	0.12334
NM_001160252	Cabp2	calcium binding protein 2 (Cabp2), transcript variant 2	50.67	65.00	0.36±0.22	0.332912
NM_177045	Cc2d1b	coiled-coil and C2 domain containing 1B (Cc2d1b)	74.67	96.00	0.36±0.20	0.0674556
NM_001163389	Snx11	sorting nexin 11 (Snx11)	84.00	108.00	0.36±0.20	0.321177
NM_175246	Snip1	Smad nuclear interacting protein 1 (Snip1)	47.67	61.00	0.36±0.19	0.0695158
NM_028169	Fam71e1	family with sequence similarity 71, member E1 (Fam71e1)	22.67	29.00	0.36±0.19	0.15618
NM_001002842	Pram1	PML-RAR alpha-regulated adaptor molecule 1 (Pram1), transcript variant 1	62.67	80.33	0.36±0.19	0.320345
NM_138669	Eif4a3	eukaryotic translation initiation factor 4A3 (Eif4a3)	104.67	134.33	0.36±0.17	0.129582
NM_009059	Rgl2	ral guanine nucleotide dissociation stimulator-like 2 (Rgl2)	53.67	69.00	0.36±0.17	0.339751
NM_001110305	Keap1	kelch-like ECH-associated protein 1 (Keap1), transcript variant 2	80.00	103.00	0.36±0.16	0.049067
NM_001166627	Dynlt1f	dynein light chain Tctex-type 1F (Dynlt1f), transcript variant 1	83.67	107.67	0.36±0.15	0.0272047
NM_183194	Gsdmc3	gasdermin C3 (Gsdmc3)	205.33	264.00	0.36±0.15	0.0400984
NM_020616	Akip1	A kinase (PRKA) interacting protein 1 (Akip1)	47.67	61.33	0.36±0.13	0.0179465
NM_173015	Mon1b	MON1 homolog b (yeast) (Mon1b), transcript variant 1	73.67	94.33	0.36±0.13	0.0199389
NM_001081434	Osbpl7	oxysterol binding protein-like 7 (Osbpl7), transcript variant 2	152.00	195.67	0.36±0.13	0.103979
NM_133879	Zbtb48	zinc finger and BTB domain containing 48 (Zbtb48)	39.33	50.33	0.36±0.13	0.280395
NM_133667	Pdk2	pyruvate dehydrogenase kinase, isoenzyme 2 (Pdk2)	135.67	173.67	0.36±0.10	0.157978
NM_145488	Pex6	peroxisomal biogenesis factor 6 (Pex6)	118.33	152.00	0.36±0.08	0.00185737
NM_019699	Fads2	fatty acid desaturase 2 (Fads2)	498.67	639.33	0.36±0.08	0.00956976
NM_001025617	Cant1	calcium activated nucleotidase 1 (Cant1), transcript variant 2	114.33	146.33	0.36±0.08	0.026271
NM_201388	Plec	plectin (Plec), transcript variant 5	290.33	371.33	0.36±0.08	0.11331
NM_172660	D2Wsu81e	DNA segment, Chr 2, Wayne State University 81, expressed (D2Wsu81e)	43.00	55.33	0.36±0.08	0.142774
NM_001163549	Plec	plectin (Plec), transcript variant 14	230.00	295.67	0.36±0.08	0.181105
NM_201392	Plec	plectin (Plec), transcript variant 9	228.33	292.33	0.36±0.08	0.192521
NR_015604	E130112N10Rik	RIKEN cDNA E130112N10 gene (E130112N10Rik), long non-coding RNA	74.00	95.00	0.36±0.07	0.00524938
NM_001163528	Itpripl1	inositol 1,4,5-triphosphate receptor interacting protein-like 1 (Itpripl1), transcript variant 2	26.67	34.33	0.36±0.07	0.207838
NM_144868	Pcnxl3	pecanex-like 3 (Drosophila) (Pcnxl3)	298.33	382.33	0.36±0.07	0.209958
NM_177613	Cdc34	cell division cycle 34 (Cdc34)	61.00	78.33	0.36±0.06	0.0176431
NM_198299	Enkd1	enkurin domain containing 1 (Enkd1)	29.00	37.33	0.36±0.06	0.106573
NM_001199593	Pkn1	protein kinase N1 (Pkn1), transcript variant 1	206.00	264.33	0.36±0.05	0.0387952
NM_001081365	Cystm1	cysteine-rich transmembrane module containing 1 (Cystm1)	237.33	304.67	0.36±0.05	0.0981783
NM_001033383	Zfp865	zinc finger protein 865 (Zfp865), transcript variant 1	72.00	92.33	0.36±0.04	0.0205778
NM_199149	Ppp1r37	protein phosphatase 1, regulatory subunit 37 (Ppp1r37)	143.33	184.33	0.36±0.04	0.127791
NM_001163102	Eme2	essential meiotic endonuclease 1 homolog 2 (S. pombe) (Eme2)	30.33	39.00	0.36±0.01	0.0350495
NR_040334	D330023K18Rik	RIKEN cDNA D330023K18 gene (D330023K18Rik), long non-coding RNA	9.67	12.33	0.35±0.68	0.600996
NR_029447	E130317F20Rik	RIKEN cDNA E130317F20 gene (E130317F20Rik), long non-coding RNA	124.67	159.00	0.35±0.59	0.606265
NM_007438	Aldoa	aldolase A, fructose-bisphosphate (Aldoa), transcript variant 2	46.00	58.67	0.35±0.58	0.590188
NM_013895	Timm13	translocase of inner mitochondrial membrane 13 (Timm13)	24.33	31.00	0.35±0.55	0.559775
NM_024175	Rps23	ribosomal protein S23 (Rps23)	28.33	36.00	0.35±0.54	0.588432
NR_045182	4932702P03Rik	RIKEN cDNA 4932702P03 gene (4932702P03Rik), long non-coding RNA	43.67	55.67	0.35±0.48	0.424423
NM_007927	Emd	emerin (Emd)	20.67	26.33	0.35±0.46	0.556152
NM_001177533	Apol11a	apolipoprotein L 11a (Apol11a)	46.67	59.33	0.35±0.45	0.562437
NR_002868	Gm5476	predicted gene 5476 (Gm5476), non-coding RNA	12.33	15.67	0.35±0.43	0.477292
NM_026524	Mid1ip1	Mid1 interacting protein 1 (gastrulation specific G12-like (zebrafish)) (Mid1ip1), transcript variant 2	31.67	40.33	0.35±0.43	0.512975
NM_024190	Chmp1b	charged multivesicular body protein 1B (Chmp1b)	19.33	24.67	0.35±0.41	0.265096
NM_177603	Frat2	frequently rearranged in advanced T cell lymphomas 2 (Frat2)	23.33	29.67	0.35±0.41	0.284419
NM_172736	Leng8	leukocyte receptor cluster (LRC) member 8 (Leng8)	76.33	97.33	0.35±0.40	0.393529
NM_025317	Mrpl54	mitochondrial ribosomal protein L54 (Mrpl54)	36.67	46.67	0.35±0.39	0.428338
NM_197995	Arl16	ADP-ribosylation factor-like 16 (Arl16)	38.00	48.33	0.35±0.37	0.420231
NM_001033269	Eif4e1b	eukaryotic translation initiation factor 4E family member 1B (Eif4e1b), transcript variant 1	36.00	46.00	0.35±0.37	0.451729
NM_025570	Mrpl20	mitochondrial ribosomal protein L20 (Mrpl20)	28.33	36.00	0.35±0.35	0.333543
NM_146205	Armc5	armadillo repeat containing 5 (Armc5)	48.00	61.33	0.35±0.34	0.388439
NM_013641	Ptger1	prostaglandin E receptor 1 (subtype EP1) (Ptger1)	58.67	74.67	0.35±0.33	0.384919
NM_027797	Tmem80	transmembrane protein 80 (Tmem80), transcript variant 1	59.00	75.00	0.35±0.32	0.259344
NM_025559	Mien1	migration and invasion enhancer 1 (Mien1)	31.33	40.00	0.35±0.32	0.337888
NM_028317	Skida1	SKI/DACH domain containing 1 (Skida1)	36.00	46.00	0.35±0.30	0.168589
NM_009053	Rfng	RFNG O-fucosylpeptide 3-beta-N-acetylglucosaminyltransferase (Rfng)	25.33	32.33	0.35±0.30	0.435312
NM_025628	Cox6b1	cytochrome c oxidase, subunit VIb polypeptide 1 (Cox6b1)	59.00	75.33	0.35±0.29	0.228609
NM_013770	Slc25a10	solute carrier family 25 (mitochondrial carrier, dicarboxylate transporter), member 10 (Slc25a10)	97.33	123.67	0.35±0.29	0.314648
NM_010779	Mcpt4	mast cell protease 4 (Mcpt4)	22.00	28.00	0.35±0.28	0.202947
NM_001044383	Ubtf	upstream binding transcription factor, RNA polymerase I (Ubtf), transcript variant 2	128.00	163.33	0.35±0.28	0.211236
NM_008298	Dnaja1	DnaJ (Hsp40) homolog, subfamily A, member 1 (Dnaja1), transcript variant 2	91.00	116.00	0.35±0.27	0.0988675
NM_018822	Sgsh	N-sulfoglucosamine sulfohydrolase (sulfamidase) (Sgsh)	103.00	131.00	0.35±0.26	0.213061
NM_027859	Rnf215	ring finger protein 215 (Rnf215)	46.00	58.67	0.35±0.25	0.18799
NM_025451	Camk2n1	calcium/calmodulin-dependent protein kinase II inhibitor 1 (Camk2n1)	22.00	28.00	0.35±0.25	0.302514
NM_001159482	Rab34	RAB34, member RAS oncogene family (Rab34), transcript variant 2	30.33	38.67	0.35±0.24	0.225155
NM_001015889	Taf9	TAF9 RNA polymerase II, TATA box binding protein -associated factor (Taf9), transcript variant 3	24.67	31.33	0.35±0.24	0.275476
NM_027154	Tmbim1	transmembrane BAX inhibitor motif containing 1 (Tmbim1)	113.33	144.67	0.35±0.23	0.132747
NM_008900	Pou3f3	POU domain, class 3, transcription factor 3 (Pou3f3)	12.33	15.67	0.35±0.23	0.199359
NM_008841	Pik3r2	phosphatidylinositol 3-kinase, regulatory subunit, polypeptide 2 (p85 beta) (Pik3r2)	60.00	76.67	0.35±0.22	0.0544132
NM_001252468	Bag6	BCL2-associated athanogene 6 (Bag6), transcript variant 2	146.67	187.33	0.35±0.22	0.116081
NM_008608	Mmp14	matrix metallopeptidase 14 (membrane-inserted) (Mmp14)	92.00	117.33	0.35±0.22	0.14891
NM_033617	Atp6v0b	ATPase, H+ transporting, lysosomal V0 subunit B (Atp6v0b)	20.33	26.00	0.35±0.22	0.42265
NM_058214	Recql4	RecQ protein-like 4 (Recql4)	78.00	99.33	0.35±0.21	0.102765
NM_009378	Thbd	thrombomodulin (Thbd)	27.67	35.33	0.35±0.20	0.0814685
NM_010452	Hoxa3	homeobox A3 (Hoxa3)	356.67	453.67	0.35±0.17	0.0404815
NM_028780	Tm9sf1	transmembrane 9 superfamily member 1 (Tm9sf1)	74.67	95.33	0.35±0.17	0.0701627
NR_045499	2210416O15Rik	RIKEN cDNA 2210416O15 gene (2210416O15Rik), long non-coding RNA	17.00	21.67	0.35±0.16	0.0198039
NM_172162	Hinfp	histone H4 transcription factor (Hinfp)	84.00	107.00	0.35±0.16	0.0591978
NM_029331	1700019G17Rik	RIKEN cDNA 1700019G17 gene (1700019G17Rik), transcript variant 1	50.33	64.33	0.35±0.16	0.0728274
NM_007425	Ager	advanced glycosylation end product-specific receptor (Ager), transcript variant 1	33.00	42.00	0.35±0.16	0.124465
NM_172790	Ankrd52	ankyrin repeat domain 52 (Ankrd52)	159.67	203.00	0.35±0.14	0.0321657
NM_010909	Nfkbil1	nuclear factor of kappa light polypeptide gene enhancer in B cells inhibitor like 1 (Nfkbil1)	133.00	169.33	0.35±0.14	0.0377316
NM_012003	Cops7a	COP9 (constitutive photomorphogenic) homolog, subunit 7a (Arabidopsis thaliana) (Cops7a), transcript variant 1	60.00	76.67	0.35±0.14	0.0513546
NR_045821	6330418K02Rik	RIKEN cDNA 6330418K02 gene (6330418K02Rik), long non-coding RNA	25.33	32.33	0.35±0.14	0.161341
NM_029720	Creld2	cysteine-rich with EGF-like domains 2 (Creld2)	68.67	87.33	0.35±0.13	0.0224956
NM_030262	Pofut2	protein O-fucosyltransferase 2 (Pofut2)	101.67	129.33	0.35±0.12	0.235696
NM_011226	Rab19	RAB19, member RAS oncogene family (Rab19)	75.00	95.67	0.35±0.12	0.283799
NM_029576	Rab1b	RAB1B, member RAS oncogene family (Rab1b)	112.00	142.33	0.35±0.11	0.0118614
NM_001130150	Arhgef1	Rho guanine nucleotide exchange factor (GEF) 1 (Arhgef1), transcript variant 1	127.00	161.33	0.35±0.11	0.0150191
NM_029272	Ndufs7	NADH dehydrogenase (ubiquinone) Fe-S protein 7 (Ndufs7)	82.33	104.67	0.35±0.11	0.0415849
NM_008874	Plcb3	phospholipase C, beta 3 (Plcb3), transcript variant 2	182.00	232.00	0.35±0.11	0.0997443
NM_011162	Mapk8ip1	mitogen-activated protein kinase 8 interacting protein 1 (Mapk8ip1), transcript variant 1	116.00	148.33	0.35±0.11	0.177582
NM_023731	Ccdc86	coiled-coil domain containing 86 (Ccdc86)	96.67	123.33	0.35±0.10	0.00665179
NM_201387	Plec	plectin (Plec), transcript variant 4	293.33	374.00	0.35±0.09	0.118489
NM_134188	Acot2	acyl-CoA thioesterase 2 (Acot2)	72.00	91.67	0.35±0.09	0.190565
NM_153121	Lysmd1	LysM, putative peptidoglycan-binding, domain containing 1 (Lysmd1)	64.00	81.67	0.35±0.08	0.000355809
NM_010361	Gstt2	glutathione S-transferase, theta 2 (Gstt2)	37.67	48.00	0.35±0.08	0.0132591
NM_201386	Plec	plectin (Plec), transcript variant 3	298.00	379.67	0.35±0.08	0.115708
NM_201390	Plec	plectin (Plec), transcript variant 7	234.67	298.67	0.35±0.08	0.190888
NM_138747	Nop2	NOP2 nucleolar protein (Nop2)	105.33	134.67	0.35±0.07	0.131729
NM_201389	Plec	plectin (Plec), transcript variant 6	275.00	349.33	0.35±0.07	0.14043
NM_001163775	Taok2	TAO kinase 2 (Taok2), transcript variant 2	79.67	101.67	0.35±0.06	0.0467761
NM_027263	Apitd1	apoptosis-inducing, TAF9-like domain 1 (Apitd1)	41.00	52.33	0.35±0.05	0.0160416
NM_001146059	Als2cl	ALS2 C-terminal like (Als2cl), transcript variant 2	139.67	177.67	0.35±0.05	0.0454149
NM_001146060	Als2cl	ALS2 C-terminal like (Als2cl), transcript variant 1	135.67	173.00	0.35±0.05	0.0529536
NM_133772	Ssbp4	single stranded DNA binding protein 4 (Ssbp4)	75.67	96.67	0.35±0.05	0.0909574
NR_028297	Fance	Fanconi anemia, complementation group E (Fance), transcript variant 4, non-coding RNA	102.00	129.67	0.35±0.04	0.0840325
NM_001271764	Tpm3	tropomyosin 3, gamma (Tpm3), transcript variant Tpm3.5	239.33	305.67	0.35±0.03	0.124079
NM_007722	Ackr3	atypical chemokine receptor 3 (Ackr3), transcript variant 2	109.00	138.67	0.35±0.01	0.0607612
NM_001003817	Erbb2	v-erb-b2 erythroblastic leukemia viral oncogene homolog 2, neuro/glioblastoma derived oncogene homolog (avian) (Erbb2)	214.00	272.00	0.35±0.01	0.101468
NM_011896	Spry1	sprouty homolog 1 (Drosophila) (Spry1), transcript variant 1	66.33	84.00	0.34±0.53	0.5673
NM_001166839	Vmn1r131	vomeronasal 1 receptor 131 (Vmn1r131)	6.33	8.00	0.34±0.53	0.587607
NM_001167169	Vmn1r138	vomeronasal 1 receptor 138 (Vmn1r138)	6.33	8.00	0.34±0.53	0.587607
NM_001166746	Vmn1r111	vomeronasal 1 receptor 111 (Vmn1r111)	6.33	8.00	0.34±0.53	0.587607
NM_001167168	Vmn1r166	vomeronasal 1 receptor 166 (Vmn1r166)	6.33	8.00	0.34±0.53	0.587607
NR_026848	C030034I22Rik	RIKEN cDNA C030034I22 gene (C030034I22Rik), long non-coding RNA	39.67	50.33	0.34±0.49	0.541545
NM_175311	Zfp513	zinc finger protein 513 (Zfp513), transcript variant 1	60.67	76.67	0.34±0.45	0.496713
NM_001130485	Rpl35a	ribosomal protein L35A (Rpl35a), transcript variant 3	86.00	108.67	0.34±0.43	0.491545
NM_026268	Dusp6	dual specificity phosphatase 6 (Dusp6)	63.33	80.33	0.34±0.43	0.495099
NM_001130484	Rpl35a	ribosomal protein L35A (Rpl35a), transcript variant 2	85.00	107.33	0.34±0.42	0.484966
NR_024067	Snhg6	small nucleolar RNA host gene 6 (Snhg6), long non-coding RNA	65.67	83.33	0.34±0.38	0.457117
NM_001159505	Tnfsf13	tumor necrosis factor (ligand) superfamily, member 13 (Tnfsf13), transcript variant 2	21.67	27.33	0.34±0.34	0.226473
NM_011830	Impdh2	inosine 5'-phosphate dehydrogenase 2 (Impdh2)	49.67	62.67	0.34±0.33	0.378599
NM_001001982	A430105I19Rik	RIKEN cDNA A430105I19 gene (A430105I19Rik)	79.00	100.00	0.34±0.31	0.345558
NM_027852	Rarres2	retinoic acid receptor responder (tazarotene induced) 2 (Rarres2)	22.67	28.67	0.34±0.28	0.462627
NM_010719	Lipe	lipase, hormone sensitive (Lipe), transcript variant 1	76.67	97.33	0.34±0.26	0.133354
NM_008709	Mycn	v-myc myelocytomatosis viral related oncogene, neuroblastoma derived (avian) (Mycn)	56.33	71.33	0.34±0.26	0.193206
NM_133950	Kdelr1	KDEL (Lys-Asp-Glu-Leu) endoplasmic reticulum protein retention receptor 1 (Kdelr1)	60.67	76.67	0.34±0.26	0.218038
NM_177840	Lcn6	lipocalin 6 (Lcn6), transcript variant 2	46.00	58.33	0.34±0.26	0.466784
NM_001039507	Lipe	lipase, hormone sensitive (Lipe), transcript variant 2	45.33	57.33	0.34±0.25	0.102242
NM_001163379	Agpat1	1-acylglycerol-3-phosphate O-acyltransferase 1 (lysophosphatidic acid acyltransferase, alpha) (Agpat1), transcript variant 1	77.33	97.67	0.34±0.25	0.214259
NM_001276335	Cyhr1	cysteine and histidine rich 1 (Cyhr1), transcript variant 7	18.67	23.67	0.34±0.24	0.317476
NM_011421	Smpd1	sphingomyelin phosphodiesterase 1, acid lysosomal (Smpd1)	20.33	25.67	0.34±0.21	0.0472139
NM_172659	Slc2a6	solute carrier family 2 (facilitated glucose transporter), member 6 (Slc2a6), transcript variant 1	52.33	66.33	0.34±0.21	0.0741799
NM_001177627	Slc2a6	solute carrier family 2 (facilitated glucose transporter), member 6 (Slc2a6), transcript variant 2	52.33	66.33	0.34±0.21	0.0741799
NM_030612	Nfkbiz	nuclear factor of kappa light polypeptide gene enhancer in B cells inhibitor, zeta (Nfkbiz), transcript variant 1	339.00	429.00	0.34±0.20	0.112715
NM_008887	Phox2a	paired-like homeobox 2a (Phox2a)	21.67	27.33	0.34±0.20	0.231233
NM_018870	Pgam2	phosphoglycerate mutase 2 (Pgam2)	26.33	33.33	0.34±0.19	0.291688
NM_007587	Calca	calcitonin/calcitonin-related polypeptide, alpha (Calca), transcript variant 1	19.00	24.00	0.34±0.19	0.382982
NM_001085390	Dusp5	dual specificity phosphatase 5 (Dusp5)	163.00	205.67	0.34±0.18	0.061004
NM_029236	Bcdin3d	BCDIN3 domain containing (Bcdin3d)	63.33	80.33	0.34±0.18	0.0775933
NM_028657	Mfsd12	major facilitator superfamily domain containing 12 (Mfsd12)	58.00	73.67	0.34±0.18	0.0878514
NM_009357	Tex261	testis expressed gene 261 (Tex261)	43.67	55.33	0.34±0.17	0.0505801
NM_026633	Fam195a	family with sequence similarity 195, member A (Fam195a)	34.67	44.00	0.34±0.16	0.0507111
NM_001289699	Prrt3	proline-rich transmembrane protein 3 (Prrt3), transcript variant 1	63.00	79.67	0.34±0.15	0.151689
NM_011913	Best1	bestrophin 1 (Best1)	227.00	287.67	0.34±0.15	0.195084
NM_026479	Zcchc10	zinc finger, CCHC domain containing 10 (Zcchc10)	72.33	91.33	0.34±0.15	0.262101
NM_008350	Il11	interleukin 11 (Il11), transcript variant 1	26.00	33.00	0.34±0.14	0.118083
NM_153571	Hscb	HscB iron-sulfur cluster co-chaperone homolog (E. coli) (Hscb)	72.67	91.67	0.34±0.14	0.201135
NM_153805	Pkn3	protein kinase N3 (Pkn3)	86.67	109.67	0.34±0.14	0.234042
NM_011366	Sorbs3	sorbin and SH3 domain containing 3 (Sorbs3), transcript variant 1	210.33	266.67	0.34±0.13	0.00833276
NM_001285865	C77080	expressed sequence C77080 (C77080), transcript variant 2	122.00	154.00	0.34±0.13	0.0247649
NM_026780	Syf2	SYF2 homolog, RNA splicing factor (S. cerevisiae) (Syf2)	37.67	47.67	0.34±0.13	0.0407058
NM_175190	Swi5	SWI5 recombination repair homolog (yeast) (Swi5), transcript variant 2	77.00	97.33	0.34±0.12	0.0432476
NM_027829	Izumo4	IZUMO family member 4 (Izumo4)	26.00	33.00	0.34±0.12	0.0444669
NM_153408	Neurl3	neuralized E3 ubiquitin protein ligase 3 (Neurl3)	74.33	94.33	0.34±0.12	0.118409
NM_009975	Csnk2b	casein kinase 2, beta polypeptide (Csnk2b), transcript variant 2	42.33	53.67	0.34±0.11	0.0398698
NM_012044	Pla2g2e	phospholipase A2, group IIE (Pla2g2e)	25.33	32.00	0.34±0.11	0.225016
NM_001198833	Ddr1	discoidin domain receptor family, member 1 (Ddr1), transcript variant 4	158.00	200.33	0.34±0.10	0.00923257
NM_010023	Eci1	enoyl-Coenzyme A delta isomerase 1 (Eci1)	105.67	133.33	0.34±0.10	0.138913
NM_027650	Speer3	spermatogenesis associated glutamate (E)-rich protein 3 (Speer3)	34.00	43.00	0.34±0.09	0.049555
NM_201393	Plec	plectin (Plec), transcript variant 10	215.33	272.67	0.34±0.09	0.204062
NR_037854	Atp6v0c-ps2	ATPase, H+ transporting, lysosomal V0 subunit C, pseudogene 2 (Atp6v0c-ps2), non-coding RNA	66.67	84.33	0.34±0.08	0.00248271
NM_026007	Eef1g	eukaryotic translation elongation factor 1 gamma (Eef1g)	195.67	248.33	0.34±0.07	0.000280286
NM_027026	Lrrc46	leucine rich repeat containing 46 (Lrrc46)	61.00	77.00	0.34±0.06	0.106503
NM_001029929	Zmynd15	zinc finger, MYND-type containing 15 (Zmynd15)	51.33	65.00	0.34±0.06	0.176866
NM_026269	Get4	golgi to ER traffic protein 4 homolog (S. cerevisiae) (Get4), transcript variant 1	120.33	152.33	0.34±0.05	0.122106
NM_144847	Nrbp2	nuclear receptor binding protein 2 (Nrbp2)	43.00	54.33	0.34±0.05	0.153695
NM_028748	Paqr5	progestin and adipoQ receptor family member V (Paqr5)	501.33	635.00	0.34±0.04	0.0750321
NM_145439	Tmc6	transmembrane channel-like gene family 6 (Tmc6), transcript variant 1	129.00	163.00	0.34±0.04	0.110382
NR_045934	1700100L14Rik	RIKEN cDNA 1700100L14 gene (1700100L14Rik), long non-coding RNA	15.33	19.33	0.33±0.72	0.7204
NM_008263	Hoxa10	homeobox A10 (Hoxa10), transcript variant 1	52.67	66.00	0.33±0.56	0.555226
NM_146514	Olfr96	olfactory receptor 96 (Olfr96)	9.00	11.33	0.33±0.55	0.513466
NM_019749	Gabarap	gamma-aminobutyric acid receptor associated protein (Gabarap)	33.67	42.33	0.33±0.55	0.589621
NM_146704	Olfr1446	olfactory receptor 1446 (Olfr1446)	18.00	22.67	0.33±0.53	0.676942
NM_133996	Apon	apolipoprotein N (Apon)	18.00	22.67	0.33±0.51	0.668354
NM_025671	Ogfod2	2-oxoglutarate and iron-dependent oxygenase domain containing 2 (Ogfod2)	23.00	29.00	0.33±0.50	0.514399
NM_009427	Tob1	transducer of ErbB-2.1 (Tob1)	37.33	47.00	0.33±0.43	0.467599
NM_019742	Tusc2	tumor suppressor candidate 2 (Tusc2)	18.00	22.67	0.33±0.42	0.394161
NM_031869	Prkab1	protein kinase, AMP-activated, beta 1 non-catalytic subunit (Prkab1)	135.33	170.67	0.33±0.41	0.476529
NM_009080	Rpl26	ribosomal protein L26 (Rpl26)	58.00	72.67	0.33±0.39	0.464211
NM_175449	Fam26f	family with sequence similarity 26, member F (Fam26f)	19.67	24.67	0.33±0.38	0.513592
NM_008945	Psmb4	proteasome (prosome, macropain) subunit, beta type 4 (Psmb4)	43.00	54.00	0.33±0.37	0.411745
NM_007481	Arf6	ADP-ribosylation factor 6 (Arf6)	93.33	117.33	0.33±0.37	0.464503
NM_001276278	1110025L11Rik	RIKEN cDNA 1110025L11 gene (1110025L11Rik)	9.00	11.33	0.33±0.34	0.397536
NM_027159	Ccdc115	coiled-coil domain containing 115 (Ccdc115)	27.67	34.67	0.33±0.34	0.427816
NR_045303	1700102H20Rik	RIKEN cDNA 1700102H20 gene (1700102H20Rik), transcript variant 2, long non-coding RNA	18.00	22.67	0.33±0.33	0.372645
NR_027360	Rhno1	RAD9-HUS1-RAD1 interacting nuclear orphan 1 (Rhno1), transcript variant 1, long non-coding RNA	48.67	61.33	0.33±0.31	0.307602
NM_025340	Sharpin	SHANK-associated RH domain interacting protein (Sharpin)	61.00	76.67	0.33±0.31	0.354101
NM_016774	Atp5b	ATP synthase, H+ transporting mitochondrial F1 complex, beta subunit (Atp5b)	143.33	180.00	0.33±0.31	0.40081
NR_024509	Tmem80	transmembrane protein 80 (Tmem80), transcript variant 3, non-coding RNA	40.33	50.67	0.33±0.30	0.314153
NM_145556	Tardbp	TAR DNA binding protein (Tardbp), transcript variant 1	141.33	177.67	0.33±0.30	0.323477
NM_001164558	Pdzk1ip1	PDZK1 interacting protein 1 (Pdzk1ip1), transcript variant 3	47.33	59.67	0.33±0.30	0.407754
NM_177994	R3hdm4	R3H domain containing 4 (R3hdm4)	57.67	72.33	0.33±0.29	0.15973
NM_013772	Tcl1b3	T cell leukemia/lymphoma 1B, 3 (Tcl1b3)	64.00	80.67	0.33±0.28	0.404001
NM_025591	Fam136a	family with sequence similarity 136, member A (Fam136a)	48.33	60.67	0.33±0.27	0.215249
NM_001285943	Eif3k	eukaryotic translation initiation factor 3, subunit K (Eif3k), transcript variant 3	49.67	62.33	0.33±0.27	0.233846
NM_028659	Eif3k	eukaryotic translation initiation factor 3, subunit K (Eif3k), transcript variant 1	53.67	67.67	0.33±0.26	0.203138
NM_175424	Prr9	proline rich 9 (Prr9)	21.00	26.33	0.33±0.26	0.415763
NM_025490	Scp2d1	SCP2 sterol-binding domain containing 1 (Scp2d1)	7.67	9.67	0.33±0.26	0.438049
NM_028389	Tmem219	transmembrane protein 219 (Tmem219), transcript variant 2	65.00	81.67	0.33±0.25	0.154604
NM_023815	Trp53rkb	transformation related protein 53 regulating kinase B (Trp53rkb)	72.33	91.00	0.33±0.24	0.130921
NM_001284191	Artn	artemin (Artn), transcript variant 1	23.00	29.00	0.33±0.24	0.139927
NM_026698	Tmem129	transmembrane protein 129 (Tmem129)	42.67	53.67	0.33±0.23	0.158809
NM_025796	Mrpl33	mitochondrial ribosomal protein L33 (Mrpl33)	79.00	99.00	0.33±0.21	0.116691
NM_019716	Orc6	origin recognition complex, subunit 6 (Orc6), transcript variant 1	93.67	117.33	0.33±0.21	0.135623
NM_019721	Mettl3	methyltransferase like 3 (Mettl3)	74.33	93.33	0.33±0.21	0.143124
NM_001204931	Reep6	receptor accessory protein 6 (Reep6), transcript variant 2	59.33	74.67	0.33±0.20	0.141946
NR_002862	Gm5088	predicted gene 5088 (Gm5088), non-coding RNA	20.67	26.00	0.33±0.20	0.265096
NM_028026	Wdr73	WD repeat domain 73 (Wdr73), transcript variant 1	61.67	77.33	0.33±0.20	0.410238
NM_011519	Sdc1	syndecan 1 (Sdc1)	226.00	285.00	0.33±0.19	0.0721787
NM_145359	Ubald1	UBA-like domain containing 1 (Ubald1)	121.33	153.00	0.33±0.18	0.0436188
NM_177922	Mapk15	mitogen-activated protein kinase 15 (Mapk15)	53.00	66.67	0.33±0.18	0.396994
NM_001130454	Nfe2l1	nuclear factor, erythroid derived 2,-like 1 (Nfe2l1), transcript variant 4	57.33	72.00	0.33±0.17	0.233361
NM_001130452	Nfe2l1	nuclear factor, erythroid derived 2,-like 1 (Nfe2l1), transcript variant 6	57.33	72.00	0.33±0.17	0.233361
NM_001081145	Tigd2	tigger transposable element derived 2 (Tigd2)	27.00	34.00	0.33±0.17	0.291688
NM_001033342	Cdc42bpg	CDC42 binding protein kinase gamma (DMPK-like) (Cdc42bpg)	229.67	288.33	0.33±0.17	0.375084
NM_001252532	Llgl2	lethal giant larvae homolog 2 (Drosophila) (Llgl2), transcript variant 2	255.00	320.00	0.33±0.16	0.0303546
NM_025994	Efhd2	EF hand domain containing 2 (Efhd2)	70.67	89.00	0.33±0.16	0.0306018
NM_025390	Pop4	processing of precursor 4, ribonuclease P/MRP family, (S. cerevisiae) (Pop4)	46.00	57.67	0.33±0.16	0.0505801
NM_028809	Arpc5l	actin related protein 2/3 complex, subunit 5-like (Arpc5l)	81.67	102.67	0.33±0.16	0.0661285
NM_011952	Mapk3	mitogen-activated protein kinase 3 (Mapk3)	33.67	42.33	0.33±0.16	0.0864531
NM_007523	Bak1	BCL2-antagonist/killer 1 (Bak1)	68.00	85.33	0.33±0.16	0.185908
NM_197982	Ddx39	DEAD (Asp-Glu-Ala-Asp) box polypeptide 39 (Ddx39)	85.67	107.33	0.33±0.14	0.035209
NM_018757	Nme6	NME/NM23 nucleoside diphosphate kinase 6 (Nme6)	70.00	88.00	0.33±0.14	0.174971
NM_027231	Polr2f	polymerase (RNA) II (DNA directed) polypeptide F (Polr2f)	93.67	117.67	0.33±0.14	0.34388
NM_029832	Ddrgk1	DDRGK domain containing 1 (Ddrgk1)	89.00	112.00	0.33±0.13	0.0363542
NM_001030274	Ndufs5	NADH dehydrogenase (ubiquinone) Fe-S protein 5 (Ndufs5)	30.67	38.67	0.33±0.13	0.259344
NR_002445	BC002163	cDNA sequence BC002163 (BC002163), non-coding RNA	30.67	38.67	0.33±0.13	0.259344
NM_030714	Dtx3	deltex 3 homolog (Drosophila) (Dtx3)	47.33	59.33	0.33±0.11	0.0266715
NM_053168	Trim11	tripartite motif-containing 11 (Trim11), transcript variant 2	98.67	124.33	0.33±0.11	0.1874
NM_001286006	Unk	unkempt homolog (Drosophila) (Unk), transcript variant 2	279.33	350.33	0.33±0.10	0.00374792
NM_028754	0610037L13Rik	RIKEN cDNA 0610037L13 gene (0610037L13Rik)	51.33	64.67	0.33±0.10	0.0394158
NM_026452	Coq9	coenzyme Q9 homolog (yeast) (Coq9)	123.33	155.00	0.33±0.10	0.145184
NM_145983	Kcna5	potassium voltage-gated channel, shaker-related subfamily, member 5 (Kcna5)	22.00	27.67	0.33±0.09	0.0511525
NM_028532	Tepp	testis, prostate and placenta expressed (Tepp), transcript variant 2	69.33	87.33	0.33±0.08	0.158915
NM_024192	Cuedc2	CUE domain containing 2 (Cuedc2), transcript variant 2	114.00	143.00	0.33±0.07	0.203509
NM_020610	Nrip3	nuclear receptor interacting protein 3 (Nrip3)	137.33	172.67	0.33±0.07	0.209263
NM_024269	Arl2bp	ADP-ribosylation factor-like 2 binding protein (Arl2bp), transcript variant 2	75.67	95.00	0.33±0.06	0.0412896
NM_177001	9130023H24Rik	RIKEN cDNA 9130023H24 gene (9130023H24Rik)	26.00	32.67	0.33±0.06	0.044363
NM_008478	L1cam	L1 cell adhesion molecule (L1cam)	74.00	93.33	0.33±0.06	0.0797128
NM_025617	Tceanc2	transcription elongation factor A (SII) N-terminal and central domain containing 2 (Tceanc2)	236.00	297.33	0.33±0.06	0.18643
NM_008998	Rab17	RAB17, member RAS oncogene family (Rab17), transcript variant 1	76.00	95.67	0.33±0.06	0.193745
NM_001159529	Cox7a2l	cytochrome c oxidase subunit VIIa polypeptide 2-like (Cox7a2l), transcript variant 1	102.33	128.67	0.33±0.05	0.0206528
NM_133188	Dazap1	DAZ associated protein 1 (Dazap1), transcript variant 1	210.67	264.00	0.33±0.05	0.072896
NM_172269	Vps18	vacuolar protein sorting 18 (yeast) (Vps18)	76.00	95.67	0.33±0.03	0.100781
NR_040745	B230312C02Rik	RIKEN cDNA B230312C02 gene (B230312C02Rik), long non-coding RNA	78.00	98.00	0.33±0.02	0.0106604
NM_133884	Gpn2	GPN-loop GTPase 2 (Gpn2), transcript variant 1	45.67	57.33	0.33±0.02	0.0377496
NM_024454	Rab21	RAB21, member RAS oncogene family (Rab21)	241.00	302.33	0.33±0.02	0.0831804
NM_133932	Tada3	transcriptional adaptor 3 (Tada3)	87.33	110.00	0.33±0.02	0.0997917
NM_001145881	Zfp212	Zinc finger protein 212 (Zfp212), transcript variant 2	97.00	121.67	0.33±0.02	0.125347
NM_030093	Snrnp25	small nuclear ribonucleoprotein 25 (U11/U12) (Snrnp25)	28.00	35.00	0.32±0.52	0.529838
NM_183261	Nr2f2	nuclear receptor subfamily 2, group F, member 2 (Nr2f2), transcript variant 2	98.67	123.33	0.32±0.48	0.547127
NM_008907	Ppia	peptidylprolyl isomerase A (Ppia)	129.33	161.67	0.32±0.48	0.552434
NM_001163718	Tsr3	TSR3 20S rRNA accumulation (Tsr3), transcript variant 2	23.00	28.67	0.32±0.44	0.466925
NM_001177901	Zfp513	zinc finger protein 513 (Zfp513), transcript variant 2	56.67	70.67	0.32±0.41	0.492389
NR_040493	Platr5	pluripotency associated transcript 5 (Platr5), long non-coding RNA	6.67	8.33	0.32±0.41	0.549165
NM_001011829	Olfr761	olfactory receptor 761 (Olfr761)	15.00	18.67	0.32±0.40	0.554258
NM_001038708	Cdc42se1	CDC42 small effector 1 (Cdc42se1), transcript variant 2	117.00	146.00	0.32±0.39	0.430496
NR_003373	Gm15772	predicted gene 15772 (Gm15772), non-coding RNA	57.00	71.00	0.32±0.39	0.486044
NM_025660	Ribc1	RIB43A domain with coiled-coils 1 (Ribc1)	41.67	52.00	0.32±0.36	0.272349
NM_008989	Pura	purine rich element binding protein A (Pura)	40.67	50.67	0.32±0.36	0.432648
NM_029767	Rps9	ribosomal protein S9 (Rps9)	56.00	70.00	0.32±0.36	0.450311
NM_010481	Hspa9	heat shock protein 9 (Hspa9)	119.00	148.33	0.32±0.34	0.349379
NM_009883	Cebpb	CCAAT/enhancer binding protein (C/EBP), beta (Cebpb), transcript variant 1	43.67	54.67	0.32±0.32	0.183878
NM_011637	Trex1	three prime repair exonuclease 1 (Trex1), transcript variant 1	20.00	25.00	0.32±0.32	0.437456
NR_033207	2010016I18Rik	RIKEN cDNA 2010016I18 gene (2010016I18Rik), long non-coding RNA	47.33	59.00	0.32±0.31	0.286012
NR_027359	Rhno1	RAD9-HUS1-RAD1 interacting nuclear orphan 1 (Rhno1), transcript variant 2, long non-coding RNA	49.00	61.33	0.32±0.31	0.310905
NM_008363	Irak1	interleukin-1 receptor-associated kinase 1 (Irak1), transcript variant 4	32.00	40.00	0.32±0.29	0.334871
NM_001177976	Irak1	interleukin-1 receptor-associated kinase 1 (Irak1), transcript variant 2	32.00	40.00	0.32±0.29	0.334871
NM_001177975	Irak1	interleukin-1 receptor-associated kinase 1 (Irak1), transcript variant 3	32.00	40.00	0.32±0.29	0.334871
NM_009906	Tpp1	tripeptidyl peptidase I (Tpp1)	37.00	46.33	0.32±0.27	0.278485
NM_009092	Rps17	ribosomal protein S17 (Rps17)	30.00	37.33	0.32±0.27	0.304994
NM_010027	Ddt	D-dopachrome tautomerase (Ddt)	17.33	21.67	0.32±0.25	0.204413
NM_145578	Ube2m	ubiquitin-conjugating enzyme E2M (Ube2m), transcript variant 1	15.00	18.67	0.32±0.24	0.302903
NM_146030	Plekhh3	pleckstrin homology domain containing, family H (with MyTH4 domain) member 3 (Plekhh3)	66.67	83.00	0.32±0.23	0.203331
NM_011267	Rgs16	regulator of G-protein signaling 16 (Rgs16)	31.00	38.67	0.32±0.23	0.449092
NM_133185	Rogdi	rogdi homolog (Drosophila) (Rogdi)	57.33	71.67	0.32±0.22	0.208976
NM_012030	Slc9a3r1	solute carrier family 9 (sodium/hydrogen exchanger), member 3 regulator 1 (Slc9a3r1)	140.00	175.33	0.32±0.21	0.108267
NM_146937	Olfr63	olfactory receptor 63 (Olfr63)	10.67	13.33	0.32±0.21	0.431465
NM_173785	Iba57	IBA57, iron-sulfur cluster assembly homolog (S. cerevisiae) (Iba57), transcript variant 1	75.67	94.33	0.32±0.20	0.110102
NM_001111141	Sprtn	SprT-like N-terminal domain (Sprtn)	54.33	68.00	0.32±0.20	0.141914
NR_033548	D030047H15Rik	RIKEN cDNA D030047H15 gene (D030047H15Rik), long non-coding RNA	56.33	70.33	0.32±0.20	0.149037
NM_133795	Ttc1	tetratricopeptide repeat domain 1 (Ttc1)	143.00	178.00	0.32±0.20	0.302183
NM_001136227	Rtkn	rhotekin (Rtkn), transcript variant 1	130.00	162.33	0.32±0.19	0.0779451
NM_027106	Avpi1	arginine vasopressin-induced 1 (Avpi1)	77.33	96.67	0.32±0.19	0.111365
NM_053161	Mrpl27	mitochondrial ribosomal protein L27 (Mrpl27)	62.33	78.00	0.32±0.18	0.183688
NM_008699	Nkx2-3	NK2 homeobox 3 (Nkx2-3)	37.67	47.00	0.32±0.17	0.0877107
NM_001081680	Zfp72	zinc finger protein 72 (Zfp72)	26.67	33.33	0.32±0.17	0.103779
NR_045972	Gm16938	predicted gene, 16938 (Gm16938), transcript variant 4, long non-coding RNA	43.00	53.67	0.32±0.17	0.134819
NM_033606	Dqx1	DEAQ RNA-dependent ATPase (Dqx1)	84.67	105.33	0.32±0.17	0.219245
NM_001270489	Gm19345	predicted gene, 19345 (Gm19345)	29.33	36.67	0.32±0.17	0.321065
NM_001081679	Tomt	transmembrane O-methyltransferase (Tomt), transcript variant 1	54.33	67.67	0.32±0.16	0.109129
NM_025324	Zfp524	zinc finger protein 524 (Zfp524)	14.67	18.33	0.32±0.16	0.127643
NM_172487	Prrt3	proline-rich transmembrane protein 3 (Prrt3), transcript variant 3	63.00	78.67	0.32±0.16	0.166147
NM_134007	Cisd1	CDGSH iron sulfur domain 1 (Cisd1)	126.67	157.67	0.32±0.16	0.207383
NM_146260	Tmie	transmembrane inner ear (Tmie)	89.67	112.00	0.32±0.15	0.0271447
NM_011291	Rpl7	ribosomal protein L7 (Rpl7)	46.33	58.00	0.32±0.14	0.1407
NM_001047159	Net1	neuroepithelial cell transforming gene 1 (Net1), transcript variant 2	102.33	127.67	0.32±0.13	0.0374347
NM_008949	Psmc3ip	proteasome (prosome, macropain) 26S subunit, ATPase 3, interacting protein (Psmc3ip)	40.00	50.00	0.32±0.13	0.0634142
NM_008244	Hgs	HGF-regulated tyrosine kinase substrate (Hgs), transcript variant 2	158.33	198.00	0.32±0.12	0.0190049
NM_001039519	Gtf2a2	general transcription factor II A, 2 (Gtf2a2), transcript variant 2	85.00	106.00	0.32±0.12	0.0261483
NM_027007	Zfp397	zinc finger protein 397 (Zfp397)	57.33	71.67	0.32±0.12	0.152946
NM_001271407	Sorbs3	sorbin and SH3 domain containing 3 (Sorbs3), transcript variant 2	202.00	251.33	0.32±0.11	0.0029091
NM_010589	Jak3	Janus kinase 3 (Jak3), transcript variant 1	103.67	129.67	0.32±0.11	0.01776
NM_001164424	Pqlc1	PQ loop repeat containing 1 (Pqlc1), transcript variant 6	93.33	116.33	0.32±0.11	0.287371
NM_016925	Fanca	Fanconi anemia, complementation group A (Fanca)	395.67	492.33	0.32±0.11	0.294961
NM_001285855	Matk	megakaryocyte-associated tyrosine kinase (Matk), transcript variant 4	109.67	137.00	0.32±0.10	0.00103942
NM_177828	Arhgef37	Rho guanine nucleotide exchange factor (GEF) 37 (Arhgef37)	234.33	292.67	0.32±0.10	0.00720305
NM_015754	Rbbp9	retinoblastoma binding protein 9 (Rbbp9)	64.00	80.00	0.32±0.10	0.130572
NM_001033189	C77080	expressed sequence C77080 (C77080), transcript variant 1	169.67	211.33	0.32±0.09	0.000255902
NM_009729	Atp6v0c	ATPase, H+ transporting, lysosomal V0 subunit C (Atp6v0c)	68.67	85.67	0.32±0.09	0.00458193
NM_001013377	Arhgef39	Rho guanine nucleotide exchange factor (GEF) 39 (Arhgef39)	20.33	25.33	0.32±0.09	0.0130725
NM_172428	Ccdc134	coiled-coil domain containing 134 (Ccdc134)	132.33	165.67	0.32±0.09	0.208887
NM_027143	Khnyn	KH and NYN domain containing (Khnyn)	97.67	121.67	0.32±0.08	0.0119356
NM_009361	Tfdp1	transcription factor Dp 1 (Tfdp1), transcript variant 1	332.33	414.00	0.32±0.08	0.123787
NM_144849	Ankrd54	ankyrin repeat domain 54 (Ankrd54)	100.00	125.00	0.32±0.08	0.239626
NM_007929	Emp2	epithelial membrane protein 2 (Emp2)	302.00	377.00	0.32±0.07	0.00494092
NM_172261	Ppp1r9b	protein phosphatase 1, regulatory subunit 9B (Ppp1r9b)	145.67	181.33	0.32±0.07	0.00554357
NR_028380	Ftx	Ftx transcript, Xist regulator (non-protein coding) (Ftx), transcript variant 1, long non-coding RNA	165.67	206.67	0.32±0.07	0.0130267
NM_170671	Mycbpap	MYCBP associated protein (Mycbpap)	167.00	209.00	0.32±0.06	0.00968365
NM_001177622	Slc5a6	solute carrier family 5 (sodium-dependent vitamin transporter), member 6 (Slc5a6), transcript variant 3	116.67	145.33	0.32±0.06	0.0565955
NM_013610	Ninj1	ninjurin 1 (Ninj1)	67.00	83.67	0.32±0.05	0.0740741
NM_001130526	Lzts2	leucine zipper, putative tumor suppressor 2 (Lzts2), transcript variant 3	94.00	117.33	0.32±0.05	0.0994503
NM_013678	Surf2	surfeit gene 2 (Surf2)	37.67	47.00	0.32±0.05	0.118083
NM_026214	Kctd4	potassium channel tetramerisation domain containing 4 (Kctd4)	72.33	90.33	0.32±0.05	0.118184
NM_001024926	Cyb5d2	cytochrome b5 domain containing 2 (Cyb5d2)	159.33	198.33	0.32±0.03	0.0500981
NM_008985	Ptprn	protein tyrosine phosphatase, receptor type, N (Ptprn)	129.67	162.00	0.32±0.03	0.119889
NM_145970	Cc2d1a	coiled-coil and C2 domain containing 1A (Cc2d1a)	125.00	156.00	0.32±0.02	0.0301444
NM_026618	Coa3	cytochrome C oxidase assembly factor 3 (Coa3)	77.00	95.67	0.31±0.67	0.68189
NM_025870	Swsap1	SWIM type zinc finger 7 associated protein 1 (Swsap1)	40.67	50.33	0.31±0.65	0.677837
NM_025501	Lce3b	late cornified envelope 3B (Lce3b)	13.67	17.00	0.31±0.64	0.643312
NR_045893	Gm11974	predicted gene 11974 (Gm11974), long non-coding RNA	51.67	64.00	0.31±0.59	0.661348
NM_134211	Vmn1r-ps103	vomeronasal 1 receptor, pseudogene 103 (Vmn1r-ps103)	12.67	15.67	0.31±0.57	0.640575
NM_008341	Igfbp1	insulin-like growth factor binding protein 1 (Igfbp1)	33.67	41.67	0.31±0.56	0.664327
NM_001011821	Olfr804	olfactory receptor 804 (Olfr804)	13.67	17.00	0.31±0.55	0.694861
NM_001001892	H2-K1	histocompatibility 2, K1, K region (H2-K1), transcript variant 1	38.67	48.00	0.31±0.46	0.514783
NR_033224	D330050I16Rik	RIKEN cDNA D330050I16 gene (D330050I16Rik), long non-coding RNA	56.67	70.33	0.31±0.45	0.552733
NM_021338	Rpl35a	ribosomal protein L35A (Rpl35a), transcript variant 1	84.33	104.67	0.31±0.41	0.507952
NR_024323	4930426L09Rik	RIKEN cDNA 4930426L09 gene (4930426L09Rik), long non-coding RNA	9.67	12.00	0.31±0.39	0.397536
NM_026943	Snrpd2	small nuclear ribonucleoprotein D2 (Snrpd2)	13.67	17.00	0.31±0.39	0.463944
NM_023464	Ssna1	Sjogren's syndrome nuclear autoantigen 1 (Ssna1)	28.00	34.67	0.31±0.39	0.484632
NM_008972	Ptma	prothymosin alpha (Ptma)	277.33	342.67	0.31±0.38	0.425558
NR_037154	Chkb	choline kinase beta (Chkb), transcript variant 3, non-coding RNA	50.33	62.33	0.31±0.35	0.439277
NM_007531	Phb2	prohibitin 2 (Phb2)	91.33	113.33	0.31±0.35	0.439873
NM_001002239	Rpl17	ribosomal protein L17 (Rpl17)	49.33	61.00	0.31±0.35	0.463566
NM_023622	Rgl3	ral guanine nucleotide dissociation stimulator-like 3 (Rgl3)	229.67	284.33	0.31±0.31	0.387608
NM_016776	Mybbp1a	MYB binding protein (P160) 1a (Mybbp1a)	111.00	137.33	0.31±0.30	0.351653
NM_009438	Rpl13a	ribosomal protein L13A (Rpl13a)	62.00	76.67	0.31±0.30	0.400903
NM_001135569	1190007I07Rik	RIKEN cDNA 1190007I07 gene (1190007I07Rik), transcript variant 3	23.67	29.33	0.31±0.29	0.378003
NM_001081643	Xlr3b	X-linked lymphocyte-regulated 3B (Xlr3b)	31.67	39.33	0.31±0.29	0.429089
NM_001253696	Zfp219	zinc finger protein 219 (Zfp219), transcript variant 4	136.67	169.33	0.31±0.27	0.29019
NM_027248	Zfp219	zinc finger protein 219 (Zfp219), transcript variant 1	136.67	169.33	0.31±0.27	0.29019
NM_175270	Sowahb	sosondowah ankyrin repeat domain family member B (Sowahb)	31.67	39.33	0.31±0.26	0.158474
NR_015585	4933439C10Rik	RIKEN cDNA 4933439C10 gene (4933439C10Rik), long non-coding RNA	42.67	53.00	0.31±0.26	0.236138
NR_073028	4732471J01Rik	RIKEN cDNA 4732471J01 gene (4732471J01Rik), transcript variant 3, long non-coding RNA	46.67	58.00	0.31±0.26	0.252702
NR_033802	Faap20	Fanconi anemia core complex associated protein 20 (Faap20), transcript variant 2, non-coding RNA	36.00	44.67	0.31±0.26	0.2761
NM_001038492	Ctsa	cathepsin A (Ctsa), transcript variant 2	99.33	123.00	0.31±0.25	0.246936
NM_030258	Gpr146	G protein-coupled receptor 146 (Gpr146), transcript variant 1	131.00	162.33	0.31±0.24	0.144039
NM_026068	Med31	mediator complex subunit 31 (Med31)	37.00	46.00	0.31±0.22	0.197154
NR_030681	Gm4598	predicted gene 4598 (Gm4598), long non-coding RNA	9.67	12.00	0.31±0.22	0.31687
NM_001168488	Men1	multiple endocrine neoplasia 1 (Men1), transcript variant 1	74.00	92.00	0.31±0.20	0.0725427
NM_001168489	Men1	multiple endocrine neoplasia 1 (Men1), transcript variant 3	73.33	90.67	0.31±0.20	0.0752541
NM_009294	Stx4a	syntaxin 4A (placental) (Stx4a)	39.33	48.67	0.31±0.20	0.185578
NM_001033164	2510002D24Rik	RIKEN cDNA 2510002D24 gene (2510002D24Rik)	47.00	58.33	0.31±0.20	0.216681
NM_001168490	Men1	multiple endocrine neoplasia 1 (Men1), transcript variant 4	72.67	90.33	0.31±0.19	0.0570231
NM_012058	Srp9	signal recognition particle 9 (Srp9)	66.33	82.33	0.31±0.19	0.117444
NM_138302	Tymp	thymidine phosphorylase (Tymp)	77.67	96.00	0.31±0.19	0.155245
NM_001242616	Taz	tafazzin (Taz), transcript variant 4	29.00	36.00	0.31±0.19	0.19171
NM_181586	Sirt6	sirtuin 6 (Sirt6), transcript variant 1	65.00	80.67	0.31±0.18	0.0878514
NM_133779	Pigt	phosphatidylinositol glycan anchor biosynthesis, class T (Pigt)	109.00	135.00	0.31±0.18	0.118855
NM_029943	Apex2	apurinic/apyrimidinic endonuclease 2 (Apex2)	49.33	61.33	0.31±0.17	0.0350987
NM_026632	Rpa3	replication protein A3 (Rpa3)	19.67	24.33	0.31±0.17	0.147987
NM_015747	Slc20a1	solute carrier family 20, member 1 (Slc20a1), transcript variant 1	114.00	141.33	0.31±0.17	0.163875
NM_010567	Inppl1	inositol polyphosphate phosphatase-like 1 (Inppl1), transcript variant 1	88.67	109.67	0.31±0.17	0.186063
NR_027506	Speer5-ps1	spermatogenesis associated glutamate (E)-rich protein 5, pseudogene 1 (Speer5-ps1), transcript variant 2, non-coding RNA	50.00	62.00	0.31±0.17	0.375023
NM_011966	Psma4	proteasome (prosome, macropain) subunit, alpha type 4 (Psma4)	67.67	84.00	0.31±0.16	0.0290841
NM_021366	Klf13	Kruppel-like factor 13 (Klf13)	238.67	296.00	0.31±0.16	0.0585478
NM_010009	Cyp27b1	cytochrome P450, family 27, subfamily b, polypeptide 1 (Cyp27b1)	49.67	61.67	0.31±0.16	0.302514
NM_144907	Sesn2	sestrin 2 (Sesn2)	82.33	102.00	0.31±0.15	0.0899352
NM_001168274	Gsdmc2	gasdermin C2 (Gsdmc2), transcript variant 1	234.00	291.00	0.31±0.14	0.040219
NM_133927	Itfg2	integrin alpha FG-GAP repeat containing 2 (Itfg2)	117.33	145.00	0.31±0.13	0.0208151
NM_011813	Fiz1	Flt3 interacting zinc finger protein 1 (Fiz1), transcript variant 2	43.67	54.00	0.31±0.13	0.0631833
NM_001013376	Rpp38	ribonuclease P/MRP 38 subunit (Rpp38)	29.00	36.00	0.31±0.13	0.0782023
NM_009101	Rras	Harvey rat sarcoma oncogene, subgroup R (Rras)	15.33	19.00	0.31±0.13	0.0927353
NM_028875	Xrcc3	X-ray repair complementing defective repair in Chinese hamster cells 3 (Xrcc3)	112.33	139.67	0.31±0.12	0.00895037
NM_183149	Zfp598	zinc finger protein 598 (Zfp598)	89.33	111.00	0.31±0.12	0.172562
NM_027088	Bap1	Brca1 associated protein 1 (Bap1)	77.33	95.67	0.31±0.12	0.211302
NM_023056	Tmem176b	transmembrane protein 176B (Tmem176b), transcript variant 1	60.67	75.33	0.31±0.11	0.04393
NM_010925	Rrp1	ribosomal RNA processing 1 homolog (S. cerevisiae) (Rrp1)	139.33	173.00	0.31±0.10	0.00185737
NM_001111050	Cd151	CD151 antigen (Cd151), transcript variant 3	18.00	22.33	0.31±0.10	0.133333
NM_028478	Rassf6	Ras association (RalGDS/AF-6) domain family member 6 (Rassf6), transcript variant 1	265.67	329.33	0.31±0.09	0.0118207
NM_008788	Pcolce	procollagen C-endopeptidase enhancer protein (Pcolce)	52.33	65.00	0.31±0.09	0.123129
NM_001085538	Gm11757	predicted gene 11757 (Gm11757)	23.67	29.33	0.31±0.09	0.135841
NM_001177578	Gm13871	predicted gene 13871 (Gm13871)	23.67	29.33	0.31±0.09	0.135841
NM_001097978	Gm11758	predicted gene 11758 (Gm11758)	23.67	29.33	0.31±0.09	0.135841
NM_008525	Alad	aminolevulinate, delta-, dehydratase (Alad), transcript variant 1	244.67	303.00	0.31±0.08	0.00140113
NM_023197	Knop1	lysine rich nucleolar protein 1 (Knop1), transcript variant 1	82.00	102.00	0.31±0.08	0.00331676
NM_010380	H2-D1	histocompatibility 2, D region locus 1 (H2-D1)	37.67	46.67	0.31±0.08	0.00409
NM_027834	9130008F23Rik	RIKEN cDNA 9130008F23 gene (9130008F23Rik)	41.00	50.67	0.31±0.08	0.00822093
NM_026017	Ctdnep1	CTD nuclear envelope phosphatase 1 (Ctdnep1)	66.67	82.67	0.31±0.08	0.0165091
NM_001289489	Exoc3l4	exocyst complex component 3-like 4 (Exoc3l4), transcript variant 4	173.67	215.00	0.31±0.08	0.0215878
NM_001289488	Exoc3l4	exocyst complex component 3-like 4 (Exoc3l4), transcript variant 3	173.67	215.00	0.31±0.08	0.0215878
NM_028807	Exoc3l4	exocyst complex component 3-like 4 (Exoc3l4), transcript variant 2	173.67	215.00	0.31±0.08	0.0215878
NM_001145896	Gse1	genetic suppressor element 1 (Gse1), transcript variant 2	307.00	381.00	0.31±0.08	0.0270455
NM_011066	Per2	period circadian clock 2 (Per2)	350.00	433.67	0.31±0.08	0.0391179
NM_053246	Dok4	docking protein 4 (Dok4)	94.33	117.33	0.31±0.08	0.049067
NM_001193631	Prss51	protease, serine 51 (Prss51)	41.00	51.00	0.31±0.08	0.118409
NM_020559	Alas1	aminolevulinic acid synthase 1 (Alas1), transcript variant 2	86.33	106.67	0.31±0.08	0.183613
NM_133665	Mef2d	myocyte enhancer factor 2D (Mef2d), transcript variant 2	273.33	339.67	0.31±0.08	0.193949
NM_027360	2010107E04Rik	RIKEN cDNA 2010107E04 gene (2010107E04Rik)	67.00	83.00	0.31±0.07	0.0833416
NR_028381	Ftx	Ftx transcript, Xist regulator (non-protein coding) (Ftx), transcript variant 2, long non-coding RNA	185.33	229.00	0.31±0.06	0.0499011
NM_018886	Lgals8	lectin, galactose binding, soluble 8 (Lgals8), transcript variant 2	194.67	241.00	0.31±0.06	0.0933604
NM_001083807	Rusc1	RUN and SH3 domain containing 1 (Rusc1), transcript variant 2	93.67	116.00	0.31±0.06	0.14039
NM_145585	Thumpd1	THUMP domain containing 1 (Thumpd1)	33.67	41.67	0.31±0.05	0.00516799
NM_011496	Aurkb	aurora kinase B (Aurkb)	58.33	72.33	0.31±0.05	0.0261483
NM_197986	Tmem140	transmembrane protein 140 (Tmem140)	88.33	109.67	0.31±0.05	0.0709992
NM_029157	Sf3a3	splicing factor 3a, subunit 3 (Sf3a3)	104.67	129.33	0.31±0.05	0.168802
NM_053166	Trim7	tripartite motif-containing 7 (Trim7)	155.67	192.33	0.31±0.05	0.188452
NM_001168220	Knop1	lysine rich nucleolar protein 1 (Knop1), transcript variant 4	79.00	97.67	0.31±0.04	0.00787786
NM_001099314	Msmp	microseminoprotein, prostate associated (Msmp)	8.33	10.33	0.31±0.04	0.0741799
NM_008797	Pcx	pyruvate carboxylase (Pcx), transcript variant 2	337.67	418.67	0.31±0.04	0.129937
NM_001252454	Epn1	epsin 1 (Epn1), transcript variant 2	82.00	102.00	0.31±0.04	0.146162
NM_024228	Gdpd3	glycerophosphodiester phosphodiesterase domain containing 3 (Gdpd3)	53.33	66.00	0.31±0.03	0.0967729
NM_028994	Pck2	phosphoenolpyruvate carboxykinase 2 (mitochondrial) (Pck2)	83.00	103.00	0.31±0.02	0.0578886
NM_145229	AY074887	cDNA sequence AY074887 (AY074887)	10.00	12.33	0.30±0.73	0.714938
NM_001085533	Gm13275	predicted gene 13275 (Gm13275)	17.00	21.00	0.30±0.55	0.625366
NM_009189	Six1	sine oculis-related homeobox 1 (Six1)	78.33	96.67	0.30±0.49	0.556264
NM_013555	Hoxd9	homeobox D9 (Hoxd9)	68.33	84.00	0.30±0.49	0.567641
NM_001168497	Plscr3	phospholipid scramblase 3 (Plscr3), transcript variant 2	115.33	142.00	0.30±0.49	0.593148
NM_021342	Kcne4	potassium voltage-gated channel, Isk-related subfamily, gene 4 (Kcne4)	27.67	34.00	0.30±0.48	0.642399
NM_145836	Irf2bpl	interferon regulatory factor 2 binding protein-like (Irf2bpl)	905.33	1111.00	0.30±0.47	0.572718
NM_025974	Rpl14	ribosomal protein L14 (Rpl14)	46.67	57.33	0.30±0.43	0.495672
NM_021397	Zbtb32	zinc finger and BTB domain containing 32 (Zbtb32)	22.67	28.00	0.30±0.43	0.509027
NM_178389	Gale	galactose-4-epimerase, UDP (Gale)	17.00	21.00	0.30±0.41	0.486447
NR_040665	4930522O17Rik	RIKEN cDNA 4930522O17 gene (4930522O17Rik), long non-coding RNA	28.67	35.33	0.30±0.41	0.515498
NM_009077	Rpl18	ribosomal protein L18 (Rpl18)	43.33	53.33	0.30±0.41	0.538079
NM_001011777	Olfr1042	olfactory receptor 1042 (Olfr1042)	11.67	14.33	0.30±0.41	0.551382
NM_172395	Cdc42se1	CDC42 small effector 1 (Cdc42se1), transcript variant 1	130.67	161.33	0.30±0.40	0.476325
NM_001289476	Psma7	proteasome (prosome, macropain) subunit, alpha type 7 (Psma7), transcript variant 2	38.67	47.67	0.30±0.35	0.309054
NM_011654	Tuba1b	tubulin, alpha 1B (Tuba1b)	139.33	172.00	0.30±0.35	0.474574
NM_027109	Dnase1l1	deoxyribonuclease 1-like 1 (Dnase1l1), transcript variant 1	49.67	61.00	0.30±0.33	0.367763
NM_009719	Neurog3	neurogenin 3 (Neurog3)	15.67	19.33	0.30±0.33	0.461328
NM_007505	Atp5a1	ATP synthase, H+ transporting, mitochondrial F1 complex, alpha subunit 1 (Atp5a1)	64.33	79.33	0.30±0.32	0.396449
NM_001039385	Vgf	VGF nerve growth factor inducible (Vgf)	14.33	17.67	0.30±0.30	0.501245
NM_001243888	BC024978	cDNA sequence BC024978 (BC024978), transcript variant 1	54.00	66.67	0.30±0.28	0.227221
NM_130884	Idh3b	isocitrate dehydrogenase 3 (NAD+) beta (Idh3b)	82.00	101.00	0.30±0.28	0.252262
NM_026909	Thap7	THAP domain containing 7 (Thap7)	52.33	64.33	0.30±0.27	0.264233
NM_130455	Grin3b	glutamate receptor, ionotropic, NMDA3B (Grin3b)	52.67	64.67	0.30±0.27	0.29371
NM_172371	Slc16a13	solute carrier family 16 (monocarboxylic acid transporters), member 13 (Slc16a13)	29.33	36.00	0.30±0.27	0.307457
NM_007623	Cbx2	chromobox 2 (Cbx2)	76.00	93.33	0.30±0.26	0.362527
NM_001251834	Zkscan8	zinc finger with KRAB and SCAN domains 8 (Zkscan8), transcript variant 3	42.33	52.00	0.30±0.25	0.278821
NM_007455	Ap1g2	adaptor protein complex AP-1, gamma 2 subunit (Ap1g2), transcript variant 1	84.33	103.67	0.30±0.25	0.318448
NM_177570	Slfnl1	schlafen like 1 (Slfnl1)	22.00	27.00	0.30±0.24	0.463944
NM_026305	Tceb2	transcription elongation factor B (SIII), polypeptide 2 (Tceb2)	47.33	58.33	0.30±0.23	0.186857
NM_080458	Bsnd	Bartter syndrome, infantile, with sensorineural deafness (Barttin) (Bsnd)	39.67	48.67	0.30±0.23	0.231078
NM_001111288	Sco2	SCO cytochrome oxidase deficient homolog 2 (yeast) (Sco2)	41.33	51.00	0.30±0.23	0.254939
NM_019647	Rpl21	ribosomal protein L21 (Rpl21)	96.33	118.67	0.30±0.22	0.26222
NM_026865	Ptges3l	prostaglandin E synthase 3 (cytosolic)-like (Ptges3l)	58.00	71.33	0.30±0.21	0.204128
NM_001166729	Vmn1r31	vomeronasal 1 receptor 31 (Vmn1r31)	11.67	14.33	0.30±0.21	0.250731
NM_134192	Vmn1r228	vomeronasal 1 receptor 228 (Vmn1r228)	15.67	19.33	0.30±0.21	0.29435
NM_001286575	Ehmt2	euchromatic histone lysine N-methyltransferase 2 (Ehmt2), transcript variant 4	117.00	144.00	0.30±0.20	0.224978
NM_011697	Vegfb	vascular endothelial growth factor B (Vegfb), transcript variant 1	83.00	102.33	0.30±0.19	0.126609
NM_009296	Supt4a	suppressor of Ty 4A (Supt4a)	53.33	65.67	0.30±0.19	0.128627
NM_001276322	Cyhr1	cysteine and histidine rich 1 (Cyhr1), transcript variant 5	22.00	27.00	0.30±0.19	0.138273
NM_001033525	Kcnk6	potassium inwardly-rectifying channel, subfamily K, member 6 (Kcnk6)	51.00	62.67	0.30±0.19	0.32227
NM_176933	Dusp4	dual specificity phosphatase 4 (Dusp4)	105.33	129.67	0.30±0.18	0.117531
NM_020050	Tmem9b	TMEM9 domain family, member B (Tmem9b)	80.33	99.00	0.30±0.17	0.0603815
NM_001162945	Mtx3	metaxin 3 (Mtx3)	79.00	97.33	0.30±0.17	0.285835
NM_001048143	Mon1b	MON1 homolog b (yeast) (Mon1b), transcript variant 2	80.67	99.00	0.30±0.16	0.0720521
NM_028636	Man2c1	mannosidase, alpha, class 2C, member 1 (Man2c1)	100.00	123.33	0.30±0.15	0.0505801
NM_138743	Smim11	small integral membrane protein 11 (Smim11)	123.00	151.33	0.30±0.15	0.0847508
NM_175011	E330017A01Rik	RIKEN cDNA E330017A01 gene (E330017A01Rik)	42.33	52.00	0.30±0.15	0.118781
NM_028890	4931414P19Rik	RIKEN cDNA 4931414P19 gene (4931414P19Rik)	159.67	196.67	0.30±0.15	0.172999
NM_001039238	Dcpp2	demilune cell and parotid protein 2 (Dcpp2)	17.00	21.00	0.30±0.15	0.194613
NM_001110329	Fiz1	Flt3 interacting zinc finger protein 1 (Fiz1), transcript variant 3	47.67	58.67	0.30±0.14	0.0339969
NM_001110328	Fiz1	Flt3 interacting zinc finger protein 1 (Fiz1), transcript variant 1	47.67	58.67	0.30±0.14	0.0339969
NR_077233	C230037L18Rik	RIKEN cDNA C230037L18 gene (C230037L18Rik), long non-coding RNA	83.00	102.33	0.30±0.14	0.0498185
NM_001281472	Psme2b	protease (prosome, macropain) activator subunit 2B (Psme2b)	10.00	12.33	0.30±0.14	0.249521
NM_026212	Agpat2	1-acylglycerol-3-phosphate O-acyltransferase 2 (lysophosphatidic acid acyltransferase, beta) (Agpat2)	84.67	104.33	0.30±0.13	0.0146116
NM_009180	St6galnac2	ST6 (alpha-N-acetyl-neuraminyl-2,3-beta-galactosyl-1, 3)-N-acetylgalactosaminide alpha-2,6-sialyltransferase 2 (St6galnac2)	173.67	214.33	0.30±0.13	0.0391616
NM_028054	Zfyve19	zinc finger, FYVE domain containing 19 (Zfyve19), transcript variant 1	69.00	84.67	0.30±0.13	0.115409
NR_040704	4930563F08Rik	RIKEN cDNA 4930563F08 gene (4930563F08Rik), long non-coding RNA	29.00	35.67	0.30±0.13	0.153332
NM_011276	Rlim	ring finger protein, LIM domain interacting (Rlim)	81.33	100.33	0.30±0.12	0.0117918
NM_028312	Ccdc12	coiled-coil domain containing 12 (Ccdc12)	335.67	414.33	0.30±0.12	0.0155894
NM_001110330	Fiz1	Flt3 interacting zinc finger protein 1 (Fiz1), transcript variant 4	37.67	46.33	0.30±0.12	0.0429268
NM_178055	Dnajb2	DnaJ (Hsp40) homolog, subfamily B, member 2 (Dnajb2), transcript variant 2	68.67	84.33	0.30±0.12	0.0989818
NM_001002011	Lmna	lamin A (Lmna), transcript variant 1	194.67	240.33	0.30±0.12	0.266771
NM_001130152	Arhgef1	Rho guanine nucleotide exchange factor (GEF) 1 (Arhgef1), transcript variant 3	118.33	145.67	0.30±0.11	0.0550336
NM_009968	Cryz	crystallin, zeta (Cryz)	264.33	324.33	0.30±0.11	0.235074
NM_001276317	Uba1	ubiquitin-like modifier activating enzyme 1 (Uba1), transcript variant 4	72.33	89.33	0.30±0.10	0.00797734
NM_009457	Uba1	ubiquitin-like modifier activating enzyme 1 (Uba1), transcript variant 1	73.00	89.67	0.30±0.10	0.0110153
NM_026919	Tmem258	transmembrane protein 258 (Tmem258), transcript variant 1	48.33	59.33	0.30±0.10	0.031504
NM_009224	Snrnp70	small nuclear ribonucleoprotein 70 (U1) (Snrnp70), transcript variant 1	117.67	145.33	0.30±0.10	0.173915
NR_038088	Bc1	brain cytoplasmic RNA 1 (Bc1), long non-coding RNA	6488.00	7988.67	0.30±0.09	0.00240196
NR_045914	Ino80dos	INO80 complex subunit D, opposite strand (Ino80dos), transcript variant 1, long non-coding RNA	328.67	404.33	0.30±0.09	0.00699
NM_008793	Pcsk4	proprotein convertase subtilisin/kexin type 4 (Pcsk4)	65.33	80.33	0.30±0.09	0.0655369
NM_019440	Irgm2	immunity-related GTPase family M member 2 (Irgm2)	54.33	66.67	0.30±0.09	0.116792
NM_194345	Fam160b2	family with sequence similarity 160, member B2 (Fam160b2)	128.33	157.67	0.30±0.08	0.0918661
NM_001276446	Alad	aminolevulinate, delta-, dehydratase (Alad), transcript variant 2	242.00	297.33	0.30±0.07	0.00350163
NM_027156	Ddx51	DEAD (Asp-Glu-Ala-Asp) box polypeptide 51 (Ddx51)	52.33	64.33	0.30±0.07	0.0202041
NM_009439	Psmd3	proteasome (prosome, macropain) 26S subunit, non-ATPase, 3 (Psmd3)	117.33	144.67	0.30±0.07	0.108485
NM_138750	Prom2	prominin 2 (Prom2), transcript variant 1	111.67	137.67	0.30±0.07	0.181348
NM_009443	Tgoln1	trans-golgi network protein (Tgoln1)	78.00	96.33	0.30±0.06	0.0013197
NM_029934	Mboat7	membrane bound O-acyltransferase domain containing 7 (Mboat7)	88.67	109.00	0.30±0.06	0.00347548
NM_001168273	Sec24c	Sec24 related gene family, member C (S. cerevisiae) (Sec24c), transcript variant 2	177.67	218.33	0.30±0.06	0.00881775
NM_001252587	Zmynd8	zinc finger, MYND-type containing 8 (Zmynd8), transcript variant 4	531.33	654.00	0.30±0.06	0.0254109
NM_153796	Peo1	progressive external ophthalmoplegia 1 (human) (Peo1)	74.67	92.00	0.30±0.06	0.0269745
NM_172460	Nphp3	nephronophthisis 3 (adolescent) (Nphp3), transcript variant 2	88.33	109.00	0.30±0.06	0.103424
NM_001111075	Cdc25b	cell division cycle 25B (Cdc25b), transcript variant 2	90.67	111.33	0.30±0.05	0.0272041
NM_001195244	Pet100	PET100 homolog (S. cerevisiae) (Pet100)	22.67	28.00	0.30±0.04	0.102765
NM_175333	Slc25a41	solute carrier family 25, member 41 (Slc25a41)	67.33	83.00	0.30±0.03	0.0412156
NM_028881	Crtc2	CREB regulated transcription coactivator 2 (Crtc2)	103.00	126.67	0.30±0.02	0.0548444
NM_007744	Comt	catechol-O-methyltransferase (Comt), transcript variant 2	211.67	260.00	0.30±0.02	0.0764706
NM_177777	D11Wsu47e	DNA segment, Chr 11, Wayne State University 47, expressed (D11Wsu47e)	81.67	100.67	0.30±0.01	0.0627991
NM_177667	Ttc22	tetratricopeptide repeat domain 22 (Ttc22)	80.33	99.00	0.30±0.01	0.0705314
NM_146717	Olfr433	olfactory receptor 433 (Olfr433)	10.67	13.00	0.29±0.90	0.735236
NR_029444	4930579K19Rik	RIKEN cDNA 4930579K19 gene (4930579K19Rik), long non-coding RNA	10.33	12.67	0.29±0.61	0.666667
NM_026760	2310036O22Rik	RIKEN cDNA 2310036O22 gene (2310036O22Rik)	45.33	55.33	0.29±0.56	0.612119
NM_028101	Jmjd8	jumonji domain containing 8 (Jmjd8)	79.33	96.67	0.29±0.53	0.629044
NR_002864	Peg13	paternally expressed 13 (Peg13), long non-coding RNA	46.67	57.00	0.29±0.47	0.543475
NM_009621	Adamts1	a disintegrin-like and metallopeptidase (reprolysin type) with thrombospondin type 1 motif, 1 (Adamts1)	245.00	299.00	0.29±0.44	0.581089
NM_026785	Ube2c	ubiquitin-conjugating enzyme E2C (Ube2c)	48.67	59.33	0.29±0.42	0.44844
NM_174846	Glyctk	glycerate kinase (Glyctk), transcript variant 1	28.33	34.67	0.29±0.42	0.631259
NM_001271615	Fen1	flap structure specific endonuclease 1 (Fen1), transcript variant 3	76.67	93.67	0.29±0.40	0.47124
NM_026642	Trmt12	tRNA methyltranferase 12 (Trmt12)	51.67	63.33	0.29±0.39	0.459359
NM_024266	Rps25	ribosomal protein S25 (Rps25)	53.33	65.33	0.29±0.37	0.481679
NM_176785	Hps6	Hermansky-Pudlak syndrome 6 (Hps6)	36.33	44.33	0.29±0.34	0.413412
NM_009131	Clec11a	C-type lectin domain family 11, member a (Clec11a)	26.67	32.67	0.29±0.34	0.413528
NM_001286028	Dlk2	delta-like 2 homolog (Drosophila) (Dlk2), transcript variant 2	39.67	48.33	0.29±0.34	0.566305
NM_029103	Manf	mesencephalic astrocyte-derived neurotrophic factor (Manf)	44.67	54.67	0.29±0.32	0.38062
NM_001002012	Hspa2	heat shock protein 2 (Hspa2), transcript variant 2	31.00	38.00	0.29±0.32	0.427816
NM_001164608	Maf1	MAF1 homolog (S. cerevisiae) (Maf1), transcript variant 3	38.00	46.33	0.29±0.32	0.445266
NM_026006	Sft2d3	SFT2 domain containing 3 (Sft2d3)	31.33	38.33	0.29±0.31	0.37885
NM_029628	Ppp1r3g	protein phosphatase 1, regulatory (inhibitor) subunit 3G (Ppp1r3g)	19.67	24.00	0.29±0.31	0.533628
NM_053257	Rpl31	ribosomal protein L31 (Rpl31), transcript variant 3	60.33	74.00	0.29±0.29	0.414226
NM_001011787	Olfr1307	olfactory receptor 1307 (Olfr1307)	10.67	13.00	0.29±0.28	0.513466
NM_001164671	Dnaja1	DnaJ (Hsp40) homolog, subfamily A, member 1 (Dnaja1), transcript variant 1	78.67	96.33	0.29±0.25	0.103496
NM_001164672	Dnaja1	DnaJ (Hsp40) homolog, subfamily A, member 1 (Dnaja1), transcript variant 3	78.67	96.33	0.29±0.25	0.103496
NM_026246	Mrpl49	mitochondrial ribosomal protein L49 (Mrpl49)	82.67	101.33	0.29±0.25	0.263285
NR_038162	Stamos	signal transducing adaptor molecule (SH3 domain and ITAM motif) 1, opposite strand (Stamos), long non-coding RNA	32.00	39.00	0.29±0.25	0.296474
NR_102372	Dmr	Dmrt1 related (Dmr), transcript variant a, long non-coding RNA	16.33	20.00	0.29±0.23	0.212274
NM_172571	Fbf1	Fas (TNFRSF6) binding factor 1 (Fbf1)	228.33	278.67	0.29±0.23	0.25296
NM_153545	Lrrc45	leucine rich repeat containing 45 (Lrrc45)	62.33	76.33	0.29±0.23	0.283698
NM_025550	Psmd6	proteasome (prosome, macropain) 26S subunit, non-ATPase, 6 (Psmd6)	73.67	90.00	0.29±0.22	0.23372
NM_011659	Tnfrsf4	tumor necrosis factor receptor superfamily, member 4 (Tnfrsf4)	20.67	25.33	0.29±0.22	0.242967
NM_145471	Lrrc14	leucine rich repeat containing 14 (Lrrc14)	59.00	72.00	0.29±0.22	0.245663
NM_028263	Fgfbp3	fibroblast growth factor binding protein 3 (Fgfbp3)	21.33	26.00	0.29±0.21	0.107393
NM_146348	Olfr1121	olfactory receptor 1121 (Olfr1121)	10.67	13.00	0.29±0.20	0.31687
NM_173769	Zfp641	zinc finger protein 641 (Zfp641)	122.33	149.33	0.29±0.20	0.369702
NM_016905	Galk1	galactokinase 1 (Galk1)	45.33	55.33	0.29±0.19	0.104378
NM_029850	Bcl7a	B cell CLL/lymphoma 7A (Bcl7a)	204.00	250.00	0.29±0.19	0.121322
NM_009510	Ezr	ezrin (Ezr)	377.33	460.67	0.29±0.19	0.133104
NR_045537	Spns1	spinster homolog 1 (Spns1), transcript variant 2, non-coding RNA	43.67	53.33	0.29±0.19	0.151088
NM_018871	Ywhag	tyrosine 3-monooxygenase/tryptophan 5-monooxygenase activation protein, gamma polypeptide (Ywhag)	211.33	258.00	0.29±0.18	0.0959648
NM_001185162	Wdr53	WD repeat domain 53 (Wdr53), transcript variant 2	114.67	140.33	0.29±0.17	0.157904
NM_026898	Wdr53	WD repeat domain 53 (Wdr53), transcript variant 1	113.33	138.67	0.29±0.17	0.166294
NM_001122739	Inppl1	inositol polyphosphate phosphatase-like 1 (Inppl1), transcript variant 2	84.67	103.67	0.29±0.17	0.212199
NM_145503	Lzts2	leucine zipper, putative tumor suppressor 2 (Lzts2), transcript variant 1	150.67	183.67	0.29±0.16	0.0731458
NM_027828	Fam110c	family with sequence similarity 110, member C (Fam110c)	76.67	93.67	0.29±0.16	0.0960345
NM_001130525	Lzts2	leucine zipper, putative tumor suppressor 2 (Lzts2), transcript variant 2	149.67	183.33	0.29±0.15	0.0551666
NM_030064	Phf23	PHD finger protein 23 (Phf23), transcript variant 1	30.00	36.67	0.29±0.15	0.109129
NM_008520	Ltbp3	latent transforming growth factor beta binding protein 3 (Ltbp3)	211.00	257.33	0.29±0.13	0.0131414
NM_001271408	Sorbs3	sorbin and SH3 domain containing 3 (Sorbs3), transcript variant 3	195.67	239.00	0.29±0.12	0.012085
NR_045991	4930578M01Rik	RIKEN cDNA 4930578M01 gene (4930578M01Rik), long non-coding RNA	31.00	38.00	0.29±0.12	0.205707
NM_008027	Flot1	flotillin 1 (Flot1)	96.33	117.67	0.29±0.11	0.0296345
NM_024173	Atp6v1g1	ATPase, H+ transporting, lysosomal V1 subunit G1 (Atp6v1g1)	32.67	40.00	0.29±0.11	0.190169
NM_027073	Ssmem1	serine-rich single-pass membrane protein 1 (Ssmem1), transcript variant 1	77.67	95.00	0.29±0.11	0.218023
NM_023503	Ing2	inhibitor of growth family, member 2 (Ing2)	62.33	76.33	0.29±0.10	0.00673408
NM_181681	Lppr3	lipid phosphate phosphatase-related protein type 3 (Lppr3), transcript variant 1	95.67	116.67	0.29±0.10	0.0624128
NM_008224	Hcfc1	host cell factor C1 (Hcfc1)	76.00	93.00	0.29±0.10	0.0637078
NM_001163774	Taok2	TAO kinase 2 (Taok2), transcript variant 1	98.33	120.33	0.29±0.10	0.133527
NM_178605	Nop16	NOP16 nucleolar protein (Nop16)	51.00	62.33	0.29±0.10	0.147331
NM_177677	Dnajc5g	DnaJ (Hsp40) homolog, subfamily C, member 5 gamma (Dnajc5g)	35.33	43.33	0.29±0.10	0.186324
NM_019924	Rps6ka4	ribosomal protein S6 kinase, polypeptide 4 (Rps6ka4)	142.00	174.00	0.29±0.10	0.267154
NR_045915	Ino80dos	INO80 complex subunit D, opposite strand (Ino80dos), transcript variant 2, long non-coding RNA	334.67	408.00	0.29±0.09	0.00457584
NM_145496	Tkfc	triokinase, FMN cyclase (Tkfc)	157.00	192.33	0.29±0.09	0.0170004
NM_145412	Chtf8	CTF8, chromosome transmission fidelity factor 8 (Chtf8)	70.33	86.00	0.29±0.09	0.0609386
NR_102396	C130046K22Rik	RIKEN cDNA C130046K22 gene (C130046K22Rik), transcript variant 3, long non-coding RNA	72.33	88.33	0.29±0.09	0.0941784
NM_030199	Zfp623	zinc finger protein 623 (Zfp623)	93.33	114.33	0.29±0.09	0.210214
NM_017373	Nfil3	nuclear factor, interleukin 3, regulated (Nfil3)	91.67	112.33	0.29±0.09	0.217007
NM_001171035	Tmbim6	transmembrane BAX inhibitor motif containing 6 (Tmbim6), transcript variant 2	175.00	213.33	0.29±0.08	0.00233584
NM_134041	4930427A07Rik	RIKEN cDNA 4930427A07 gene (4930427A07Rik)	102.00	125.00	0.29±0.08	0.0129755
NR_033628	AA474331	expressed sequence AA474331 (AA474331), non-coding RNA	70.67	86.33	0.29±0.08	0.0163402
NM_026662	Prps2	phosphoribosyl pyrophosphate synthetase 2 (Prps2), transcript variant 2	99.67	122.00	0.29±0.08	0.117427
NM_030743	Rnf114	ring finger protein 114 (Rnf114)	264.67	322.67	0.29±0.07	0.000692898
NM_001160366	Ssc4d	scavenger receptor cysteine rich family, 4 domains (Ssc4d)	128.00	156.00	0.29±0.07	0.00169635
NM_028469	3110082I17Rik	RIKEN cDNA 3110082I17 gene (3110082I17Rik)	710.00	865.67	0.29±0.07	0.0328153
NM_010688	Lasp1	LIM and SH3 protein 1 (Lasp1)	341.67	417.00	0.29±0.07	0.0366655
NM_001146121	Psap	prosaposin (Psap), transcript variant 3	226.33	276.67	0.29±0.07	0.066031
NM_028189	B3gnt3	UDP-GlcNAc:betaGal beta-1,3-N-acetylglucosaminyltransferase 3 (B3gnt3)	70.00	85.67	0.29±0.07	0.132747
NM_172566	Rundc1	RUN domain containing 1 (Rundc1)	106.67	130.00	0.29±0.07	0.21134
NM_001142950	Nars	asparaginyl-tRNA synthetase (Nars), transcript variant 1	103.00	125.67	0.29±0.07	0.215431
NM_025841	Kdelr2	KDEL (Lys-Asp-Glu-Leu) endoplasmic reticulum protein retention receptor 2 (Kdelr2)	139.33	170.33	0.29±0.07	0.22972
NM_001163276	Med16	mediator complex subunit 16 (Med16), transcript variant 2	129.67	158.33	0.29±0.06	0.00175309
NM_001285867	C77080	expressed sequence C77080 (C77080), transcript variant 4	227.33	277.00	0.29±0.05	0.0241407
NM_201385	Plec	plectin (Plec), transcript variant 2	498.33	608.67	0.29±0.05	0.0961647
NM_001009573	Unc13d	unc-13 homolog D (C. elegans) (Unc13d)	125.33	153.00	0.29±0.04	0.050855
NM_022314	Tpm3	tropomyosin 3, gamma (Tpm3), transcript variant Tpm3.13	310.33	378.67	0.29±0.04	0.1334
NM_001162970	Aim1l	absent in melanoma 1-like (Aim1l)	118.67	144.67	0.29±0.04	0.133654
NM_029423	Rab11fip1	RAB11 family interacting protein 1 (class I) (Rab11fip1), transcript variant 2	254.67	310.67	0.29±0.04	0.147197
NM_148934	Tpgs1	tubulin polyglutamylase complex subunit 1 (Tpgs1)	70.67	86.33	0.29±0.03	0.0388126
NM_146538	Olfr315	olfactory receptor 315 (Olfr315)	10.67	13.00	0.29±0.02	0.0198039
NM_025514	Anapc16	anaphase promoting complex subunit 16 (Anapc16)	165.00	202.00	0.29±0.02	0.0789254
NM_027416	Calml3	calmodulin-like 3 (Calml3)	11.00	13.33	0.28±0.79	0.675383
NM_009687	Apex1	apurinic/apyrimidinic endonuclease 1 (Apex1)	57.33	69.67	0.28±0.54	0.654326
NR_028281	Snord43	small nucleolar RNA, C/D box 43 (Snord43), small nucleolar RNA	11.00	13.33	0.28±0.53	0.605595
NM_001033352	Klhl21	kelch-like 21 (Klhl21)	72.67	88.33	0.28±0.50	0.385975
NM_007750	Cox8a	cytochrome c oxidase subunit VIIIa (Cox8a)	48.33	58.67	0.28±0.49	0.627209
NM_025701	Trappc5	trafficking protein particle complex 5 (Trappc5)	44.33	53.67	0.28±0.46	0.476613
NR_028081	Pradc1	protease-associated domain containing 1 (Pradc1), transcript variant 3, non-coding RNA	58.67	71.33	0.28±0.42	0.509667
NM_178598	Tagln2	transgelin 2 (Tagln2)	80.67	98.00	0.28±0.42	0.521949
NM_001037741	Gpx4	glutathione peroxidase 4 (Gpx4), transcript variant 1	57.00	69.33	0.28±0.42	0.578701
NM_010155	Erf	Ets2 repressor factor (Erf)	33.67	41.00	0.28±0.41	0.450343
NR_033147	D830046C22Rik	RIKEN cDNA D830046C22 gene (D830046C22Rik), long non-coding RNA	25.00	30.33	0.28±0.41	0.478692
NM_022891	Rpl23	ribosomal protein L23 (Rpl23)	136.33	165.67	0.28±0.41	0.554497
NR_024257	4930412O13Rik	RIKEN cDNA 4930412O13 gene (4930412O13Rik), long non-coding RNA	178.67	217.00	0.28±0.38	0.513832
NM_030705	Mesdc1	mesoderm development candidate 1 (Mesdc1)	26.00	31.67	0.28±0.37	0.359743
NM_001013381	Rsad1	radical S-adenosyl methionine domain containing 1 (Rsad1)	79.00	95.67	0.28±0.37	0.444239
NM_153159	Zc3h12a	zinc finger CCCH type containing 12A (Zc3h12a)	42.00	51.00	0.28±0.36	0.197154
NM_027366	Ly6g6e	lymphocyte antigen 6 complex, locus G6E (Ly6g6e)	20.33	24.67	0.28±0.36	0.531816
NR_045057	Gm20337	predicted gene, 20337 (Gm20337), long non-coding RNA	49.67	60.33	0.28±0.34	0.424892
NM_001286013	Dlk2	delta-like 2 homolog (Drosophila) (Dlk2), transcript variant 1	38.67	47.00	0.28±0.34	0.560183
NM_001085538	Gm11757	predicted gene 11757 (Gm11757)	25.33	30.67	0.28±0.32	0.568355
NM_001177578	Gm13871	predicted gene 13871 (Gm13871)	25.33	30.67	0.28±0.32	0.568355
NM_001097978	Gm11758	predicted gene 11758 (Gm11758)	25.33	30.67	0.28±0.32	0.568355
NM_001285854	Matk	megakaryocyte-associated tyrosine kinase (Matk), transcript variant 3	61.00	74.00	0.28±0.30	0.332821
NM_008390	Irf1	interferon regulatory factor 1 (Irf1), transcript variant 1	74.33	90.33	0.28±0.30	0.398116
NM_153083	Thtpa	thiamine triphosphatase (Thtpa)	52.33	63.67	0.28±0.30	0.410277
NM_001099329	Scgb1b24	secretoglobin, family 1B, member 24 (Scgb1b24)	9.33	11.33	0.28±0.30	0.438049
NM_026069	Rpl37	ribosomal protein L37 (Rpl37)	71.67	87.00	0.28±0.30	0.447903
NM_013914	Snai3	snail family zinc finger 3 (Snai3)	46.33	56.33	0.28±0.29	0.48746
NM_018796	Eef1b2	eukaryotic translation elongation factor 1 beta 2 (Eef1b2)	45.00	54.67	0.28±0.28	0.403928
NM_145610	Ppan	peter pan homolog (Drosophila) (Ppan)	52.00	63.00	0.28±0.26	0.303835
NM_007653	Cd63	CD63 antigen (Cd63), transcript variant 2	26.67	32.33	0.28±0.26	0.372946
NM_026845	Ppil1	peptidylprolyl isomerase (cyclophilin)-like 1 (Ppil1)	101.67	123.33	0.28±0.24	0.224375
NM_145490	Zfp959	zinc finger protein 959 (Zfp959)	83.00	100.67	0.28±0.24	0.317647
NM_001098267	Ttll2	tubulin tyrosine ligase-like family, member 2 (Ttll2)	20.33	24.67	0.28±0.24	0.376698
NM_145973	Ell3	elongation factor RNA polymerase II-like 3 (Ell3)	26.00	31.67	0.28±0.24	0.430479
NM_001267808	H2-L	histocompatibility 2, D region locus L (H2-L)	29.33	35.67	0.28±0.22	0.275105
NM_027162	Mif4gd	MIF4G domain containing (Mif4gd), transcript variant 1	57.33	69.67	0.28±0.20	0.208816
NM_001286573	Ehmt2	euchromatic histone lysine N-methyltransferase 2 (Ehmt2), transcript variant 3	116.67	142.00	0.28±0.20	0.227221
NM_027353	Cd2bp2	CD2 antigen (cytoplasmic tail) binding protein 2 (Cd2bp2), transcript variant 4	37.67	45.67	0.28±0.20	0.300146
NM_146470	Olfr1392	olfactory receptor 1392 (Olfr1392)	12.33	15.00	0.28±0.20	0.371461
NM_025396	Pgls	6-phosphogluconolactonase (Pgls), transcript variant 1	36.00	43.67	0.28±0.19	0.190362
NM_010442	Hmox1	heme oxygenase 1 (Hmox1)	56.67	69.00	0.28±0.19	0.426408
NM_025444	Taf13	TAF13 RNA polymerase II, TATA box binding protein -associated factor (Taf13)	124.33	150.67	0.28±0.18	0.140033
NM_030145	Lsm6	LSM6 homolog, U6 small nuclear RNA associated (S. cerevisiae) (Lsm6), transcript variant 2	133.00	162.00	0.28±0.18	0.156848
NM_001010825	Ficd	FIC domain containing (Ficd)	36.33	44.00	0.28±0.17	0.0725505
NM_011755	Zfp35	zinc finger protein 35 (Zfp35)	84.67	102.67	0.28±0.17	0.169722
NM_027910	Klhdc3	kelch domain containing 3 (Klhdc3), transcript variant 1	46.67	56.67	0.28±0.17	0.250468
NM_019542	Nagk	N-acetylglucosamine kinase (Nagk), transcript variant 1	73.00	88.33	0.28±0.15	0.130992
NM_028381	Ccdc94	coiled-coil domain containing 94 (Ccdc94)	77.00	93.67	0.28±0.15	0.135098
NM_145154	Angptl6	angiopoietin-like 6 (Angptl6)	43.33	52.67	0.28±0.15	0.135901
NM_175399	Exosc4	exosome component 4 (Exosc4)	47.00	57.00	0.28±0.15	0.156851
NM_145999	Rhot2	ras homolog gene family, member T2 (Rhot2)	69.00	83.67	0.28±0.15	0.15973
NM_021337	Skiv2l	superkiller viralicidic activity 2-like (S. cerevisiae) (Skiv2l)	101.33	123.00	0.28±0.15	0.294935
NM_009499	Vasp	vasodilator-stimulated phosphoprotein (Vasp), transcript variant 1	71.00	86.00	0.28±0.15	0.399038
NM_001276288	Aes	amino-terminal enhancer of split (Aes), transcript variant 2	54.67	66.33	0.28±0.14	0.0243843
NM_009739	Bckdk	branched chain ketoacid dehydrogenase kinase (Bckdk)	35.33	43.00	0.28±0.14	0.118638
NM_001142706	Cfb	complement factor B (Cfb), transcript variant 2	82.33	99.67	0.28±0.12	0.128233
NM_001145897	Gse1	genetic suppressor element 1 (Gse1), transcript variant 3	329.00	398.33	0.28±0.11	0.0149368
NM_025421	Acyp1	acylphosphatase 1, erythrocyte (common) type (Acyp1)	110.33	134.00	0.28±0.11	0.0215038
NM_001017429	Cox17	cytochrome c oxidase assembly protein 17 (Cox17)	66.67	80.67	0.28±0.10	0.0214017
NR_073027	4732471J01Rik	RIKEN cDNA 4732471J01 gene (4732471J01Rik), transcript variant 2, long non-coding RNA	291.00	354.33	0.28±0.10	0.027519
NM_007918	Eif4ebp1	eukaryotic translation initiation factor 4E binding protein 1 (Eif4ebp1)	126.67	153.67	0.28±0.09	0.0191001
NM_001289756	Apoc3	apolipoprotein C-III (Apoc3), transcript variant 2	17.33	21.00	0.28±0.09	0.173189
NM_001205345	Sun2	Sad1 and UNC84 domain containing 2 (Sun2), transcript variant 1	181.33	220.67	0.28±0.09	0.182564
NM_177765	Ttll13	tubulin tyrosine ligase-like family, member 13 (Ttll13)	71.67	87.00	0.28±0.08	0.0032918
NM_015775	Tmprss2	transmembrane protease, serine 2 (Tmprss2)	490.33	595.00	0.28±0.08	0.00592087
NM_023149	Cndp2	CNDP dipeptidase 2 (metallopeptidase M20 family) (Cndp2), transcript variant 2	91.67	111.67	0.28±0.08	0.0407058
NM_001164081	Timeless	timeless circadian clock 1 (Timeless), transcript variant 4	210.33	254.67	0.28±0.08	0.0457303
NM_001111111	Atg16l2	autophagy related 16-like 2 (S. cerevisiae) (Atg16l2)	61.67	74.67	0.28±0.08	0.0690507
NM_146025	Samd14	sterile alpha motif domain containing 14 (Samd14)	141.67	172.00	0.28±0.07	0.0149923
NM_019396	Cyhr1	cysteine and histidine rich 1 (Cyhr1), transcript variant 1	158.00	191.67	0.28±0.07	0.0918573
NM_172763	Zfp809	zinc finger protein 809 (Zfp809), transcript variant 1	142.67	173.00	0.28±0.07	0.178579
NM_020486	Bcam	basal cell adhesion molecule (Bcam)	86.00	104.33	0.28±0.06	0.00622243
NM_026566	Atg101	autophagy related 101 (Atg101)	78.67	95.33	0.28±0.05	0.0544132
NM_010786	Mdm2	transformed mouse 3T3 cell double minute 2 (Mdm2), transcript variant 1	222.00	269.33	0.28±0.05	0.175616
NM_029293	Phpt1	phosphohistidine phosphatase 1 (Phpt1)	12.33	15.00	0.28±0.04	0.0152681
NM_011117	Plec	plectin (Plec), transcript variant 1	513.33	625.33	0.28±0.04	0.0859097
NM_008430	Kcnk1	potassium channel, subfamily K, member 1 (Kcnk1)	396.33	480.33	0.28±0.03	0.0578238
NM_134090	Kdelr3	KDEL (Lys-Asp-Glu-Leu) endoplasmic reticulum protein retention receptor 3 (Kdelr3)	133.00	161.33	0.28±0.02	0.0465074
NM_001167696	Gpr19	G protein-coupled receptor 19 (Gpr19), transcript variant 5	259.33	314.00	0.28±0.02	0.137654
NM_198631	Zc3h4	zinc finger CCCH-type containing 4 (Zc3h4)	210.67	255.67	0.28±0.01	0.0603906
NM_028063	Trmu	tRNA 5-methylaminomethyl-2-thiouridylate methyltransferase (Trmu)	184.33	223.33	0.28±0.01	0.103784
NR_028329	Appbp2os	amyloid beta precursor protein (cytoplasmic tail) binding protein 2, opposite strand (Appbp2os), long non-coding RNA	39.33	47.33	0.27±0.61	0.681272
NM_001145780	Use1	unconventional SNARE in the ER 1 homolog (S. cerevisiae) (Use1), transcript variant 3	45.00	54.33	0.27±0.59	0.692401
NM_001270791	Iba57	IBA57, iron-sulfur cluster assembly homolog (S. cerevisiae) (Iba57), transcript variant 2	35.33	42.67	0.27±0.55	0.592593
NM_197979	Uqcr10	ubiquinol-cytochrome c reductase, complex III subunit X (Uqcr10)	25.67	31.00	0.27±0.52	0.652338
NM_026383	Pnrc2	proline-rich nuclear receptor coactivator 2 (Pnrc2)	50.33	60.67	0.27±0.48	0.634738
NM_001199733	Daxx	Fas death domain-associated protein (Daxx), transcript variant 1	46.67	56.33	0.27±0.47	0.492632
NM_183316	Snapc5	small nuclear RNA activating complex, polypeptide 5 (Snapc5)	35.67	43.00	0.27±0.41	0.549233
NR_077226	Gm6297	predicted gene 6297 (Gm6297), transcript variant 1, long non-coding RNA	34.00	41.00	0.27±0.41	0.582909
NM_177670	Tmem69	transmembrane protein 69 (Tmem69)	29.00	35.00	0.27±0.37	0.511187
NM_025596	Prelid1	PRELI domain containing 1 (Prelid1)	51.00	61.33	0.27±0.36	0.544068
NM_146726	Olfr514	olfactory receptor 514 (Olfr514)	8.00	9.67	0.27±0.35	0.497481
NM_013762	Rpl3	ribosomal protein L3 (Rpl3)	301.00	362.33	0.27±0.35	0.514804
NM_027203	Leng1	leukocyte receptor cluster (LRC) member 1 (Leng1)	48.33	58.33	0.27±0.34	0.492763
NM_025395	Chchd5	coiled-coil-helix-coiled-coil-helix domain containing 5 (Chchd5)	34.00	41.00	0.27±0.33	0.411882
NM_052835	Rpl10	ribosomal protein L10 (Rpl10)	63.67	77.00	0.27±0.33	0.484632
NM_028156	1700001P01Rik	RIKEN cDNA 1700001P01 gene (1700001P01Rik)	48.33	58.33	0.27±0.33	0.490132
NR_003270	Snhg3	small nucleolar RNA host gene 3 (Snhg3), long non-coding RNA	50.67	61.00	0.27±0.32	0.416546
NM_008035	Folr2	folate receptor 2 (fetal) (Folr2), transcript variant 2	29.33	35.33	0.27±0.31	0.314752
NM_001160012	Gjb3	gap junction protein, beta 3 (Gjb3), transcript variant 1	39.67	47.67	0.27±0.31	0.346803
NM_205823	Tlr12	toll-like receptor 12 (Tlr12)	13.00	15.67	0.27±0.31	0.42265
NM_173861	Csnka2ip	casein kinase 2, alpha prime interacting protein (Csnka2ip)	19.67	23.67	0.27±0.31	0.474774
NR_029425	Rbmx	RNA binding motif protein, X chromosome (Rbmx), transcript variant 2, non-coding RNA	34.67	41.67	0.27±0.30	0.42265
NM_025674	Tcf19	transcription factor 19 (Tcf19), transcript variant 3	67.67	81.67	0.27±0.30	0.459133
NM_025595	Mrpl51	mitochondrial ribosomal protein L51 (Mrpl51)	24.67	29.67	0.27±0.29	0.352702
NM_010756	Mafg	v-maf musculoaponeurotic fibrosarcoma oncogene family, protein G (avian) (Mafg)	50.00	60.33	0.27±0.28	0.272349
NM_016876	Eif3g	eukaryotic translation initiation factor 3, subunit G (Eif3g)	37.33	45.00	0.27±0.28	0.405548
NM_001098636	Pwwp2b	PWWP domain containing 2B (Pwwp2b), transcript variant 1	90.00	108.33	0.27±0.27	0.25092
NM_146999	Olfr181	olfactory receptor 181 (Olfr181)	37.67	45.33	0.27±0.27	0.258835
NM_010579	Eif6	eukaryotic translation initiation factor 6 (Eif6)	92.67	112.00	0.27±0.26	0.333729
NM_139151	Spag4	sperm associated antigen 4 (Spag4)	36.33	43.67	0.27±0.25	0.360097
NM_001105667	Dtymk	deoxythymidylate kinase (Dtymk), transcript variant 1	109.00	131.00	0.27±0.23	0.288717
NM_001252457	Ddx39b	DEAD (Asp-Glu-Ala-Asp) box polypeptide 39B (Ddx39b), transcript variant 2	154.67	186.00	0.27±0.23	0.292853
NM_001012330	Zbtb18	zinc finger and BTB domain containing 18 (Zbtb18), transcript variant 1	48.00	58.00	0.27±0.22	0.168589
NR_077242	Gm21221	predicted gene, 21221 (Gm21221), long non-coding RNA	81.00	98.00	0.27±0.22	0.419517
NM_198006	Coa5	cytochrome C oxidase assembly factor 5 (Coa5)	100.67	121.00	0.27±0.21	0.231655
NM_001164185	Lsr	lipolysis stimulated lipoprotein receptor (Lsr), transcript variant 3	119.67	144.67	0.27±0.20	0.203703
NM_009962	Ptgdr2	prostaglandin D2 receptor 2 (Ptgdr2)	71.00	85.67	0.27±0.20	0.300264
NM_007427	Agrp	agouti related neuropeptide (Agrp), transcript variant 1	13.00	15.67	0.27±0.20	0.318995
NM_001174053	Camk2b	calcium/calmodulin-dependent protein kinase II, beta (Camk2b), transcript variant 1	1109.00	1335.67	0.27±0.19	0.182453
NM_001190830	Jak3	Janus kinase 3 (Jak3), transcript variant 2	87.33	105.67	0.27±0.18	0.0971467
NM_175436	Zfp526	zinc finger protein 526 (Zfp526)	32.67	39.33	0.27±0.18	0.199359
NM_026765	Uckl1	uridine-cytidine kinase 1-like 1 (Uckl1)	87.00	105.00	0.27±0.17	0.134642
NM_008193	Guk1	guanylate kinase 1 (Guk1), transcript variant 1	54.00	65.00	0.27±0.17	0.134868
NM_001253869	Tmem205	transmembrane protein 205 (Tmem205), transcript variant 4	52.33	63.00	0.27±0.17	0.191362
NM_030729	Nckipsd	NCK interacting protein with SH3 domain (Nckipsd)	64.00	77.33	0.27±0.17	0.424088
NM_001253694	Zfp219	zinc finger protein 219 (Zfp219), transcript variant 2	107.33	129.67	0.27±0.16	0.0925207
NM_029602	Znrd1as	Znrd1 antisense (Znrd1as)	68.00	82.00	0.27±0.15	0.126137
NM_030074	Zfp687	zinc finger protein 687 (Zfp687)	102.67	123.67	0.27±0.15	0.132251
NM_134011	Tbrg4	transforming growth factor beta regulated gene 4 (Tbrg4), transcript variant 1	104.33	126.00	0.27±0.15	0.170948
NM_025821	Carhsp1	calcium regulated heat stable protein 1 (Carhsp1)	156.33	188.33	0.27±0.14	0.0644714
NM_008950	Psmc5	protease (prosome, macropain) 26S subunit, ATPase 5 (Psmc5)	72.33	87.33	0.27±0.14	0.0691426
NM_138585	Cherp	calcium homeostasis endoplasmic reticulum protein (Cherp)	126.00	151.67	0.27±0.14	0.0811822
NM_011690	Vars	valyl-tRNA synthetase (Vars)	169.67	204.00	0.27±0.14	0.0842545
NM_145139	Eif3l	eukaryotic translation initiation factor 3, subunit L (Eif3l)	191.00	230.00	0.27±0.14	0.354084
NM_001110320	Cd72	CD72 antigen (Cd72), transcript variant 1	34.00	41.00	0.27±0.13	0.136175
NM_207567	Olfr1198	olfactory receptor 1198 (Olfr1198)	9.67	11.67	0.27±0.13	0.183503
NM_019676	Plcd1	phospholipase C, delta 1 (Plcd1), transcript variant 2	120.33	145.33	0.27±0.13	0.310765
NM_009153	Sema3b	sema domain, immunoglobulin domain (Ig), short basic domain, secreted, (semaphorin) 3B (Sema3b), transcript variant 2	45.33	54.67	0.27±0.12	0.0440958
NM_028128	Rfc5	replication factor C (activator 1) 5 (Rfc5)	110.67	133.67	0.27±0.12	0.0814685
NM_007527	Bax	BCL2-associated X protein (Bax)	36.00	43.33	0.27±0.12	0.155095
NM_198305	Klhl17	kelch-like 17 (Klhl17)	28.00	33.67	0.27±0.12	0.314494
NM_013469	Anxa11	annexin A11 (Anxa11)	364.67	439.67	0.27±0.11	0.00778951
NM_024174	Mrps23	mitochondrial ribosomal protein S23 (Mrps23), transcript variant 1	67.33	81.33	0.27±0.11	0.0575471
NM_011986	Ncdn	neurochondrin (Ncdn)	52.67	63.33	0.27±0.11	0.178677
NM_013915	Zbtb18	zinc finger and BTB domain containing 18 (Zbtb18), transcript variant 2	39.00	47.00	0.27±0.11	0.207882
NM_008621	Mpp1	membrane protein, palmitoylated (Mpp1)	60.33	72.67	0.27±0.11	0.24988
NM_173347	Prune	prune homolog (Drosophila) (Prune)	287.00	346.33	0.27±0.11	0.272517
NM_030241	Setd8	SET domain containing (lysine methyltransferase) 8 (Setd8), transcript variant 1	190.00	229.00	0.27±0.10	0.0162508
NM_177565	Zfp3	zinc finger protein 3 (Zfp3)	72.00	87.00	0.27±0.10	0.0270128
NM_026636	Babam1	BRISC and BRCA1 A complex member 1 (Babam1)	70.33	84.67	0.27±0.10	0.040169
NM_019705	Rbck1	RanBP-type and C3HC4-type zinc finger containing 1 (Rbck1), transcript variant 2	136.00	164.00	0.27±0.10	0.0543274
NM_145353	Yipf3	Yip1 domain family, member 3 (Yipf3)	48.67	58.67	0.27±0.10	0.118409
NM_001164209	Tmem176b	transmembrane protein 176B (Tmem176b), transcript variant 3	63.67	76.67	0.27±0.08	0.0354922
NM_008085	Gapdhs	glyceraldehyde-3-phosphate dehydrogenase, spermatogenic (Gapdhs), transcript variant 2	54.00	65.00	0.27±0.08	0.0485606
NM_001271431	Cd82	CD82 antigen (Cd82), transcript variant 7	275.33	331.00	0.27±0.08	0.0492777
NM_028492	Ccdc103	coiled-coil domain containing 103 (Ccdc103)	39.33	47.33	0.27±0.08	0.109276
NM_001289630	Mgme1	mitochondrial genome maintainance exonuclease 1 (Mgme1), transcript variant 1	103.00	124.33	0.27±0.08	0.189419
NM_175560	Zfp747	zinc finger protein 747 (Zfp747)	21.33	25.67	0.27±0.08	0.213204
NM_001111102	Lmna	lamin A (Lmna), transcript variant 3	178.00	214.67	0.27±0.08	0.227456
NM_026186	Cwc25	CWC25 spliceosome-associated protein homolog (S. cerevisiae) (Cwc25)	193.00	233.00	0.27±0.07	0.211583
NM_030159	Troap	trophinin associated protein (Troap), transcript variant 1	85.00	102.33	0.27±0.07	0.223275
NM_007875	Dpagt1	dolichyl-phosphate (UDP-N-acetylglucosamine) acetylglucosaminephosphotransferase 1 (GlcNAc-1-P transferase) (Dpagt1)	55.33	66.67	0.27±0.06	0.000863931
NM_028870	Cltb	clathrin, light polypeptide (Lcb) (Cltb)	146.33	176.67	0.27±0.06	0.00905319
NM_010204	Fgf6	fibroblast growth factor 6 (Fgf6)	69.33	83.67	0.27±0.06	0.0542024
NM_026732	Mrpl14	mitochondrial ribosomal protein L14 (Mrpl14)	100.33	120.67	0.27±0.06	0.0854686
NM_146135	Pias3	protein inhibitor of activated STAT 3 (Pias3), transcript variant 1	95.67	115.67	0.27±0.06	0.124624
NM_027905	Selo	selenoprotein O (Selo)	137.00	165.67	0.27±0.05	0.0128627
NM_001081345	Chd2	chromodomain helicase DNA binding protein 2 (Chd2)	597.67	723.00	0.27±0.05	0.0340285
NM_023217	Pgpep1	pyroglutamyl-peptidase I (Pgpep1)	104.00	125.00	0.27±0.05	0.0350987
NM_013850	Abca7	ATP-binding cassette, sub-family A (ABC1), member 7 (Abca7)	154.00	186.33	0.27±0.05	0.148435
NM_001281812	Plcxd1	phosphatidylinositol-specific phospholipase C, X domain containing 1 (Plcxd1), transcript variant 2	43.67	52.67	0.27±0.05	0.243849
NM_130454	Recql5	RecQ protein-like 5 (Recql5)	359.00	433.00	0.27±0.04	0.0214471
NM_001163850	Tbc1d24	TBC1 domain family, member 24 (Tbc1d24), transcript variant 5	246.33	296.33	0.27±0.02	0.0987699
NM_001289690	Zfp740	zinc finger protein 740 (Zfp740), transcript variant 1	119.33	144.33	0.27±0.01	0.0889494
NM_001167700	Gpr19	G protein-coupled receptor 19 (Gpr19), transcript variant 2	266.00	321.33	0.27±0.01	0.0957672
NM_025933	Higd2a	HIG1 domain family, member 2A (Higd2a)	15.33	18.33	0.26±0.64	0.68666
NM_001005916	Zbtb9	zinc finger and BTB domain containing 9 (Zbtb9)	30.67	36.67	0.26±0.55	0.680501
NM_001085477	Olfr765	olfactory receptor 765 (Olfr765)	10.33	12.33	0.26±0.55	0.729499
NM_007829	Daxx	Fas death domain-associated protein (Daxx), transcript variant 2	48.00	57.67	0.26±0.51	0.534373
NM_026834	Krtap4-6	keratin associated protein 4-6 (Krtap4-6)	8.33	10.00	0.26±0.49	0.694005
NM_027136	Ovca2	candidate tumor suppressor in ovarian cancer 2 (Ovca2)	32.00	38.33	0.26±0.47	0.563995
NM_212470	Atraid	all-trans retinoic acid induced differentiation factor (Atraid), transcript variant 2	64.33	77.00	0.26±0.47	0.635054
NM_001159905	Zfand2b	zinc finger, AN1 type domain 2B (Zfand2b), transcript variant 2	27.00	32.33	0.26±0.47	0.641511
NM_001163689	Pnpla2	patatin-like phospholipase domain containing 2 (Pnpla2), transcript variant 1	34.33	41.00	0.26±0.46	0.500312
NR_110342	Gpx4	glutathione peroxidase 4 (Gpx4), transcript variant 3, non-coding RNA	144.00	173.00	0.26±0.46	0.617947
NM_028336	Tmem107	transmembrane protein 107 (Tmem107), transcript variant 2	44.33	53.00	0.26±0.46	0.645988
NM_009082	Rpl29	ribosomal protein L29 (Rpl29)	23.33	28.00	0.26±0.43	0.589653
NM_011290	Rpl6	ribosomal protein L6 (Rpl6)	91.33	109.00	0.26±0.43	0.599963
NM_001005419	Ado	2-aminoethanethiol (cysteamine) dioxygenase (Ado)	45.33	54.33	0.26±0.41	0.488559
NM_019420	B3galt4	UDP-Gal:betaGlcNAc beta 1,3-galactosyltransferase, polypeptide 4 (B3galt4)	40.67	48.67	0.26±0.41	0.517289
NM_133234	Bbc3	BCL2 binding component 3 (Bbc3)	59.00	70.67	0.26±0.41	0.577638
NM_133854	Snapin	SNAP-associated protein (Snapin)	51.00	61.00	0.26±0.40	0.591978
NM_001005859	Rpl34	ribosomal protein L34 (Rpl34), transcript variant 2	81.67	97.67	0.26±0.39	0.567515
NM_024193	Nop56	NOP56 ribonucleoprotein (Nop56)	115.00	137.33	0.26±0.37	0.480714
NM_001253920	Akt1s1	AKT1 substrate 1 (proline-rich) (Akt1s1), transcript variant 1	41.33	49.67	0.26±0.35	0.476777
NM_175491	Smcr8	Smith-Magenis syndrome chromosome region, candidate 8 homolog (human) (Smcr8), transcript variant 2	38.33	46.00	0.26±0.35	0.566192
NM_001164156	Mcrs1	microspherule protein 1 (Mcrs1), transcript variant 2	102.67	122.67	0.26±0.34	0.382394
NM_025289	Tbrg1	transforming growth factor beta regulated gene 1 (Tbrg1)	77.67	93.00	0.26±0.34	0.453078
NM_012021	Prdx5	peroxiredoxin 5 (Prdx5)	53.00	63.33	0.26±0.30	0.448447
NM_025652	Gtf3a	general transcription factor III A (Gtf3a)	71.00	85.00	0.26±0.29	0.225403
NM_028211	2210016L21Rik	RIKEN cDNA 2210016L21 gene (2210016L21Rik)	51.00	61.00	0.26±0.28	0.360688
NM_023256	Krt20	keratin 20 (Krt20)	92.33	110.67	0.26±0.28	0.527318
NR_027656	Oaz1-ps	ornithine decarboxylase antizyme 1, pseudogene (Oaz1-ps), non-coding RNA	54.67	65.33	0.26±0.27	0.388894
NM_133708	Gmppa	GDP-mannose pyrophosphorylase A (Gmppa)	53.67	64.33	0.26±0.27	0.545172
NM_001010839	Taar7f	trace amine-associated receptor 7F (Taar7f)	15.33	18.33	0.26±0.26	0.225403
NM_013929	Siva1	SIVA1, apoptosis-inducing factor (Siva1), transcript variant 1	64.67	77.33	0.26±0.26	0.326774
NM_001082974	Neurl2	neuralized E3 ubiquitin protein ligase 2 (Neurl2)	29.00	34.67	0.26±0.25	0.286067
NM_018794	Atp6ap1	ATPase, H+ transporting, lysosomal accessory protein 1 (Atp6ap1)	25.67	30.67	0.26±0.24	0.352702
NM_172372	Wdr45	WD repeat domain 45 (Wdr45), transcript variant 2	23.33	28.00	0.26±0.24	0.372645
NM_139149	Fus	fused in sarcoma (Fus)	121.67	145.67	0.26±0.23	0.272616
NM_012002	Cops6	COP9 (constitutive photomorphogenic) homolog, subunit 6 (Arabidopsis thaliana) (Cops6)	42.33	50.67	0.26±0.23	0.312678
NM_134233	Vmn1r84	vomeronasal 1 receptor 84 (Vmn1r84)	8.33	10.00	0.26±0.22	0.29986
NM_001177467	Gm7030	predicted gene 7030 (Gm7030)	15.00	18.00	0.26±0.22	0.449209
NM_001159396	Irf1	interferon regulatory factor 1 (Irf1), transcript variant 2	63.33	75.67	0.26±0.21	0.263381
NM_145147	Gtpbp6	GTP binding protein 6 (putative) (Gtpbp6)	44.33	53.00	0.26±0.21	0.310517
NM_001005858	Ifit3b	interferon-induced protein with tetratricopeptide repeats 3B (Ifit3b)	100.67	120.33	0.26±0.21	0.494395
NM_172272	Pars2	prolyl-tRNA synthetase (mitochondrial)(putative) (Pars2), transcript variant 1	32.00	38.33	0.26±0.20	0.241213
NM_008906	Ctsa	cathepsin A (Ctsa), transcript variant 1	87.33	104.67	0.26±0.18	0.129699
NM_134087	Fam83h	family with sequence similarity 83, member H (Fam83h), transcript variant 2	145.67	174.00	0.26±0.18	0.139304
NR_015458	1700047M11Rik	RIKEN cDNA 1700047M11 gene (1700047M11Rik), long non-coding RNA	20.33	24.33	0.26±0.18	0.194613
NM_025798	Hint3	histidine triad nucleotide binding protein 3 (Hint3)	92.00	110.00	0.26±0.18	0.312088
NM_010817	Psmd7	proteasome (prosome, macropain) 26S subunit, non-ATPase, 7 (Psmd7)	72.33	86.33	0.26±0.17	0.147987
NM_001142745	Atat1	alpha tubulin acetyltransferase 1 (Atat1), transcript variant 2	88.67	106.33	0.26±0.17	0.148368
NM_011842	Mta2	metastasis-associated gene family, member 2 (Mta2)	155.67	186.33	0.26±0.17	0.163291
NM_010635	Klf1	Kruppel-like factor 1 (erythroid) (Klf1)	23.33	28.00	0.26±0.17	0.183503
NM_198611	B3gnt4	UDP-GlcNAc:betaGal beta-1,3-N-acetylglucosaminyltransferase 4 (B3gnt4)	13.67	16.33	0.26±0.17	0.183503
NM_173741	Wdr24	WD repeat domain 24 (Wdr24)	53.33	63.67	0.26±0.16	0.215881
NM_133815	Lbr	lamin B receptor (Lbr)	212.00	254.67	0.26±0.16	0.254021
NM_134000	Traf3ip2	TRAF3 interacting protein 2 (Traf3ip2)	398.33	476.00	0.26±0.15	0.0847955
NM_001289677	Pacsin3	protein kinase C and casein kinase substrate in neurons 3 (Pacsin3), transcript variant 2	61.33	73.33	0.26±0.15	0.116947
NM_145851	Cables2	CDK5 and Abl enzyme substrate 2 (Cables2)	103.67	124.33	0.26±0.15	0.132337
NM_001163573	Scnm1	sodium channel modifier 1 (Scnm1), transcript variant 2	49.00	58.67	0.26±0.15	0.191633
NM_178576	Cpsf4	cleavage and polyadenylation specific factor 4 (Cpsf4), transcript variant 3	124.33	149.33	0.26±0.15	0.207712
NM_145416	Kri1	KRI1 homolog (S. cerevisiae) (Kri1)	134.00	161.00	0.26±0.14	0.0791292
NR_104353	Gm28042	predicted gene, 28042 (Gm28042), long non-coding RNA	133.33	159.33	0.26±0.14	0.07961
NR_015524	Cep83os	centrosomal protein 83, opposite strand (Cep83os), long non-coding RNA	159.33	190.67	0.26±0.14	0.0813406
NM_020035	Pigo	phosphatidylinositol glycan anchor biosynthesis, class O (Pigo), transcript variant 1	49.33	59.00	0.26±0.14	0.187838
NM_029408	Iqcd	IQ motif containing D (Iqcd)	124.67	149.00	0.26±0.14	0.240695
NM_001115075	H2-M5	histocompatibility 2, M region locus 5 (H2-M5)	24.00	28.67	0.26±0.14	0.279918
NM_021378	Klrc3	killer cell lectin-like receptor subfamily C, member 3 (Klrc3)	34.00	40.67	0.26±0.14	0.286624
NM_029101	Rrp7a	ribosomal RNA processing 7 homolog A (S. cerevisiae) (Rrp7a)	82.33	98.33	0.26±0.13	0.0710644
NM_009444	Tgoln2	trans-golgi network protein 2 (Tgoln2)	47.00	56.33	0.26±0.13	0.0758623
NM_133351	Prss8	protease, serine 8 (prostasin) (Prss8)	53.00	63.67	0.26±0.13	0.161948
NM_023371	Pin1	protein (peptidyl-prolyl cis/trans isomerase) NIMA-interacting 1 (Pin1)	111.67	134.00	0.26±0.13	0.222453
NM_009207	Slc4a2	solute carrier family 4 (anion exchanger), member 2 (Slc4a2), transcript variant 1	117.33	140.67	0.26±0.12	0.046891
NM_001164187	Nagk	N-acetylglucosamine kinase (Nagk), transcript variant 2	70.33	84.00	0.26±0.12	0.104667
NM_033572	Wbscr16	Williams-Beuren syndrome chromosome region 16 homolog (human) (Wbscr16)	209.33	250.67	0.26±0.12	0.345206
NM_021335	Snrpb2	U2 small nuclear ribonucleoprotein B (Snrpb2)	76.33	91.33	0.26±0.11	0.0297307
NM_026679	Tmem254a	transmembrane protein 254a (Tmem254a), transcript variant 1	43.00	51.67	0.26±0.11	0.0830507
NM_145929	Gga1	golgi associated, gamma adaptin ear containing, ARF binding protein 1 (Gga1)	165.67	198.67	0.26±0.11	0.133676
NM_181752	Gpr135	G protein-coupled receptor 135 (Gpr135)	15.33	18.33	0.26±0.11	0.225403
NM_009546	Trim25	tripartite motif-containing 25 (Trim25)	199.00	237.67	0.26±0.11	0.287283
NM_010143	Ephb3	Eph receptor B3 (Ephb3)	159.00	190.00	0.26±0.11	0.2932
NM_146019	Chd3	chromodomain helicase DNA binding protein 3 (Chd3)	226.67	271.33	0.26±0.10	0.038778
NR_033514	2310015A10Rik	RIKEN cDNA 2310015A10 gene (2310015A10Rik), long non-coding RNA	144.33	173.00	0.26±0.10	0.0531712
NM_001080925	Rapgefl1	Rap guanine nucleotide exchange factor (GEF)-like 1 (Rapgefl1)	136.33	163.33	0.26±0.10	0.260667
NM_001205181	Abhd4	abhydrolase domain containing 4 (Abhd4), transcript variant 2	110.67	132.67	0.26±0.09	0.0431768
NM_199027	Zfp335	zinc finger protein 335 (Zfp335)	207.33	249.00	0.26±0.09	0.0431774
NM_025927	Mrpl45	mitochondrial ribosomal protein L45 (Mrpl45)	120.67	144.00	0.26±0.09	0.0562918
NM_001162493	Mpst	mercaptopyruvate sulfurtransferase (Mpst), transcript variant 3	75.00	89.67	0.26±0.09	0.0648875
NM_001012402	Hs3st6	heparan sulfate (glucosamine) 3-O-sulfotransferase 6 (Hs3st6)	41.33	49.67	0.26±0.09	0.0925575
NM_001134427	Cdv3	carnitine deficiency-associated gene expressed in ventricle 3 (Cdv3), transcript variant 4	91.00	109.00	0.26±0.09	0.11392
NM_025440	Mrps16	mitochondrial ribosomal protein S16 (Mrps16)	23.33	28.00	0.26±0.09	0.183503
NM_001164207	Tmem176b	transmembrane protein 176B (Tmem176b), transcript variant 2	64.33	77.00	0.26±0.08	0.0434006
NM_001136085	Uba1	ubiquitin-like modifier activating enzyme 1 (Uba1), transcript variant 2	63.33	75.67	0.26±0.08	0.0437073
NM_001003668	Krt83	keratin 83 (Krt83)	90.67	108.67	0.26±0.08	0.0675786
NM_007970	Ezh1	enhancer of zeste homolog 1 (Drosophila) (Ezh1)	313.33	374.00	0.26±0.08	0.187516
NM_207234	Rexo4	REX4, RNA exonuclease 4 homolog (S. cerevisiae) (Rexo4)	95.00	113.67	0.26±0.08	0.236663
NM_176847	Ush1g	Usher syndrome 1G (Ush1g)	58.00	69.67	0.26±0.07	0.0151584
NM_201226	Lrrc47	leucine rich repeat containing 47 (Lrrc47)	55.00	65.67	0.26±0.07	0.0853409
NM_028805	Katnb1	katanin p80 (WD40-containing) subunit B 1 (Katnb1)	149.33	179.00	0.26±0.07	0.17305
NM_001033496	Zfp213	zinc finger protein 213 (Zfp213)	63.00	75.67	0.26±0.07	0.202075
NM_001204280	Hdac7	histone deacetylase 7 (Hdac7), transcript variant 7	477.67	571.00	0.26±0.06	0.00996387
NM_133671	U2af2	U2 small nuclear ribonucleoprotein auxiliary factor (U2AF) 2 (U2af2), transcript variant 2	98.33	117.67	0.26±0.06	0.103117
NM_133231	Rfxap	regulatory factor X-associated protein (Rfxap)	56.67	68.00	0.26±0.06	0.153695
NM_001163853	Tbc1d24	TBC1 domain family, member 24 (Tbc1d24), transcript variant 8	199.33	238.67	0.26±0.06	0.168189
NM_001039157	Ube2j2	ubiquitin-conjugating enzyme E2J 2 (Ube2j2), transcript variant 2	70.67	84.33	0.26±0.05	0.056161
NM_007747	Cox5a	cytochrome c oxidase subunit Va (Cox5a)	100.33	120.00	0.26±0.05	0.103898
NM_011250	Rbl2	retinoblastoma-like 2 (Rbl2), transcript variant 1	413.00	494.67	0.26±0.04	0.0375714
NM_178089	Hnrnpul1	heterogeneous nuclear ribonucleoprotein U-like 1 (Hnrnpul1), transcript variant 2	108.00	129.33	0.26±0.04	0.13812
NR_030705	Snord2	small nucleolar RNA, C/D box 2 (Snord2), small nucleolar RNA	7.00	8.33	0.25±0.75	0.723974
NM_025735	Map1lc3a	microtubule-associated protein 1 light chain 3 alpha (Map1lc3a), transcript variant 1	17.67	21.00	0.25±0.67	0.612508
NM_021498	Pole3	polymerase (DNA directed), epsilon 3 (p17 subunit) (Pole3)	8.67	10.33	0.25±0.67	0.737568
[truncated: 4,125 more rows]
