# Supplementary material for: Systems-level analysis reveals selective regulation of Aqp2 gene expression by vasopressin
Source: Sci Rep. 2016 Oct 11;6:34863. doi: 10.1038/srep34863 (PMC5057153; doi:10.1038/srep34863)
Supplement: Supplementary Table S3 [file srep34863-s4.xls]

## Sheet: All changed transcripts
Supplementary Table 3. Transcript sincreased or decreased in response to vasopressin (with or without changes in RNA Polymerase II binding to gene body). Log Ratio exceeds 95% confidence interval for control v control comparisons.
Sandoval et al. n=9.
Gene Symbol	Mean, mRNA change, log2 (dDAVP/Vehicle) (n=9)	S.E., mRNA change, log2 (dDAVP/Vehicle) (n=9)	RNA-seq Log Ratio exceeds 95% confidence interval for control v control comparisons	Annotation	RNA Pol II Log Ratio exceeds 95% confidence interval for control v control comparisons
Cited1	5.39	1.05135	*	Cbp/p300-interacting transactivator with Glu/Asp-rich carboxy-terminal domain 1
Aqp2	4.52	0.848404	*	aquaporin 2	*
B3gnt7	3.55	0.650616	*	UDP-GlcNAc:betaGal beta-1,3-N-acetylglucosaminyltransferase 7	*
Arl4d	2.32	0.816774	*	ADP-ribosylation factor-like 4D	*
Sprr2g	2.17	0.929774	*	small proline-rich protein 2G Sprr2g, non-coding RNA
Hmgcl	2.08	0.394928	*	3-hydroxy-3-methylglutaryl-Coenzyme A lyase
Dnajb2	1.84	0.565682	*	DnaJ Hsp40 homolog, subfamily B, member 2
Lypd3	1.76	0.761756	*	Ly6/Plaur domain containing 3	*
Elk4	1.76	0.590806	*	ELK4, member of ETS oncogene family
Zfp775	1.68	0.776639	*	zinc finger protein 775
Slc31a2	1.66	0.561601	*	solute carrier family 31, member 2
H6pd	1.49	0.339571	*	hexose-6-phosphate dehydrogenase glucose 1-dehydrogenase	*
Rab17	1.49	0.326336	*	RAB17, member RAS oncogene family
Zscan22	1.48	1.19411	*	zinc finger and SCAN domain containing 22
Frat1	1.46	0.352422	*	frequently rearranged in advanced T cell lymphomas
Crem	1.42	0.721951	*	cAMP responsive element modulator Crem1,
Tmem139	1.42	0.670481	*	transmembrane protein 139
Ccdc51	1.35	0.188509	*	coiled-coil domain containing 51
Plxna3	1.34	0.536009	*	plexin A3
Fcgbp	1.34	0.477464	*	Fc fragment of IgG binding protein
Pdp2	1.33	0.750687	*	pyruvate dehyrogenase phosphatase catalytic subunit 2
Nme6	1.32	0.543569	*	NME/NM23 nucleoside diphosphate kinase 6
Hilpda	1.29	0.419428	*	hypoxia inducible lipid droplet associated	*
Itpripl1	1.26	0.616105	*	inositol 1,4,5-triphosphate receptor interacting protein-like 1
Gemin4	1.24	0.606887	*	gem nuclear organelle associated protein 4
Jrk	1.24	0.778403	*	jerky
Cdk3-ps	1.2	0.49445	*	cyclin-dependent kinase 3, pseudogene Cdk3-ps, non-coding RNA	*
Snhg7	1.17	0.713249	*	small nucleolar RNA host gene 7 Snhg7, long non-coding RNA	*
Kif20a	1.13	0.582952	*	kinesin family member 20A
Slc16a13	1.11	0.365969	*	solute carrier family 16 monocarboxylic acid transporters, member 13
Atp6v0a4	1.1	0.851984	*	ATPase, H+ transporting, lysosomal V0 subunit A4
1810019D21Rik	1.09	0.272498	*	RIKEN cDNA 1810019D21 gene 1810019D21Rik, long non-coding RNA	*
Rexo4	1.09	0.364069	*	REX4, RNA exonuclease 4 homolog S. cerevisiae
Nr4a1	1.08	0.590019	*	nuclear receptor subfamily 4, group A, member 1	*
Nfkbiz	1.08	0.338252	*	nuclear factor of kappa light polypeptide gene enhancer in B cells inhibitor, zeta	*
Bhlhe40	1.07	0.639648	*	basic helix-loop-helix family, member e40	*
Fads2	1.07	0.28918	*	fatty acid desaturase 2
Commd8	1.07	0.787341	*	COMM domain containing 8
Bcor	1.06	0.426107	*	BCL6 interacting corepressor
Aktip	1.05	0.430403	*	thymoma viral proto-oncogene 1 interacting protein
Yrdc	1.05	0.521896	*	yrdC domain containing
Mycbpap	1.03	0.488379	*	MYCBP associated protein
Dhrs3	1.03	0.276062	*	dehydrogenase/reductase SDR family member 3
Cdk18	1.02	0.409292	*	cyclin-dependent kinase 18	*
Tob1	1.01	0.43447	*	transducer of ErbB-2.1	*
Zbtb25	1.01	0.482493	*	zinc finger and BTB domain containing 25
Tef	1	0.406671	*	thyrotroph embryonic factor
Lyrm2	1	0.848302	*	LYR motif containing 2
Rassf6	0.99	0.959206	*	Ras association RalGDS/AF-6 domain family member 6
Acot2	0.99	0.260811	*	acyl-CoA thioesterase 2
Polr3d	0.97	0.459468	*	polymerase (RNA III DNA directed)	*
Slc2a4rg-ps	0.96	0.588122	*	Slc2a4 regulator, pseudogene Slc2a4rg-ps, non-coding RNA	*
Cdc25a	0.96	0.63291	*	cell division cycle 25A
Sc5d	0.96	0.638472	*	sterol-C5-desaturase (fungal ERG3, delta-5-desaturase)
Pink1	0.96	0.515976	*	PTEN induced putative kinase 1
Tspan1	0.95	0.505831	*	tetraspanin 1	*
A430105I19Rik	0.95	0.544427	*	RIKEN cDNA A430105I19 gene
Sft2d2	0.95	0.471828	*	SFT2 domain containing 2
Il11ra1	0.94	0.440281	*	interleukin 11 receptor, alpha chain 1
Gga3	0.93	0.533425	*	golgi associated, gamma adaptin ear containing, ARF binding protein 3
Srxn1	0.92	0.396577	*	sulfiredoxin 1 homolog S. cerevisiae	*
D17H6S53E	0.92	0.32251	*	DNA segment, Chr 17, human D6S53E
Trmt2b	0.92	0.718923	*	TRM2 tRNA methyltransferase 2B
Slx1b	0.92	0.685488	*	SLX1 structure-specific endonuclease subunit homolog B )
Sat1	0.91	0.893731	*	spermidine/spermine N1-acetyl transferase 1	*
Zfp750	0.91	0.57923	*	zinc finger protein 750	*
Apex2	0.91	0.637415	*	apurinic/apyrimidinic endonuclease 2
Stk40	0.91	0.344423	*	serine/threonine kinase 40
Chd2	0.91	0.625609	*	chromodomain helicase DNA binding protein 2
Gtpbp2	0.91	0.524936	*	GTP binding protein 2
Acadvl	0.9	0.453199	*	acyl-Coenzyme A dehydrogenase, very long chain
Rpp38	0.89	0.7132	*	ribonuclease P/MRP 38 subunit
Nfkbie	0.89	0.329744	*	nuclear factor of kappa light polypeptide gene enhancer in B cells inhibitor, epsilon
Lbr	0.88	0.427467	*	lamin B receptor
Tfap4	0.88	0.485675	*	transcription factor AP4
Ccdc137	0.88	0.58074	*	coiled-coil domain containing 137
Ttll3	0.88	0.826162	*	tubulin tyrosine ligase-like family, member 3
Hemk1	0.87	0.731287	*	HemK methyltransferase family member 1
Asb8	0.87	0.47389	*	ankyrin repeat and SOCS box-containing 8
Usp2	0.86	0.506601	*	ubiquitin specific peptidase 2
Sgk1	0.86	0.600028	*	serum/glucocorticoid regulated kinase 1
Trim16	0.86	0.471322	*	tripartite motif-containing 16
Hmox1	0.86	0.627047	*	heme oxygenase 1
Ikbkg	0.86	0.550429	*	inhibitor of kappaB kinase gamma
Sptbn2	0.85	0.552016	*	spectrin beta, non-erythrocytic 2	*
Kank3	0.85	0.280678	*	KN motif and ankyrin repeat domains 3
Pomgnt1	0.85	0.47334	*	protein O-linked mannose beta 1,2-N-acetylglucosaminyltransferase
Eral1	0.85	0.561311	*	Era (G-protein-like 1
Thg1l	0.85	0.404662	*	tRNA-histidine guanylyltransferase 1-like S. cerevisiae
Ppcdc	0.84	0.488172	*	phosphopantothenoylcysteine decarboxylase
Rlim	0.84	0.802544	*	ring finger protein, LIM domain interacting
Gm3336	0.84	0.798595	*	predicted gene 3336
9330133O14Rik	0.83	0.483756	*	RIKEN cDNA 9330133O14 gene 9330133O14Rik, long non-coding RNA	*
Gstk1	0.83	0.650664	*	glutathione S-transferase kappa 1
Atp1b1	0.82	0.467852	*	ATPase, Na+/K+ transporting, beta 1 polypeptide	*
Snip1	0.82	0.338719	*	Smad nuclear interacting protein 1
Id3	0.81	0.455903	*	inhibitor of DNA binding 3	*
Sik1	0.81	0.582386	*	salt inducible kinase 1	*
Prmt1	0.81	0.352822	*	protein arginine N-methyltransferase 1
Vps11	0.81	0.510908	*	vacuolar protein sorting 11
Muc20	0.81	0.544649	*	mucin 20
Pdia4	0.81	0.63588	*	protein disulfide isomerase associated 4
Plk3	0.81	0.735841	*	polo-like kinase 3
Cdkl1	0.8	0.578994	*	cyclin-dependent kinase-like 1 CDC2-related kinase
Gstt3	0.8	0.551618	*	glutathione S-transferase, theta 3
Tbrg4	0.8	0.272947	*	transforming growth factor beta regulated gene 4
Ift46	0.8	0.613546	*	intraflagellar transport 46
C330006A16Rik	0.8	0.449603	*	RIKEN cDNA C330006A16 gene
Tmem173	0.79	0.749167	*	transmembrane protein 173
Inmt	0.79	0.289286	*	indolethylamine N-methyltransferase
B3gnt2	0.79	0.557969	*	UDP-GlcNAc:betaGal beta-1,3-N-acetylglucosaminyltransferase 2
Slc16a1	0.79	0.479739	*	solute carrier family 16 monocarboxylic acid transporters, member 1
Tex261	0.79	0.476411	*	testis expressed gene 261
Sema4g	0.79	1.1281	*	sema domain, immunoglobulin domain (Ig, transmembrane domain TM and short cytoplasmic domain), semaphorin 4G)
Mief1	0.79	0.422338	*	mitochondrial elongation factor 1
Gyltl1b	0.79	0.385391	*	glycosyltransferase-like 1B
Cdc23	0.79	0.786191	*	CDC23 cell division cycle 23
Gstt2	0.78	0.285317	*	glutathione S-transferase, theta 2
Camk2b	0.78	0.450377	*	calcium/calmodulin-dependent protein kinase II, beta
Rhot2	0.78	0.453457	*	ras homolog gene family, member T2
Atxn7l3	0.78	0.272472	*	ataxin 7-like 3
Lrrc75a	0.78	0.426691	*	leucine rich repeat containing 75A
Marveld1	0.77	0.335981	*	MARVEL membrane-associating domain containing 1	*
Vps18	0.77	0.745457	*	vacuolar protein sorting 18
Bsnd	0.76	0.546102	*	Bartter syndrome, infantile, with sensorineural deafness
Tmem186	0.76	0.245768	*	transmembrane protein 186
Cdk2	0.76	0.434692	*	cyclin-dependent kinase 2
Mrpl45	0.75	0.495476	*	mitochondrial ribosomal protein L45
Abhd11	0.75	0.426085	*	abhydrolase domain containing 11 Abhd11, non-coding RNA
Txnip	0.75	0.410368	*	thioredoxin interacting protein
Abhd11	0.75	0.426085	*	abhydrolase domain containing 11
Otub1	0.74	0.336943	*	OTU domain, ubiquitin aldehyde binding 1
Tm9sf1	0.74	0.608091	*	transmembrane 9 superfamily member 1
Cluh	0.74	0.360967	*	clustered mitochondria cluA/CLU1 homolog
Acsl5	0.74	0.456483	*	acyl-CoA synthetase long-chain family member 5
Cln6	0.74	0.405211	*	ceroid-lipofuscinosis, neuronal 6
Golm1	0.73	0.52984	*	golgi membrane protein 1
Abhd14b	0.73	0.587796	*	abhydrolase domain containing 14b
Bcl2l11	0.73	0.392096	*	BCL2-like 11 apoptosis facilitator
Clp1	0.73	0.54966	*	CLP1, cleavage and polyadenylation factor I subunit
Atrip	0.73	0.492613	*	ATR interacting protein
2810001G20Rik	0.73	0.429145	*	RIKEN cDNA 2810001G20 gene 2810001G20Rik, long non-coding RNA
Fam3a	0.73	0.545623	*	family with sequence similarity 3, member A
Trmt5	0.72	0.749226	*	TRM5 tRNA methyltransferase 5	*
Btg1	0.72	0.644682	*	B cell translocation gene 1, anti-proliferative
Nop16	0.72	0.440121	*	NOP16 nucleolar protein
Qars	0.72	0.496558	*	glutaminyl-tRNA synthetase
Tmem199	0.72	0.386942	*	transmembrane protein 199
G6pdx	0.72	0.705687	*	glucose-6-phosphate dehydrogenase X-linked
Tagap1	0.72	0.429043	*	T cell activation GTPase activating protein 1
Epha2	0.72	0.349849	*	Eph receptor A2
Osgin1	0.71	0.594045	*	oxidative stress induced growth inhibitor 1	*
Apeh	0.71	0.687834	*	acylpeptide hydrolase
Rgs11	0.71	0.432897	*	regulator of G-protein signaling 11
Peo1	0.71	0.437937	*	progressive external ophthalmoplegia 1
Knstrn	0.71	0.388874	*	kinetochore-localized astrin/SPAG5 binding
Smcr8	0.71	0.664714	*	Smith-Magenis syndrome chromosome region, candidate 8 homolog
Coq10a	0.71	0.57997	*	coenzyme Q10 homolog A
Gmpr2	0.71	0.679869	*	guanosine monophosphate reductase 2
Zscan26	0.71	0.867823	*	zinc finger and SCAN domain containing 26
Oit1	0.7	0.685439	*	oncoprotein induced transcript 1
Miip	0.7	0.403142	*	migration and invasion inhibitory protein
Paqr5	0.7	0.549318	*	progestin and adipoQ receptor family member V
Rbm47	0.7	0.204896	*	RNA binding motif protein 47
Znf512b	0.7	0.533277	*	zinc finger protein 512B
Rnf14	0.7	0.541297	*	ring finger protein 14
Mdp1	0.7	0.478665	*	magnesium-dependent phosphatase 1 Mdp1, non-coding RNA
Ptp4a2	0.69	0.794041	*	protein tyrosine phosphatase 4a2
0610037L13Rik	0.69	0.353808	*	RIKEN cDNA 0610037L13 gene
Zfp646	0.69	0.506474	*	zinc finger protein 646
Sbds	0.69	0.189172	*	Shwachman-Bodian-Diamond syndrome homolog
Mmadhc	0.69	0.559222	*	methylmalonic aciduria cobalamin deficiency cblD type, with homocystinuria
Slc7a4	0.68	0.369476	*	solute carrier family 7 cationic amino acid transporter, y+ system, member 4
Pycr2	0.68	0.454361	*	pyrroline-5-carboxylate reductase family, member 2
Pithd1	0.68	0.461203	*	PITH C-terminal proteasome-interacting domain of thioredoxin-like domain containing 1
Tfdp1	0.68	0.555616	*	transcription factor Dp 1
Il10rb	0.68	0.543882	*	interleukin 10 receptor, beta
Tor4a	0.67	0.60823	*	torsin family 4, member A
Mettl3	0.67	0.632445	*	methyltransferase like 3
Gdpd3	0.67	0.490677	*	glycerophosphodiester phosphodiesterase domain containing 3
Mlst8	0.67	0.514451	*	MTOR associated protein, LST8 homolog S. cerevisiae
Slc35c1	0.67	0.425726	*	solute carrier family 35, member C1
Nop2	0.67	0.427037	*	NOP2 nucleolar protein
Nqo1	0.67	0.794111	*	NADPH dehydrogenase, quinone 1
Yars	0.67	0.608712	*	tyrosyl-tRNA synthetase
Chrac1	0.67	0.389546	*	chromatin accessibility complex 1
Hif1an	0.67	0.504818	*	hypoxia-inducible factor 1, alpha subunit inhibitor
Btg2	0.67	0.458657	*	B cell translocation gene 2, anti-proliferative
Ttc4	0.67	0.597572	*	tetratricopeptide repeat domain 4
Nol6	0.66	0.316268	*	nucleolar protein family 6
Snhg5	0.66	0.76595	*	small nucleolar RNA host gene 5 Snhg5, long non-coding RNA
Ythdf1	0.66	0.534591	*	YTH domain family 1
Slc38a2	0.66	0.667728	*	solute carrier family 38, member 2
Smim7	0.66	0.592171	*	small integral membrane protein 7
Mfap3	0.66	0.812118	*	microfibrillar-associated protein 3
Anapc15	0.66	0.392923	*	anaphase prompoting complex C subunit 15
Ipo4	0.65	0.364878	*	importin 4
Eif2b2	0.65	0.34757	*	eukaryotic translation initiation factor 2B, subunit 2 beta
Pou3f3	0.65	0.424883	*	POU domain, class 3, transcription factor 3
Ifi30	0.65	0.538537	*	interferon gamma inducible protein 30
Klf10	0.65	0.206865	*	Kruppel-like factor 10
Fads1	0.65	0.410193	*	fatty acid desaturase 1
Ing5	0.65	0.518352	*	inhibitor of growth family, member 5
Gm20257	0.65	0.525517	*	predicted gene, 20257 Gm20257, non-coding RNA
Arrdc2	0.65	0.466328	*	arrestin domain containing 2
Apobec3	0.65	0.627793	*	apolipoprotein B editing enzyme, catalytic polypeptide 3
L1cam	0.64	0.76803	*	L1 cell adhesion molecule
Nit1	0.64	0.461204	*	nitrilase 1
Mlx	0.64	0.483161	*	MAX-like protein X
Tle6	0.64	0.293911	*	transducin-like enhancer of split 6, homolog of Drosophila E
Athl1	0.63	0.612521	*	ATH1, acid trehalase-like 1
Med8	0.63	0.468699	*	mediator complex subunit 8
Slc39a1	0.63	0.481315	*	solute carrier family 39 zinc transporter, member 1
Prune	0.63	0.598229	*	prune homolog
Herpud1	0.63	0.268559	*	homocysteine-inducible, endoplasmic reticulum stress-inducible, ubiquitin-like domain member 1
Krt19	0.62	0.364316	*	keratin 19	*
Stat6	0.62	0.615169	*	signal transducer and activator of transcription 6
Lrrc47	0.62	0.522106	*	leucine rich repeat containing 47
Dennd1c	0.62	0.344292	*	DENN/MADD domain containing 1C
Mgme1	0.62	0.513166	*	mitochondrial genome maintainance exonuclease 1
Tmem50a	0.62	0.47423	*	transmembrane protein 50A
Serhl	0.62	0.481309	*	serine hydrolase-like
Rabggta	0.62	0.374128	*	Rab geranylgeranyl transferase, a subunit
Xab2	0.62	0.441678	*	XPA binding protein 2
Entpd2	0.62	0.61887	*	ectonucleoside triphosphate diphosphohydrolase 2
Pnp	0.62	0.581587	*	purine-nucleoside phosphorylase
Pex19	0.62	0.57276	*	peroxisomal biogenesis factor 19
2700046G09Rik	0.61	0.551703	*	RIKEN cDNA 2700046G09 gene 2700046G09Rik, long non-coding RNA
Araf	0.61	0.484374	*	v-raf murine sarcoma 3611 viral oncogene homolog
Efna1	0.61	0.437153	*	ephrin A1
D10Wsu102e	0.61	0.69532	*	DNA segment, Chr 10, Wayne State University 102, expressed
Ppp1r10	0.61	0.277313	*	protein phosphatase 1, regulatory subunit 10
Alad	0.61	0.371899	*	aminolevulinate, delta-, dehydratase
Kxd1	0.61	0.359498	*	KxDL motif containing 1
Gatad1	0.61	0.508455	*	GATA zinc finger domain containing 1
Anapc2	0.61	0.470815	*	anaphase promoting complex subunit 2
Tm7sf2	0.61	0.334425	*	transmembrane 7 superfamily member 2
Hjurp	0.61	0.382298	*	Holliday junction recognition protein
Sertad4	0.61	0.643667	*	SERTA domain containing 4
Alyref	0.61	0.410897	*	Aly/REF export factor
Fam195a	-0.62	0.580183	*	family with sequence similarity 195, member A
Trmt112	-0.62	0.547991	*	tRNA methyltransferase 11-2
Neurl3	-0.62	0.816305	*	neuralized E3 ubiquitin protein ligase 3
Rps28	-0.62	0.518246	*	ribosomal protein S28
Lsm7	-0.62	0.58166	*	LSM7 homolog, U6 small nuclear RNA associated S. cerevisiae
Ung	-0.62	0.456386	*	uracil DNA glycosylase
Rps29	-0.62	0.397691	*	ribosomal protein S29
2700094K13Rik	-0.62	0.571447	*	RIKEN cDNA 2700094K13 gene
Dhrs13	-0.62	0.334827	*	dehydrogenase/reductase SDR family member 13
Eif1	-0.62	0.678876	*	eukaryotic translation initiation factor 1
Uqcrq	-0.62	0.672814	*	ubiquinol-cytochrome c reductase, complex III subunit VII
Pgam5	-0.62	0.498341	*	phosphoglycerate mutase family member 5
Snx5	-0.62	0.663685	*	sorting nexin 5
Setd6	-0.62	0.716128	*	SET domain containing 6
Arl6ip6	-0.62	0.609211	*	ADP-ribosylation factor-like 6 interacting protein 6
Ndufa6	-0.62	0.554363	*	NADH dehydrogenase (ubiquinone 1 alpha subcomplex, 6 B14)
Cox8a	-0.63	0.450629	*	cytochrome c oxidase subunit VIIIa
Mxd3	-0.63	0.532882	*	Max dimerization protein 3
Jtb	-0.63	0.512454	*	jumping translocation breakpoint
Mier2	-0.63	0.641458	*	mesoderm induction early response 1, family member 2
Cks2	-0.63	0.538683	*	CDC28 protein kinase regulatory subunit 2
Prdx1	-0.63	0.76035	*	peroxiredoxin 1
4632415L05Rik	-0.63	0.19582	*	RIKEN cDNA 4632415L05 gene 4632415L05Rik, non-coding RNA
AW209491	-0.63	0.990586	*	expressed sequence AW209491
Gadd45b	-0.63	0.342552	*	growth arrest and DNA-damage-inducible 45 beta	*
Psca	-0.64	0.531646	*	prostate stem cell antigen
Rps4x	-0.64	0.663202	*	ribosomal protein S4, X-linked
Mafk	-0.64	0.627072	*	v-maf musculoaponeurotic fibrosarcoma oncogene family, protein K
Egln2	-0.64	0.695128	*	egl-9 family hypoxia-inducible factor 2
Gtpbp6	-0.64	0.579472	*	GTP binding protein 6
Sf3a2	-0.64	0.812806	*	splicing factor 3a, subunit 2
Jmjd4	-0.64	0.791942	*	jumonji domain containing 4 Jmjd4, non-coding RNA
Cnpy2	-0.64	0.403369	*	canopy 2 homolog
Chpt1	-0.64	0.463122	*	choline phosphotransferase 1
Chpt1	-0.64	0.463122	*	choline phosphotransferase 1 Chpt1, non-coding RNA
Ndufa5	-0.64	0.555578	*	NADH dehydrogenase ubiquinone 1 alpha subcomplex, 5
Ube2d3	-0.64	0.501727	*	ubiquitin-conjugating enzyme E2D 3
Arf4	-0.64	0.50747	*	ADP-ribosylation factor 4
Nudcd2	-0.64	0.543301	*	NudC domain containing 2
Tdp2	-0.64	0.641175	*	tyrosyl-DNA phosphodiesterase 2
Mvb12a	-0.65	0.43475	*	multivesicular body subunit 12A	*
Fau	-0.65	0.449012	*	Finkel-Biskis-Reilly murine sarcoma virus (FBR-MuSV ubiquitously expressed fox derived	*
Fau	-0.65	0.449012	*	Finkel-Biskis-Reilly murine sarcoma virus (FBR-MuSV ubiquitously expressed fox derived)
Mrps34	-0.65	0.560593	*	mitochondrial ribosomal protein S34
Espn	-0.65	0.786523	*	espin
Lzts2	-0.65	0.594113	*	leucine zipper, putative tumor suppressor 2
Orc6	-0.65	0.479831	*	origin recognition complex, subunit 6
Sec62	-0.65	0.752782	*	SEC62 homolog S. cerevisiae
Vmac	-0.65	0.557065	*	vimentin-type intermediate filament associated coiled-coil protein
Rrs1	-0.65	0.408958	*	RRS1 ribosome biogenesis regulator homolog S. cerevisiae
Pdcd2	-0.65	0.446846	*	programmed cell death 2
Map3k11	-0.65	0.727654	*	mitogen-activated protein kinase kinase kinase 11
Ccdc77	-0.65	0.851801	*	coiled-coil domain containing 77 Ccdc77, non-coding RNA
Zbtb45	-0.65	0.669535	*	zinc finger and BTB domain containing 45
Mrpl52	-0.65	0.603572	*	mitochondrial ribosomal protein L52
Rplp1	-0.66	0.501853	*	ribosomal protein, large, P1	*
Smarcd3	-0.66	0.464478	*	SWI/SNF related, matrix associated, actin dependent regulator of chromatin, subfamily d, member 3
Rps20	-0.66	0.596735	*	ribosomal protein S20
Rabac1	-0.66	0.540163	*	Rab acceptor 1
Rpl17	-0.66	0.403555	*	ribosomal protein L17
Rpl38	-0.66	0.417323	*	ribosomal protein L38
Afmid	-0.66	0.629459	*	arylformamidase
Gps2	-0.66	0.993725	*	G protein pathway suppressor 2
B3galt6	-0.66	0.42598	*	UDP-Gal:betaGal beta 1,3-galactosyltransferase, polypeptide 6
Pdlim7	-0.66	0.442453	*	PDZ and LIM domain 7
1500011B03Rik	-0.67	0.415894	*	RIKEN cDNA 1500011B03 gene 1500011B03Rik, long non-coding RNA	*
Lypla2	-0.67	0.725585	*	lysophospholipase 2
Foxc1	-0.67	0.591155	*	forkhead box C1
Tnfaip8l1	-0.67	0.612495	*	tumor necrosis factor, alpha-induced protein 8-like 1
Irgq	-0.67	0.764306	*	immunity-related GTPase family, Q
Nol7	-0.67	0.554439	*	nucleolar protein 7
Nudt8	-0.68	0.706859	*	nudix nucleoside diphosphate linked moiety X-type motif 8	*
Rps11	-0.68	0.642349	*	ribosomal protein S11	*
Hoxd3	-0.68	0.533816	*	homeobox D3
Rpl35a	-0.68	0.584021	*	ribosomal protein L35A
Bcam	-0.68	0.446821	*	basal cell adhesion molecule
Klc3	-0.68	0.555766	*	kinesin light chain 3
Pdgfa	-0.68	0.711615	*	platelet derived growth factor, alpha
Cfl1	-0.68	0.216059	*	cofilin 1, non-muscle
Arl2	-0.68	0.525214	*	ADP-ribosylation factor-like 2
Kctd11	-0.68	0.575234	*	potassium channel tetramerisation domain containing 11
Pcna	-0.68	0.51281	*	proliferating cell nuclear antigen
Rnf139	-0.68	0.606576	*	ring finger protein 139
Rcn2	-0.69	0.381605	*	reticulocalbin 2	*
Sdhaf1	-0.69	0.768181	*	succinate dehydrogenase complex assembly factor 1	*
Emc6	-0.69	0.476863	*	ER membrane protein complex subunit 6	*
Wbp5	-0.69	0.611781	*	WW domain binding protein 5
Rps10	-0.69	0.437931	*	ribosomal protein S10
Rpl41	-0.69	0.385824	*	ribosomal protein L41
Stub1	-0.69	0.352368	*	STIP1 homology and U-Box containing protein 1
Mettl23	-0.69	0.485037	*	methyltransferase like 23
Dut	-0.69	0.607524	*	deoxyuridine triphosphatase
Ptpmt1	-0.69	0.666544	*	protein tyrosine phosphatase, mitochondrial 1
Hnrnpd	-0.69	0.572507	*	heterogeneous nuclear ribonucleoprotein D
Dynll1	-0.69	0.532443	*	dynein light chain LC8-type 1
Mrps18c	-0.69	0.728375	*	mitochondrial ribosomal protein S18C
Dpm3	-0.7	0.93649	*	dolichyl-phosphate mannosyltransferase polypeptide 3
Nr1d1	-0.7	0.59676	*	nuclear receptor subfamily 1, group D, member 1
Dnlz	-0.7	0.424027	*	DNL-type zinc finger
Mal	-0.7	0.55444	*	myelin and lymphocyte protein, T cell differentiation protein
Tmem70	-0.7	0.621354	*	transmembrane protein 70
2310033P09Rik	-0.7	0.370162	*	RIKEN cDNA 2310033P09 gene
Trim32	-0.7	0.996408	*	tripartite motif-containing 32
Dnajc19	-0.7	0.547649	*	DnaJ Hsp40 homolog, subfamily C, member 19
Zfp36l1	-0.7	0.578456	*	zinc finger protein 36, C3H type-like 1
Hoxb6	-0.71	0.586225	*	homeobox B6	*
Hist1h1c	-0.71	0.643826	*	histone cluster 1, H1c
Apba3	-0.71	0.663651	*	amyloid beta A4 precursor protein-binding, family A, member 3
Hsd11b2	-0.71	0.580024	*	hydroxysteroid 11-beta dehydrogenase 2
Grin3b	-0.71	0.843396	*	glutamate receptor, ionotropic, NMDA3B
Ptger1	-0.71	0.600885	*	prostaglandin E receptor 1 subtype EP1
Rpl35	-0.71	0.30531	*	ribosomal protein L35
H2afj	-0.71	0.800762	*	H2A histone family, member J
Mri1	-0.71	0.613949	*	methylthioribose-1-phosphate isomerase homolog S. cerevisiae
Gfer	-0.72	0.486013	*	growth factor, erv1
Rps6ka4	-0.72	0.51119	*	ribosomal protein S6 kinase, polypeptide 4
Sapcd2	-0.72	0.409413	*	suppressor APC domain containing 2
Pgrmc1	-0.72	0.38385	*	progesterone receptor membrane component 1
Nfe2l3	-0.72	0.907563	*	nuclear factor, erythroid derived 2, like 3
Nom1	-0.72	0.505807	*	nucleolar protein with MIF4G domain 1
Psmc6	-0.72	0.558048	*	proteasome prosome, macropain 26S subunit, ATPase, 6
Ier2	-0.73	0.571671	*	immediate early response 2	*
Ube2m	-0.73	0.480228	*	ubiquitin-conjugating enzyme E2M
Ydjc	-0.73	0.695501	*	YdjC homolog
Cd63	-0.73	0.398763	*	CD63 antigen
Nosip	-0.73	0.630929	*	nitric oxide synthase interacting protein
Mef2d	-0.73	0.508085	*	myocyte enhancer factor 2D
Ube2s	-0.73	0.716934	*	ubiquitin-conjugating enzyme E2S
Pigx	-0.73	0.377584	*	phosphatidylinositol glycan anchor biosynthesis, class X
Dhx9	-0.73	0.710271	*	DEAH Asp-Glu-Ala-His box polypeptide 9
Shkbp1	-0.73	0.6485	*	Sh3kbp1 binding protein 1
Spcs1	-0.74	0.668492	*	signal peptidase complex subunit 1 homolog S. cerevisiae	*
Akt1s1	-0.74	0.53926	*	AKT1 substrate 1
Mapk8ip1	-0.74	0.866706	*	mitogen-activated protein kinase 8 interacting protein 1
Mrpl34	-0.74	0.634534	*	mitochondrial ribosomal protein L34
Ddit3	-0.74	0.394507	*	DNA-damage inducible transcript 3
Gng5	-0.74	0.596039	*	guanine nucleotide binding protein G protein, gamma 5
B230219D22Rik	-0.74	0.603943	*	RIKEN cDNA B230219D22 gene
Ctu1	-0.74	0.711084	*	cytosolic thiouridylase subunit 1 homolog S. pombe
Amdhd2	-0.74	0.649204	*	amidohydrolase domain containing 2
Fam76b	-0.74	0.62447	*	family with sequence similarity 76, member B
Ndufaf1	-0.74	0.713118	*	NADH dehydrogenase ubiquinone 1 alpha subcomplex, assembly factor 1
Sphk1	-0.74	1.00255	*	sphingosine kinase 1
Chchd10	-0.75	0.655767	*	coiled-coil-helix-coiled-coil-helix domain containing 10	*
Usmg5	-0.75	0.47953	*	upregulated during skeletal muscle growth 5
Usp1	-0.75	0.821381	*	ubiquitin specific peptidase 1
Gspt1	-0.75	0.330949	*	G1 to S phase transition 1
Smc4	-0.75	0.584385	*	structural maintenance of chromosomes 4
Fbxl6	-0.75	0.491102	*	F-box and leucine-rich repeat protein 6
Romo1	-0.75	0.683828	*	reactive oxygen species modulator 1
AW549877	-0.75	0.79725	*	expressed sequence AW549877
Hes6	-0.76	0.420846	*	hairy and enhancer of split 6	*
Prss16	-0.76	0.686354	*	protease, serine 16
Dazap1	-0.76	0.621606	*	DAZ associated protein 1
Tmem238	-0.76	0.607911	*	transmembrane protein 238
Atp5f1	-0.76	0.392415	*	ATP synthase, H+ transporting, mitochondrial F0 complex, subunit B1
Gt(ROSA)26Sor	-0.76	0.536375	*	gene trap ROSA 26, Philippe Soriano (Gt(ROSA26Sor)
Nbn	-0.76	0.854031	*	nibrin
Serp1	-0.76	0.53381	*	stress-associated endoplasmic reticulum protein 1
Smim12	-0.76	0.828724	*	small integral membrane protein 12
1110012L19Rik	-0.76	0.788453	*	RIKEN cDNA 1110012L19 gene
Hnrnpa0	-0.77	0.506318	*	heterogeneous nuclear ribonucleoprotein A0
Ranbp6	-0.77	1.01594	*	RAN binding protein 6
Cog8	-0.77	0.613381	*	component of oligomeric golgi complex 8
Zranb2	-0.77	0.607051	*	zinc finger, RAN-binding domain containing 2
Nrarp	-0.78	0.519006	*	Notch-regulated ankyrin repeat protein	*
Mif	-0.78	0.692612	*	macrophage migration inhibitory factor
Mocs3	-0.78	1.07928	*	molybdenum cofactor synthesis 3
Otud1	-0.78	0.820364	*	OTU domain containing 1
Lyrm5	-0.78	0.636374	*	LYR motif containing 5
Tsen34	-0.78	0.45289	*	tRNA splicing endonuclease 34 homolog S. cerevisiae
Malsu1	-0.78	0.773374	*	mitochondrial assembly of ribosomal large subunit 1
Mex3c	-0.78	0.67032	*	mex3 homolog C C. elegans
Pdcd5	-0.78	0.52687	*	programmed cell death 5
Fahd1	-0.79	1.1359	*	fumarylacetoacetate hydrolase domain containing 1	*
Epc1	-0.79	0.441951	*	enhancer of polycomb homolog 1	*
1810026B05Rik	-0.79	0.896247	*	RIKEN cDNA 1810026B05 gene 1810026B05Rik, long non-coding RNA
Npm1	-0.79	0.613775	*	nucleophosmin 1
Hoxb3	-0.8	0.434255	*	homeobox B3	*
Mrps12	-0.8	0.627435	*	mitochondrial ribosomal protein S12
Net1	-0.8	0.4725	*	neuroepithelial cell transforming gene 1
Rpl5	-0.8	0.571878	*	ribosomal protein L5
Hells	-0.8	0.604083	*	helicase, lymphoid specific
Irf2bpl	-0.81	0.551994	*	interferon regulatory factor 2 binding protein-like
Ppcs	-0.81	0.347714	*	phosphopantothenoylcysteine synthetase
Rpl23	-0.81	0.523133	*	ribosomal protein L23
H3f3b	-0.81	0.256416	*	H3 histone, family 3B
Rps27a	-0.81	0.712168	*	ribosomal protein S27A
Agbl5	-0.81	0.81781	*	ATP/GTP binding protein-like 5
Il17rc	-0.81	0.580088	*	interleukin 17 receptor C
Hnrnpm	-0.81	0.427146	*	heterogeneous nuclear ribonucleoprotein M
Sssca1	-0.82	0.660783	*	Sjogren's syndrome/scleroderma autoantigen 1 homolog	*
2310036O22Rik	-0.82	0.614932	*	RIKEN cDNA 2310036O22 gene
Tmsb10	-0.82	0.328593	*	thymosin, beta 10
Plekhj1	-0.82	0.392045	*	pleckstrin homology domain containing, family J member 1
Ufsp1	-0.82	0.84906	*	UFM1-specific peptidase 1
Zfp397	-0.82	0.462124	*	zinc finger protein 397
Gtf2a2	-0.82	0.565142	*	general transcription factor II A, 2
Comtd1	-0.82	0.699955	*	catechol-O-methyltransferase domain containing 1
Cisd2	-0.82	0.477117	*	CDGSH iron sulfur domain 2
Endog	-0.82	0.697086	*	endonuclease G
Ctgf	-0.82	0.813314	*	connective tissue growth factor
Cfl2	-0.82	0.710978	*	cofilin 2, muscle
Ptms	-0.83	0.503782	*	parathymosin
1700056E22Rik	-0.83	0.943099	*	RIKEN cDNA 1700056E22 gene
Hoxb2	-0.84	0.49187	*	homeobox B2	*
Trmt12	-0.84	0.431543	*	tRNA methyltranferase 12
Rps15a	-0.84	0.618125	*	ribosomal protein S15A
Bola1	-0.84	0.799744	*	bolA-like 1 E. coli
Lmo4	-0.84	0.67658	*	LIM domain only 4
Sike1	-0.84	0.582397	*	suppressor of IKBKE 1
Nop10	-0.84	0.558773	*	NOP10 ribonucleoprotein
F8a	-0.84	0.460498	*	factor 8-associated gene A
Ankrd9	-0.85	0.675926	*	ankyrin repeat domain 9	*
Zfp13	-0.85	0.885438	*	zinc finger protein 13
Saysd1	-0.85	1.01014	*	SAYSVFN motif domain containing 1
Unc50	-0.85	0.470538	*	unc-50 homolog C. elegans
Itm2b	-0.85	0.412754	*	integral membrane protein 2B
Sub1	-0.85	0.627715	*	SUB1 homolog S. cerevisiae
Snrpe	-0.85	0.413464	*	small nuclear ribonucleoprotein E
Scx	-0.85	0.583517	*	scleraxis
Snrpd1	-0.86	0.466069	*	small nuclear ribonucleoprotein D1
Thap3	-0.86	1.02944	*	THAP domain containing, apoptosis associated protein 3
Abracl	-0.86	0.692528	*	ABRA C-terminal like
Fzd1	-0.86	0.760055	*	frizzled homolog 1
Sac3d1	-0.87	0.467642	*	SAC3 domain containing 1
Fzd2	-0.87	0.749583	*	frizzled homolog 2
Cox11	-0.87	0.520337	*	cytochrome c oxidase assembly protein 11
Tgfbr3l	-0.87	0.333575	*	transforming growth factor, beta receptor III-like
Mcl1	-0.87	0.47046	*	myeloid cell leukemia sequence 1
Mkks	-0.87	0.59937	*	McKusick-Kaufman syndrome
Rpl36	-0.88	0.718672	*	ribosomal protein L36
Pigp	-0.88	0.535777	*	phosphatidylinositol glycan anchor biosynthesis, class P
Dnajc30	-0.89	0.624173	*	DnaJ Hsp40 homolog, subfamily C, member 30
2300009A05Rik	-0.89	0.659302	*	RIKEN cDNA 2300009A05 gene
Dnajc9	-0.89	0.541071	*	DnaJ Hsp40 homolog, subfamily C, member 9
Snrnp70	-0.89	0.613518	*	small nuclear ribonucleoprotein 70
Kti12	-0.89	0.620395	*	KTI12 homolog, chromatin associated S. cerevisiae
Coa6	-0.89	0.799206	*	cytochrome c oxidase assembly factor 6	*
Tmem120a	-0.9	1.10334	*	transmembrane protein 120A
Cbx1	-0.9	0.668382	*	chromobox 1
Dusp28	-0.9	0.811874	*	dual specificity phosphatase 28
Rnf39	-0.9	0.523766	*	ring finger protein 39
Zrsr2	-0.9	0.512148	*	zinc finger CCCH type, RNA binding motif and serine/arginine rich 2
Yipf4	-0.9	0.581124	*	Yip1 domain family, member 4
Nfkbil1	-0.91	0.619487	*	nuclear factor of kappa light polypeptide gene enhancer in B cells inhibitor like 1
Rpl13	-0.91	0.481155	*	ribosomal protein L13
Sumo2	-0.91	0.512871	*	small ubiquitin-like modifier 2
Lpar6	-0.91	0.629513	*	lysophosphatidic acid receptor 6
Insig1	-0.91	0.601193	*	insulin induced gene 1
0610012G03Rik	-0.91	0.60265	*	RIKEN cDNA 0610012G03 gene 0610012G03Rik, long non-coding RNA
Ajuba	-0.91	0.762622	*	ajuba LIM protein
Rpl39	-0.92	0.608484	*	ribosomal protein L39
Rpl29	-0.92	0.594551	*	ribosomal protein L29
Bud31	-0.92	0.65168	*	BUD31 homolog
Rps24	-0.92	0.581213	*	ribosomal protein S24
Chchd2	-0.92	0.497462	*	coiled-coil-helix-coiled-coil-helix domain containing 2
Fam104a	-0.92	0.438285	*	family with sequence similarity 104, member A
Selm	-0.92	0.692442	*	selenoprotein M	*
Snrpb2	-0.93	0.68475	*	U2 small nuclear ribonucleoprotein B
Krcc1	-0.93	0.839052	*	lysine-rich coiled-coil 1
Pgls	-0.93	0.681295	*	6-phosphogluconolactonase
Zfp428	-0.93	0.623876	*	zinc finger protein 428
Rpl36a	-0.94	0.699983	*	ribosomal protein L36A	*
Rps17	-0.94	0.619545	*	ribosomal protein S17	*
Efnb1	-0.94	0.754159	*	ephrin B1
Taf1d	-0.94	0.60576	*	TATA box binding protein 1
Taf1d	-0.94	0.60576	*	TATA box binding protein Tbp
Ifit2	-0.94	0.858902	*	interferon-induced protein with tetratricopeptide repeats 2
Ccdc124	-0.94	0.735415	*	coiled-coil domain containing 124
Zfp606	-0.94	0.523809	*	zinc finger protein 606
Lsm8	-0.94	0.701414	*	LSM8 homolog, U6 small nuclear RNA associated S. cerevisiae
Plekhf1	-0.95	0.601824	*	pleckstrin homology domain containing, family F with FYVE domain member 1
Psmd10	-0.95	1.15314	*	proteasome prosome, macropain 26S subunit, non-ATPase, 10
2610001J05Rik	-0.96	0.935012	*	RIKEN cDNA 2610001J05 gene 2610001J05Rik, long non-coding RNA
Alkbh6	-0.96	0.623212	*	alkB, alkylation repair homolog 6 E. coli
Nr2f6	-0.96	0.578882	*	nuclear receptor subfamily 2, group F, member 6
Nudt19	-0.96	0.523068	*	nudix nucleoside diphosphate linked moiety X-type motif 19
Ndufab1	-0.96	0.668417	*	NADH dehydrogenase ubiquinone 1, alpha/beta subcomplex, 1
Msl1	-0.96	0.547513	*	male-specific lethal 1 homolog
Hist1h2bc	-0.96	0.704535	*	histone cluster 1, H2bc
1110065P20Rik	-0.97	0.697104	*	RIKEN cDNA 1110065P20 gene
Cldn3	-0.97	0.663909	*	claudin 3
Trim59	-0.97	0.700377	*	tripartite motif-containing 59
4930412O13Rik	-0.98	0.716003	*	RIKEN cDNA 4930412O13 gene 4930412O13Rik, long non-coding RNA
Dnajb9	-0.98	0.693516	*	DnaJ Hsp40 homolog, subfamily B, member 9
Rdh14	-0.98	0.568321	*	retinol dehydrogenase 14 all-trans and 9-cis
Cdkn2b	-0.98	0.568177	*	cyclin-dependent kinase inhibitor 2B p15, inhibits CDK4
2310009B15Rik	-0.99	0.786328	*	RIKEN cDNA 2310009B15 gene
9330151L19Rik	-0.99	0.678366	*	RIKEN cDNA 9330151L19 gene 9330151L19Rik, long non-coding RNA
1810043H04Rik	-0.99	0.703142	*	RIKEN cDNA 1810043H04 gene
Tmem121	-0.99	0.396013	*	transmembrane protein 121
Spc25	-0.99	0.454324	*	SPC25, NDC80 kinetochore complex component, homolog S. cerevisiae
Fam109a	-1	0.6659	*	family with sequence similarity 109, member A
Hoxb7	-1	0.561842	*	homeobox B7
Rps3a1	-1	0.639801	*	ribosomal protein S3A1
Trp53i13	-1	0.584921	*	transformation related protein 53 inducible protein 13
Cd24a	-1.01	0.575188	*	CD24a antigen
1810022K09Rik	-1.01	0.607619	*	RIKEN cDNA 1810022K09 gene
Tacstd2	-1.01	0.366094	*	tumor-associated calcium signal transducer 2
Hint3	-1.02	0.50808	*	histidine triad nucleotide binding protein 3
Rasl11b	-1.02	0.545002	*	RAS-like, family 11, member B	*
Tpt1	-1.03	0.436071	*	tumor protein, translationally-controlled 1
Cep83os	-1.03	0.60822	*	centrosomal protein 83, opposite strand Cep83os, long non-coding RNA
Bcl7c	-1.03	0.678933	*	B cell CLL/lymphoma 7C
Tma7	-1.03	0.562608	*	translational machinery associated 7 homolog S. cerevisiae
BC020402	-1.03	0.805875	*	cDNA sequence BC020402 BC020402, long non-coding RNA
Junb	-1.04	0.681829	*	jun B proto-oncogene	*
2810410L24Rik	-1.04	0.594933	*	RIKEN cDNA 2810410L24 gene 2810410L24Rik, long non-coding RNA
Gdf15	-1.04	0.744922	*	growth differentiation factor 15
Exosc6	-1.04	0.675431	*	exosome component 6
Anxa1	-1.05	0.954061	*	annexin A1
Scand1	-1.06	0.694921	*	SCAN domain-containing 1	*
Pde12	-1.06	0.733608	*	phosphodiesterase 12
Fam120aos	-1.06	0.902888	*	family with sequence similarity 120A, opposite strand Fam120aos, long non-coding RNA
Vcpkmt	-1.06	0.530062	*	valosin containing protein lysine K methyltransferase
Ccdc107	-1.06	0.545227	*	coiled-coil domain containing 107
Eid1	-1.06	0.646315	*	EP300 interacting inhibitor of differentiation 1
Glt8d1	-1.06	0.719702	*	glycosyltransferase 8 domain containing 1
Dyrk1b	-1.06	0.705638	*	dual-specificity tyrosine-Y-phosphorylation regulated kinase 1b
Gmfb	-1.06	0.64167	*	glia maturation factor, beta
Pdf	-1.07	0.589172	*	peptide deformylase	*
Tmem60	-1.07	0.608816	*	transmembrane protein 60
Pgp	-1.08	0.665165	*	phosphoglycolate phosphatase
Rnaseh2c	-1.08	0.67275	*	ribonuclease H2, subunit C
Taf6l	-1.09	0.753872	*	TAF6-like RNA polymerase II, p300/CBP-associated factor PCAF
B3gnt3	-1.09	1.08619	*	UDP-GlcNAc:betaGal beta-1,3-N-acetylglucosaminyltransferase 3
Cldn23	-1.09	0.918943	*	claudin 23
Brix1	-1.09	0.719968	*	BRX1, biogenesis of ribosomes, homolog S. cerevisiae
Rrad	-1.09	0.776012	*	Ras-related associated with diabetes
Rhob	-1.09	0.540911	*	ras homolog gene family, member B
1700096K18Rik	-1.1	0.433657	*	RIKEN cDNA 1700096K18 gene 1700096K18Rik, long non-coding RNA
Ddx28	-1.1	0.301857	*	DEAD Asp-Glu-Ala-Asp box polypeptide 28
Lsm5	-1.1	0.774296	*	LSM5 homolog, U6 small nuclear RNA associated S. cerevisiae
Fam122a	-1.11	0.867282	*	family with sequence similarity 122, member A
Ttc32	-1.11	0.663718	*	tetratricopeptide repeat domain 32
Ppil3	-1.11	0.626128	*	peptidylprolyl isomerase cyclophilin-like 3
Ppp2r3c	-1.11	0.48627	*	protein phosphatase 2, regulatory subunit B'', gamma
Cox18	-1.12	1.0291	*	cytochrome c oxidase assembly protein 18 Cox18, non-coding RNA
Adat3	-1.12	0.725353	*	adenosine deaminase, tRNA-specific 3
Zfp869	-1.12	0.856702	*	zinc finger protein 869
Plekhg2	-1.13	0.386079	*	pleckstrin homology domain containing, family G with RhoGef domain member 2
Zbed3	-1.13	0.567079	*	zinc finger, BED type containing 3
Hs3st6	-1.14	0.369204	*	heparan sulfate glucosamine 3-O-sulfotransferase 6
Zfp622	-1.14	0.678007	*	zinc finger protein 622
Ssbp4	-1.15	0.749114	*	single stranded DNA binding protein 4
Zfp386	-1.15	0.650907	*	zinc finger protein 386
Lrfn3	-1.16	0.684068	*	leucine rich repeat and fibronectin type III domain containing 3
Mib2	-1.16	0.816553	*	mindbomb homolog 2
Phlda3	-1.16	0.622829	*	pleckstrin homology-like domain, family A, member 3	*
Bloc1s4	-1.17	0.878093	*	biogenesis of lysosomal organelles complex-1, subunit 4, cappuccino	*
Bbc3	-1.18	0.723261	*	BCL2 binding component 3
Atp5j	-1.18	0.604789	*	ATP synthase, H+ transporting, mitochondrial F0 complex, subunit F
Oaz1	-1.19	0.51729	*	ornithine decarboxylase antizyme 1
Mgat4b	-1.19	0.685545	*	mannoside acetylglucosaminyltransferase 4, isoenzyme B
Tmem221	-1.19	0.760798	*	transmembrane protein 221
Calm2	-1.2	0.550487	*	calmodulin 2
Sox4	-1.2	0.547665	*	SRY sex determining region Y-box 4
Zfp771	-1.21	0.698352	*	zinc finger protein 771
Plau	-1.21	0.956174	*	plasminogen activator, urokinase
Tceanc	-1.21	0.668017	*	transcription elongation factor A SII N-terminal and central domain containing
Zfp788	-1.21	1.03023	*	zinc finger protein 788
C030006K11Rik	-1.23	0.432391	*	RIKEN cDNA C030006K11 gene	*
Zfp445	-1.23	0.822269	*	zinc finger protein 445
Cebpzos	-1.23	0.794646	*	CCAAT/enhancer binding protein C/EBP, zeta, opposite strand	*
Zfp324	-1.24	0.650502	*	zinc finger protein 324
Zfp358	-1.24	0.970949	*	zinc finger protein 358
Prmt6	-1.24	0.513282	*	protein arginine N-methyltransferase 6
Jund	-1.24	0.661475	*	jun D proto-oncogene
Prmt6	-1.24	0.513282	*	protein arginine N-methyltransferase 6 Prmt6, non-coding RNA
Tigd2	-1.24	0.628358	*	tigger transposable element derived 2
Hmgn1	-1.24	0.48705	*	high mobility group nucleosomal binding domain 1
Gm5617	-1.24	0.807924	*	predicted gene 5617
Tbcc	-1.25	0.516005	*	tubulin-specific chaperone C
Rsrp1	-1.26	0.662395	*	arginine/serine rich protein 1
Zfp62	-1.26	0.806467	*	zinc finger protein 62
Rpl23a	-1.27	0.42461	*	ribosomal protein L23A
Sap30	-1.27	0.665488	*	sin3 associated polypeptide
Zbed4	-1.28	0.716302	*	zinc finger, BED type containing 4
Pnrc1	-1.29	0.910052	*	proline-rich nuclear receptor coactivator 1
Fbxl8	-1.29	0.741772	*	F-box and leucine-rich repeat protein 8
Fdx1l	-1.3	0.619197	*	ferredoxin 1-like
Adamtsl5	-1.32	0.923001	*	ADAMTS-like 5
Ino80b	-1.32	0.474631	*	INO80 complex subunit B
Tmem259	-1.33	0.678859	*	transmembrane protein 259
Irf2bp1	-1.33	1.12621	*	interferon regulatory factor 2 binding protein 1
Znhit2	-1.35	0.754196	*	zinc finger, HIT domain containing 2
Rasl10a	-1.35	0.38677	*	RAS-like, family 10, member A
Fbxl15	-1.35	0.698749	*	F-box and leucine-rich repeat protein 15
Dhrsx	-1.35	0.598938	*	dehydrogenase/reductase SDR family X chromosome
Samd9l	-1.36	0.877372	*	sterile alpha motif domain containing 9-like
Cenpk	-1.36	0.808662	*	centromere protein K Cenpk, non-coding RNA
Cenpk	-1.36	0.808662	*	centromere protein K
Gm5141	-1.37	0.663288	*	predicted gene 5141
Ier5l	-1.39	0.920184	*	immediate early response 5-like	*
Mesdc1	-1.39	0.918234	*	mesoderm development candidate 1
Epn3	-1.39	0.643283	*	epsin 3
Senp8	-1.39	0.930666	*	SUMO/sentrin specific peptidase 8
Ppp1r35	-1.39	0.73865	*	protein phosphatase 1, regulatory subunit 35
Snapc5	-1.4	0.662712	*	small nuclear RNA activating complex, polypeptide 5	*
Rasl11a	-1.41	0.485522	*	RAS-like, family 11, member A
Etaa1	-1.41	1.07819	*	Ewing tumor-associated antigen 1
2310034G01Rik	-1.42	0.840001	*	RIKEN cDNA 2310034G01 gene 2310034G01Rik, long non-coding RNA	*
Rpl22l1	-1.42	0.670961	*	ribosomal protein L22 like 1
Rad1	-1.42	0.980303	*	RAD1 checkpoint DNA exonuclease
Vps37d	-1.43	1.00639	*	vacuolar protein sorting 37D
Ocel1	-1.45	0.798947	*	occludin/ELL domain containing 1
Tpgs1	-1.45	0.745749	*	tubulin polyglutamylase complex subunit 1
Dancr	-1.46	0.651499	*	differentiation antagonizing non-protein coding RNA Dancr, long non-coding RNA
Mpst	-1.48	1.02743	*	mercaptopyruvate sulfurtransferase
Crlf2	-1.53	0.713796	*	cytokine receptor-like factor 2
Cox20	-1.53	0.600308	*	COX20 Cox2 chaperone
Jun	-1.53	0.412086	*	jun proto-oncogene	*
Mplkip	-1.54	0.800486	*	M-phase specific PLK1 intereacting protein
Iws1	-1.54	0.651369	*	IWS1 homolog S. cerevisiae
H2afx	-1.55	0.551509	*	H2A histone family, member X
Ccdc85b	-1.56	0.999542	*	coiled-coil domain containing 85B
D030056L22Rik	-1.58	0.824999	*	RIKEN cDNA D030056L22 gene
Exosc3	-1.61	0.816579	*	exosome component 3
Atf3	-1.65	0.624999	*	activating transcription factor 3
Vwa1	-1.67	0.557417	*	von Willebrand factor A domain containing 1
Mblac1	-1.67	0.743297	*	metallo-beta-lactamase domain containing 1
Zfp367	-1.77	0.418841	*	zinc finger protein 367
1700052K11Rik	-1.78	1.17466	*	RIKEN cDNA 1700052K11 gene 1700052K11Rik, long non-coding RNA
Uqcrb	-2.06	0.775333	*	ubiquinol-cytochrome c reductase binding protein
Socs4	-2.08	0.909339	*	suppressor of cytokine signaling 4
