# Supplementary material for: Systems-level analysis reveals selective regulation of Aqp2 gene expression by vasopressin
Source: Sci Rep. 2016 Oct 11;6:34863. doi: 10.1038/srep34863 (PMC5057153; doi:10.1038/srep34863)
Supplement: Supplementary Table S4 [file srep34863-s5.xls]

## Sheet: Readme
Sandoval et al.
Using software called ARED (URL: http://brp.kfshrc.edu.sa/AredOrg/), we found putative AREs in 21 of 149 (14.1%) upregulated transcripts from Figure 11, compared with 226 of 2677 transcripts (8.4%) that were not upregulated (significantly increased by Fisher Exact Test, P=0.024. See the following three tabs for details

## Sheet: ARES UP
ENSEMBL Gene ID	Has 3-UTR	Has PolyA Signal	Definition	RefSeq	Gene	ARE	Location	significant change mRNA	ares %	Fishers
ENSMUSG00000051650	TRUE	TRUE	UDP-GlcNAc:betaGal beta-1,3-N-acetylglucosaminyltransferase 2	NM_016888	B3gnt2	TTTTATTTATTGT	814-826	0.79	16.4062	p 2-Tail	0.0365149
ENSMUSG00000003464	TRUE	FALSE	peroxisome biogenesis factor 19	NM_023041	Pex19	TTTTATTTATTCT	1360-1372	0.62		Chi-Sq	5.18307
ENSMUSG00000040363	TRUE	TRUE	Bcl6 interacting corepressor	NM_175045;NM_175046	Bcor	TTGTATTTATATT	747-759	1.06		p	0.022808
ENSMUSG00000006445	TRUE	TRUE	Eph receptor A2	NM_010139	Epha2	TTATATTTATTGT	801-813	0.72
ENSMUSG00000025358	TRUE	TRUE	cyclin-dependent kinase 2	NM_183417;NM_016756	Cdk2	TTATATTTATATT	916-928	0.76
ENSMUSG00000027381	TRUE	FALSE	BCL2-like 11 (apoptosis facilitator)	NM_009754;NM_207680;NM_207681	Bcl2l11	GTATATTTATTTT	3022-3034	0.73
ENSMUSG00000047821	TRUE	TRUE	tripartite motif protein 16	NM_053169;NM_001033669	Trim16	CTATTTATTTATT	1890-1902	0.86
ENSMUSG00000040848	TRUE	FALSE	SFT2 domain containing 2	NM_145512	Sft2d2	CATTATTTATAAA	725-737	0.95
ENSMUSG00000042608	TRUE	FALSE	serine/threonine kinase 40	NM_028800	Stk40	ATTTATTTTTTTA	527-539	0.91
ENSMUSG00000026283	TRUE	TRUE	inhibitor of growth family, member 5	NM_025454	Ing5	ATTTATTTATTTA	2060-2072	0.65
ENSMUSG00000018882	TRUE	TRUE	mitochondrial ribosomal protein L45	NM_025927	Mrpl45	ATGTATTTATTTT	977-989	0.75
ENSMUSG00000028889	TRUE	TRUE	yrdC domain containing (E.coli)	NM_153566	Yrdc	ATATTTATTTATT	176-188	1.05
ENSMUSG00000023034	TRUE	TRUE	nuclear receptor subfamily 4, group A, member 1	NM_010444	Nr4a1	ATATATTTAATAT	501-513	1.08
ENSMUSG00000025337	TRUE	TRUE	Shwachman-Bodian-Diamond syndrome homolog (human)	NM_023248	Sbds	ATAGATTTATAAT	421-433	0.69
ENSMUSG00000020990	TRUE	FALSE	cyclin-dependent kinase-like 1 (CDC2-related kinase)	NM_183294	Cdkl1	ATACATTTATTTA	353-365	0.8
ENSMUSG00000015711	TRUE	TRUE	prune homolog (Drosophila)	XR_003844;NM_173347	Prune	AGATTTATTTAAT	209-221	0.63
ENSMUSG00000028680	TRUE	TRUE	polo-like kinase 3 (Drosophila)	NM_013807	Plk3	ACATTTATTTATT	265-277	0.81
ENSMUSG00000060450	TRUE	TRUE	ring finger protein 14	NM_020012	Rnf14	AAATATTTATTTT	276-288	0.7
ENSMUSG00000026576	TRUE	TRUE	ATPase, Na+/K+ transporting, beta 1 polypeptide	NM_009721	Atp1b1	AAATATTTATTCT	176-188	0.82
ENSMUSG00000024370	TRUE	FALSE	CDC23 (cell division cycle 23, yeast, homolog)	NM_178347	Cdc23	AAAGATTTATTTT	1652-1664	0.79
ENSMUSG00000032902	TRUE	FALSE	solute carrier family 16 (monocarboxylic acid transporters), member 1	NM_009196	Slc16a1	AAACATTTATTTT	1512-1524	0.79

## Sheet: Ares Down
ENSEMBL Gene ID	Has 3-UTR	Has PolyA Signal	Definition	RefSeq	Gene	ARE	Location	significant change mRNA	ares %	Fishers
ENSMUSG00000001175	TRUE	TRUE	calmodulin 3	NM_009790	Calm2	TTTTATTTATAAA	3330-3342	-1.2	7.04225	p 2-Tail	0.321303
ENSMUSG00000041935	TRUE	TRUE	expressed sequence AW549877	NM_145930	AW549877	TTTTATTTAGAAT	2784-2796	-0.75		Chi-Sq	1.1195
ENSMUSG00000020621	TRUE	TRUE	retinol dehydrogenase 14 (all-trans and 9-cis)	NM_023697	Rdh14	TGTTATTTATTAT	213-225	-0.98		p	0.290027
ENSMUSG00000053012	TRUE	TRUE	lysine-rich coiled-coil 1	NM_145568	Krcc1	TCATTTATTTAAA	280-292	-0.93
ENSMUSG00000016984	TRUE	TRUE	Ewing's tumor-associated antigen 1	NM_026576	Etaa1	TATTATTTAATAA	115-127	-1.41
ENSMUSG00000041037	TRUE	TRUE	immunity-related GTPase family, Q	NM_153134	Irgq	TAGTATTTATTTT	1522-1534	-0.67
ENSMUSG00000021215	TRUE	FALSE	neuroepithelial cell transforming gene 1	NM_019671;NM_001047159	Net1	GTTTATTTATAAA	26-38	-0.8
ENSMUSG00000036819	TRUE	TRUE	jumonji domain containing 4	NM_178659	Jmjd4	GTATTTATTTATT	523-535	-0.64
ENSMUSG00000021127	TRUE	TRUE	zinc finger protein 36, C3H type-like 1	NM_007564	Zfp36l1	GAATTTATTTAAA	1755-1767	-0.7
ENSMUSG00000018143	TRUE	TRUE	v-maf musculoaponeurotic fibrosarcoma oncogene family, protein K (avian)	NM_010757	Mafk	CAATATTTATTTT	1950-1962	-0.64
ENSMUSG00000025940	TRUE	TRUE	transmembrane protein 70 (Tmem70), mRNA	NM_027415	Tmem70	ATTTATTTACTTA	365-377	-0.7
ENSMUSG00000049907	TRUE	TRUE	RAS-like, family 11, member B	NM_026878	Rasl11b	ATTAATTTATTTT	856-868	-1.02
ENSMUSG00000024072	TRUE	TRUE	Yip1 domain family, member 4	NM_026417	Yipf4	ATATATTTATGAA	440-452	-0.9
ENSMUSG00000026960	TRUE	FALSE	ADP-ribosylation factor-like 6 interacting protein 6	NM_022989	Arl6ip6	AAGTATTTATTTT	833-845	-0.62
ENSMUSG00000045294	TRUE	TRUE	insulin induced gene 1	NM_153526	Insig1	AAATATTTATTTT	986-998	-0.91

## Sheet: ARES No Change
ENSEMBL Gene ID	Has 3-UTR	Has PolyA Signal	Definition	RefSeq	Gene	ARE	Location	ares %
ENSMUSG00000030335	TRUE	TRUE	mitochondrial ribosomal protein L51	NM_025595	Mrpl51	TTTTATTTATTTT	279-291	9.42806
ENSMUSG00000033933	TRUE	TRUE	von Hippel-Lindau syndrome homolog	NM_009507	Vhlh	TTTTATTTATTTT	1128-1140
ENSMUSG00000027854	TRUE	FALSE	RIKEN cDNA 5730470L24 gene	NM_025679	5730470L24Rik	TTTTATTTATTTG	749-761
ENSMUSG00000030002	TRUE	TRUE	dual specificity phosphatase 11 (RNA/RNP complex 1-interacting)	NM_028099	Dusp11	TTTTATTTATTTATTTATTTA	4034-4054
ENSMUSG00000017716	TRUE	TRUE	baculoviral IAP repeat-containing 5	NM_009689;NM_001012273	Birc5	TTTTATTTATTTATTTA	782-798
ENSMUSG00000031197	TRUE	TRUE	von Hippel-Lindau binding protein 1	NM_011692	Vbp1	TTTTATTTATTTA	121-133
ENSMUSG00000021025	TRUE	FALSE	nuclear factor of kappa light chain gene enhancer in B-cells inhibitor, alpha	NM_010907	Nfkbia	TTTTATTTATTGT	294-306
ENSMUSG00000027677	TRUE	TRUE	tetratricopeptide repeat domain 14	NM_025978;NM_027619	Ttc14	TTTTATTTATTCA	121-133
ENSMUSG00000021701	TRUE	TRUE	polo-like kinase 2 (Drosophila)	NM_152804	Plk2	TTTTATTTATTAC	518-530
ENSMUSG00000027715	TRUE	TRUE	cyclin A2	NM_009828	Ccna2	TTTTATTTATCAA	528-540
ENSMUSG00000068267	TRUE	TRUE	centromere protein B	NM_007682	Cenpb	TTTTATTTATATT	1681-1693
ENSMUSG00000047205	TRUE	TRUE	dual specificity phosphatase 18	NM_173745	Dusp18	TTTTATTTATAGA	3159-3171
ENSMUSG00000036850	TRUE	TRUE	mitochondrial ribosomal protein L41	NM_001031808	Mrpl41	TTTTATTTATAAT	433-445
ENSMUSG00000043162	TRUE	TRUE	phosphatidylinositol glycan anchor biosynthesis, class Y	NM_025574	Pigy	TTTTATTTATAAT	3080-3092
ENSMUSG00000016559	TRUE	FALSE	H3 histone, family 3B (H3f3b), mRNA	XR_003050;NM_008211	H3f3a	TTTTATTTATAAG	628-640
ENSMUSG00000004896	TRUE	TRUE	cDNA sequence BC023814	NM_153562	BC023814	TTTTATTTATAAA	95-107
ENSMUSG00000035105	TRUE	TRUE	EGL nine homolog 3 (C. elegans)	NM_028133	Egln3	TTTTATTTAGTAT	1422-1434
ENSMUSG00000053907	TRUE	TRUE	methionine adenosyltransferase II, alpha	NM_145569	Mat2a	TTTTATTTAGTAA	1352-1364
ENSMUSG00000027620	TRUE	TRUE	RNA binding motif protein 39	NM_133242	Rbm39	TTTTATTTAGATA	64-76
ENSMUSG00000026238	TRUE	TRUE	NA	NA	NA	TTTTATTTACATT	268-280
ENSMUSG00000052485	TRUE	TRUE	transmembrane protein 171	NM_001025606	Tmem171	TTTTATTTAATTT	44-56
ENSMUSG00000022194	TRUE	TRUE	Bcl2-like 2	NM_007537	Bcl2l2	TTTTATTTAATAA	2594-2606
ENSMUSG00000060601	TRUE	TRUE	nuclear receptor subfamily 1, group H, member 2	NM_009473	Nr1h2	TTTTATTTAATAA	326-338
ENSMUSG00000015165	TRUE	TRUE	heterogeneous nuclear ribonucleoprotein L	NM_177301	Hnrpl	TTTGATTTATTTT	118-130
ENSMUSG00000025354	TRUE	FALSE	DnaJ (Hsp40) homolog, subfamily C, member 14	NM_028873	Dnajc14	TTTGATTTATTTT	70-82
ENSMUSG00000033446	TRUE	TRUE	purinergic receptor P2Y, G-protein coupled, 5	NM_175116	P2ry5	TTTGATTTATATT	574-586
ENSMUSG00000034101	TRUE	TRUE	catenin (cadherin associated protein), delta 1	NM_007615	Ctnnd1	TTTCATTTATAAA	2676-2688
ENSMUSG00000026927	TRUE	TRUE	serologically defined colon cancer antigen 3	XR_004848;XR_003231;NM_026563;NM_030155	Sdccag3	TTTAATTTATTTT	725-737
ENSMUSG00000042572	TRUE	TRUE	ubiquitin-conjugating enzyme E2Q (putative) 1	NM_027315	Ube2q1	TTTAATTTATTTT	344-356
ENSMUSG00000050229	TRUE	FALSE	phosphatidylinositol glycan anchor biosynthesis, class M	NM_026234	Pigm	TTTAATTTATTTT	1440-1452
ENSMUSG00000031504	TRUE	TRUE	RAB20, member RAS oncogene family	NM_011227	Rab20	TTTAATTTATATA	393-405
ENSMUSG00000009013	TRUE	TRUE	dynein light chain LC8-type 1	XR_003839;NM_019682	EG665815	TTGTATTTATTTT	187-199
ENSMUSG00000031633	TRUE	TRUE	solute carrier family 25 (mitochondrial carrier, adenine nucleotide translocator), member 4	NM_007450	Slc25a4	TTGTATTTATTTT	161-173
ENSMUSG00000027589	TRUE	TRUE	protein-L-isoaspartate (D-aspartate) O-methyltransferase domain containing 2	NM_153594	Pcmtd2	TTGTATTTATATT	1686-1698
ENSMUSG00000014498	TRUE	FALSE	ankyrin repeat domain 52	NM_172790	Ankrd52	TTCTATTTATTTA	43-55
ENSMUSG00000006463	TRUE	TRUE	zinc finger, DHHC domain containing 24	NM_027476	Zdhhc24	TTCTATTTATTAT	735-747
ENSMUSG00000007415	TRUE	TRUE	GATA zinc finger domain containing 1	NM_026033	Gatad1	TTCTATTTATAAT	103-115
ENSMUSG00000034729	TRUE	TRUE	mitochondrial ribosomal protein S10	NM_183086	Mrps10	TTATTTATTTATC	295-307
ENSMUSG00000054770	TRUE	FALSE	shugoshin-like 2 (S. pombe)	NM_030211	Kctd18	TTATTTATTTATA	396-408
ENSMUSG00000026926	TRUE	TRUE	peptidase (mitochondrial processing) alpha	NM_173180	Pmpca	TTATTTATTTAAA	1485-1497
ENSMUSG00000024048	TRUE	TRUE	RIKEN cDNA 2900073G15 gene	NM_026064	2900073G15Rik	TTATATTTATTCT	113-125
ENSMUSG00000027361	TRUE	TRUE	GA repeat binding protein, beta 1	NM_207669;NM_010249	Gabpb1	TTATATTTATTAC	53-65
ENSMUSG00000015647	TRUE	TRUE	laminin, alpha 5	NA	Lama5	TTATATTTATACT	102-114
ENSMUSG00000017837	TRUE	TRUE	NFKB inhibitor interacting Ras-like protein 2	NM_028024	Nkiras2	TTATATTTATACT	970-982
ENSMUSG00000033998	TRUE	TRUE	potassium channel, subfamily K, member 1	NM_008430	Kcnk1	TTATATTTATAAA	323-335
ENSMUSG00000020321	TRUE	TRUE	malate dehydrogenase 1, NAD (soluble)	NM_008618	Mdh1	TTATATTTAGTAT	224-236
ENSMUSG00000038374	TRUE	TRUE	RNA binding motif protein 8a	NM_001039518;NM_025875	B020018G12Rik	TTATATTTAATTT	87-99
ENSMUSG00000021963	TRUE	TRUE	Sin3-associated polypeptide 18	NM_009119	Sap18	TTACATTTATTTT	1609-1621
ENSMUSG00000006057	TRUE	TRUE	ATP synthase, H+ transporting, mitochondrial F0 complex, subunit c (subunit 9), isoform 1	NM_007506;XR_004055	Atp5g1	TTACATTTATTAA	2044-2056
ENSMUSG00000051439	TRUE	TRUE	CD14 antigen	NM_009841	Cd14	TTAAATTTATTAA	55-67
ENSMUSG00000025986	TRUE	TRUE	solute carrier family 39 (zinc transporter), member 10	NM_172653	Slc39a10	TTAAATTTATAAA	2289-2301
ENSMUSG00000022314	TRUE	TRUE	RAD21 homolog (S. pombe)	NM_009009	Rad21	TGATATTTATTAT	824-836
ENSMUSG00000036299	TRUE	TRUE	cDNA sequence BC031181	NM_001001181	BC031181	TGATATTTATATT	140-152
ENSMUSG00000030019	TRUE	FALSE	F-box and leucine-rich repeat protein 14	NM_133940	Fbxl14	TGATATTTATATA	1509-1521
ENSMUSG00000020137	TRUE	TRUE	THAP domain containing, apoptosis associated protein 2	NM_025780	Thap2	TGATATTTATAAA	1661-1673
ENSMUSG00000053080	TRUE	TRUE	RIKEN cDNA 2700081O15 gene	NM_175381	2700081O15Rik	TCTTATTTATTAT	1076-1088
ENSMUSG00000026622	TRUE	FALSE	NIMA (never in mitosis gene a)-related expressed kinase 2	NM_010892	Nek2	TCTTATTTATAAA	1642-1654
ENSMUSG00000026955	TRUE	TRUE	RIKEN cDNA 2010317E24 gene	NA	2010317E24Rik	TATTATTTATTTT	872-884
ENSMUSG00000029135	TRUE	TRUE	fos-like antigen 2	NM_008037	LOC634417	TATTATTTATTTT	3690-3702
ENSMUSG00000039096	TRUE	TRUE	radical S-adenosyl methionine domain containing 1	NM_001013381	Rsad1	TATTATTTATTTG	779-791
ENSMUSG00000027324	TRUE	FALSE	RNA pseudouridylate synthase domain containing 2	NM_173450	Rpusd2	TATTATTTATTCT	949-961
ENSMUSG00000032905	TRUE	TRUE	autophagy-related 12 (yeast)	NM_026217	Atg12	TATTATTTATGAA	1828-1840
ENSMUSG00000070780	TRUE	FALSE	cDNA sequence BC013481	NM_178446;NM_139065	BC013481	TATTATTTATGAA	54-66
ENSMUSG00000027828	TRUE	TRUE	signal sequence receptor, gamma	NM_026155	Ssr3	TATTATTTATAAT	325-337
ENSMUSG00000058706	TRUE	TRUE	RIKEN cDNA 0610030E20 gene	NA	0610030E20Rik	TATTATTTATAAG	3210-3222
ENSMUSG00000032637	TRUE	TRUE	ataxin 2-like	NM_183020	Atxn2l	TATTATTTATAAC	299-311
ENSMUSG00000054604	TRUE	TRUE	CGG triplet repeat binding protein 1	NM_178647	Cggbp1	TATTATTTAGTAA	2764-2776
ENSMUSG00000027203	TRUE	TRUE	deoxyuridine triphosphatase	NM_023595	LOC673127	TATTATTTAAATT	223-235
ENSMUSG00000032803	TRUE	TRUE	carnitine deficiency-associated gene expressed in ventricle 3	NM_175833;NM_175565	Cdv3	TATGATTTATAAT	619-631
ENSMUSG00000042305	TRUE	TRUE	RIKEN cDNA 1300007B12 gene	NM_001042485;NM_020588	Tmem183a	TATGATTTATAAA	170-182
ENSMUSG00000005410	TRUE	FALSE	minichromosome maintenance deficient 5, cell division cycle 46 (S. cerevisiae)	NM_008566	Mcm5	TATAATTTATAAA	751-763
ENSMUSG00000041629	TRUE	TRUE	Visual cortex cDNA, RIKEN full-length enriched library, clone:K230052G20 product:DNA segment, Chr 11, Wayne state University 99, expressed (Hypothetical serine-rich region containing protein) homolog.	NM_138598	D11Wsu99e	TAGTATTTATTTA	926-938
ENSMUSG00000044786	TRUE	TRUE	zinc finger protein 36	NM_011756	Zfp36	TAGTATTTATATA	612-624
ENSMUSG00000052397	TRUE	TRUE	villin 2	NM_009510	Vil2	TAGTATTTATATA	583-595
ENSMUSG00000032551	TRUE	FALSE	RIKEN cDNA 1110059G10 gene	NM_025419	1110059G10Rik	TAATTTATTTAGA	1221-1233
ENSMUSG00000028128	TRUE	TRUE	coagulation factor III	NM_010171	F3	TAATTTATTTAAT	606-618
ENSMUSG00000024335	TRUE	TRUE	bromodomain containing 2	NM_010238;NM_001025387	Brd2	TAATTTATTTAAG	2354-2366
ENSMUSG00000019303	TRUE	FALSE	proteasome (prosome, macropain) 26S subunit, ATPase 3, interacting protein	NM_008949	Psmc3ip	TAATATTTATTGT	209-221
ENSMUSG00000034255	TRUE	TRUE	Rho GTPase activating protein 27	NM_133715	Arhgap27	TAATATTTATTGA	1071-1083
ENSMUSG00000037808	TRUE	TRUE	RIKEN cDNA 2810485I05 gene	NM_176836	2810485I05Rik	TAATATTTATGTA	1099-1111
ENSMUSG00000034345	TRUE	FALSE	general transcription factor IIH, polypeptide 5	NM_181392	Gtf2h5	TAATATTTATAGA	725-737
ENSMUSG00000030058	TRUE	TRUE	coatomer protein complex, subunit gamma	NM_017477;NM_201244	Copg	TAATATTTATACT	215-227
ENSMUSG00000036513	TRUE	TRUE	COMM domain containing 2	NM_175095	Commd2	TAATATTTACTTT	914-926
ENSMUSG00000025040	TRUE	TRUE	FUN14 domain containing 1	NM_028058	Fundc1	TAATATTTACATT	575-587
ENSMUSG00000040236	TRUE	FALSE	trafficking protein particle complex 5	NM_025701	Trappc5	TAATATTTACAAA	1062-1074
ENSMUSG00000021905	TRUE	TRUE	DPH3 homolog (KTI11, S. cerevisiae)	NM_001047433;NM_172254	Dph3	TAAGATTTATTAT	332-344
ENSMUSG00000071172	TRUE	TRUE	splicing factor, arginine/serine-rich 3 (SRp20)	XR_001759;XR_003679;NM_013663	Sfrs3	TAAAATTTATTTT	1141-1153
ENSMUSG00000063320	TRUE	TRUE	18-day embryo whole body cDNA, RIKEN full-length enriched library, clone:1190007I07 product:hypothetical protein, full insert sequence.	NA	1810014B01Rik	TAAAATTTATTAA	60-72
ENSMUSG00000026848	TRUE	TRUE	torsin family 1, member B	NM_133673	Tor1b	TAAAATTTATATT	846-858
ENSMUSG00000024645	TRUE	TRUE	RIKEN cDNA 1700034H14 gene	NM_025969	1700034H14Rik	TAAAATTTATATA	261-273
ENSMUSG00000027490	TRUE	TRUE	E2F transcription factor 1	NM_007891	E2f1	GTTTATTTATTTA	635-647
ENSMUSG00000039810	TRUE	TRUE	zinc finger CCCH type containing 10	NM_134003	Zc3h10	GTTTATTTATTTA	1940-1952
ENSMUSG00000000489	TRUE	FALSE	platelet derived growth factor, B polypeptide	NM_011057	Pdgfb	GTTTATTTATATT	1354-1366
ENSMUSG00000041219	TRUE	FALSE	Rho GTPase activating protein 11A	NM_181416	Arhgap11a	GTTTATTTATATA	863-875
ENSMUSG00000024580	TRUE	TRUE	GrpE-like 2, mitochondrial	NM_021296	Grpel2	GTATATTTATTAT	985-997
ENSMUSG00000009030	TRUE	TRUE	phosducin-like	NM_026176	Pdcl	GTATATTTATAAA	1330-1342
ENSMUSG00000025402	TRUE	TRUE	Ngfi-A binding protein 2	NM_008668	Nab2	GATTATTTATTTT	704-716
ENSMUSG00000028195	TRUE	TRUE	cysteine rich protein 61	NM_010516	Cyr61	GAATTTATTTATA	644-656
ENSMUSG00000037211	TRUE	FALSE	sprouty homolog 1 (Drosophila)	NM_011896	Spry1	GAATATTTATTAT	866-878
ENSMUSG00000025220	TRUE	TRUE	meningioma expressed antigen 5 (hyaluronidase)	NM_023799	Mgea5	GAATATTTATTAA	1766-1778
ENSMUSG00000027424	TRUE	TRUE	RIKEN cDNA 8430406I07 gene	NM_028984	8430406I07Rik	CTTTATTTATTTT	1045-1057
ENSMUSG00000059555	TRUE	TRUE	RIKEN cDNA A830007P12 gene	NM_146115	A830007P12Rik	CTTTATTTATTTA	1513-1525
ENSMUSG00000029817	TRUE	TRUE	transformer 2 alpha homolog (Drosophila)	NM_198102	Tra2a	CTTTATTTATTAA	660-672
ENSMUSG00000027162	TRUE	FALSE	lin-7 homolog C (C. elegans)	NM_011699	Lin7c	CTTTATTTATATA	715-727
ENSMUSG00000010154	TRUE	FALSE	spire homolog 2 (Drosophila)	NM_172287	Spire2	CTATATTTATATA	114-126
ENSMUSG00000003269	TRUE	TRUE	pleckstrin homology, Sec7 and coiled-coil domains 2	NM_011181	Pscd2	CATTATTTATTTT	17-29
ENSMUSG00000014873	TRUE	FALSE	surfeit gene 2	NM_013678	Surf2	CATTATTTATTTT	239-251
ENSMUSG00000032113	TRUE	FALSE	checkpoint kinase 1 homolog (S. pombe)	NM_007691	Chek1	CAATTTATTTAAA	1683-1695
ENSMUSG00000024991	TRUE	TRUE	eukaryotic translation initiation factor 3, subunit 10 (theta)	NM_010123	Eif3s10	CAATATTTATAAA	726-738
ENSMUSG00000002820	TRUE	FALSE	autophagy-related 4D (yeast)	NM_153583	Atg4d	ATTTATTTTTTTATTTA	30-46
ENSMUSG00000050144	TRUE	TRUE	solute carrier family 25, member 44	NM_178696	Slc25a44	ATTTATTTTTTTA	384-396
ENSMUSG00000032515	TRUE	TRUE	AXIN1 up-regulated 1	NM_153287	Axud1	ATTTATTTATTTTTTTA	153-169
ENSMUSG00000023286	TRUE	TRUE	ubiquitin-conjugating enzyme E2, J2 homolog (yeast)	NM_021402;NM_001039157;NM_001039158;NM_001039159;NR_002889	Ube2j2	ATTTATTTATTTT	1649-1661
ENSMUSG00000035086	TRUE	TRUE	beclin 1 (coiled-coil, myosin-like BCL2-interacting protein)	NM_019584	Becn1	ATTTATTTATTTT	2076-2088
ENSMUSG00000051367	TRUE	FALSE	sine oculis-related homeobox 1 homolog (Drosophila)	NM_009189	Six1	ATTTATTTATTTT	1212-1224
ENSMUSG00000032092	TRUE	TRUE	epithelial V-like antigen 1	NM_007962	Eva1	ATTTATTTATTTATTTT	850-866
ENSMUSG00000022412	TRUE	FALSE	Smith-Magenis syndrome chromosome region, candidate 7-like (human)	NM_178719	Smcr7l	ATTTATTTATTTATTTATTTT	2498-2518
ENSMUSG00000040435	TRUE	TRUE	myeloid differentiation primary response gene 116	NM_008654	Myd116	ATTTATTTATTTATTTATTTG	20-40
ENSMUSG00000018841	TRUE	FALSE	RAD51-like 3 (S. cerevisiae)	NM_011235	Rad51l3	ATTTATTTATTTATTTATTTA	2833-2853
ENSMUSG00000045757	TRUE	TRUE	zinc finger protein 764	NM_146203	Zfp764	ATTTATTTATTTATTAA	529-545
ENSMUSG00000020492	TRUE	TRUE	RIKEN cDNA 1110001A07 gene	NM_025377	1110001A07Rik	ATTTATTTATTTATCTA	1106-1122
ENSMUSG00000022195	TRUE	TRUE	RIKEN cDNA 6030458C11 gene	NM_029998	6030458C11Rik	ATTTATTTATTTA	314-326
ENSMUSG00000026773	TRUE	TRUE	6-phosphofructo-2-kinase/fructose-2,6-biphosphatase 3	NM_133232	Pfkfb3	ATTTATTTATTTA	2432-2444
ENSMUSG00000032578	TRUE	TRUE	cytokine inducible SH2-containing protein	NM_009895	Cish	ATTTATTTATTTA	485-497
ENSMUSG00000039985	TRUE	TRUE	teratocarcinoma expressed, serine rich	NM_019643	EG224276	ATTTATTTATTTA	1609-1621
ENSMUSG00000035799	TRUE	TRUE	twist gene homolog 1 (Drosophila)	NM_011658	Twist1	ATTTATTTATTGA	564-576
ENSMUSG00000021250	TRUE	TRUE	FBJ osteosarcoma oncogene	NM_010234	Fos	ATTTATTTATTAA	653-665
ENSMUSG00000002329	TRUE	TRUE	RIKEN cDNA 1810034K20 gene	NM_023397	1810034K20Rik	ATTTATTTATGTA	152-164
ENSMUSG00000018899	TRUE	FALSE	interferon regulatory factor 1	NM_008390	Irf1	ATTTATTTATATA	665-677
ENSMUSG00000067274	TRUE	TRUE	acidic ribosomal phosphoprotein P0	XR_003866;XR_004970;XR_003683;NM_007475;XR_004667;XR_003686	EG668300	ATTTATTTAGTTT	83-95
ENSMUSG00000040463	TRUE	TRUE	MYB binding protein (P160) 1a	NM_016776	Mybbp1a	ATTTATTCATTTA	181-193
ENSMUSG00000020392	TRUE	TRUE	0 day neonate thymus cDNA, RIKEN full-length enriched library, clone:A430101B06 product:hypothetical protein, full insert sequence (DNA segment, Chr 11, ERATO Doi 497, expressed) (Activated spleen cDNA, RIKEN full-length enriched library, clone:F830008B18	NM_029976	D11Ertd497e	ATTTATGTATTTA	190-202
ENSMUSG00000028101	TRUE	TRUE	protein inhibitor of activated STAT 3	NM_146135;NM_018812	Pias3	ATTTATATATTTA	612-624
ENSMUSG00000058407	TRUE	FALSE	thioredoxin domain containing 9	NM_172054	Txndc9	ATTTAATTATTTA	2251-2263
ENSMUSG00000027706	TRUE	TRUE	translocation protein 1	NM_027016	Tloc1	ATTGATTTATTTT	1000-1012
ENSMUSG00000026203	TRUE	TRUE	DnaJ (Hsp40) homolog, subfamily B, member 10	NM_178055;NM_020266	Dnajb10	ATTCATTTATTTA	3221-3233
ENSMUSG00000072437	TRUE	TRUE	nanos homolog 1 (Drosophila)	NM_178421	Nanos1	ATTAATTTATTTT	418-430
ENSMUSG00000016257	TRUE	TRUE	RIKEN cDNA 2310042G06 gene	NM_025531	2310042G06Rik	ATTAATTTATATA	449-461
ENSMUSG00000032193	TRUE	TRUE	low density lipoprotein receptor	NM_010700	Ldlr	ATCTATTTATTTT	1514-1526
ENSMUSG00000053411	TRUE	TRUE	chromobox homolog 7	NM_144811	Cbx7	ATCTATTTATTTA	2440-2452
ENSMUSG00000017499	TRUE	TRUE	cell division cycle 6 homolog (S. cerevisiae)	NM_001025779;NM_011799	LOC632908	ATATATTTATTTT	668-680
ENSMUSG00000039989	TRUE	TRUE	chromobox homolog 4 (Drosophila Pc class)	NM_007625	Cbx4	ATATATTTATTTG	381-393
ENSMUSG00000000838	TRUE	FALSE	fragile X mental retardation syndrome 1 homolog	NM_008031	Fmr1	ATATATTTATTTATTTA	1044-1060
ENSMUSG00000012429	TRUE	TRUE	RIKEN cDNA 2810021B07 gene	NM_025479	EG633057	ATATATTTATTAA	418-430
ENSMUSG00000053113	TRUE	TRUE	suppressor of cytokine signaling 3	NM_007707	Socs3	ATATATTTATATT	1394-1406
ENSMUSG00000023055	TRUE	FALSE	calcium binding and coiled coil domain 1	NM_026192	Calcoco1	ATATATTTATATG	570-582
ENSMUSG00000063362	TRUE	TRUE	asparagine-linked glycosylation 11 homolog (yeast, alpha-1,2-mannosyltransferase)	NA	Alg11	ATATATTTATATC	3268-3280
ENSMUSG00000020644	TRUE	TRUE	inhibitor of DNA binding 2	NM_010496	Id2	ATATATTTATATA	458-470
ENSMUSG00000046010	TRUE	FALSE	coiled-coil domain containing 16	NM_025884	Ccdc16	ATATATTTATATA	301-313
ENSMUSG00000025353	TRUE	TRUE	ORM1-like 2 (S. cerevisiae)	NM_024180	Ormdl2	ATATATTTATAGA	740-752
ENSMUSG00000046727	TRUE	TRUE	RIKEN cDNA 0610010O12 gene	NA	0610010O12Rik	ATATATTTATAAT	267-279
ENSMUSG00000024486	TRUE	TRUE	heparin-binding EGF-like growth factor	NM_010415	Hbegf	ATATATTTAGTTT	650-662
ENSMUSG00000024947	TRUE	FALSE	multiple endocrine neoplasia 1	NM_008583	Men1	ATAGATTTATTTT	665-677
ENSMUSG00000032112	TRUE	TRUE	trafficking protein particle complex 4	NM_021789	Trappc4	ATAGATTTATTTA	200-212
ENSMUSG00000059824	TRUE	TRUE	D site albumin promoter binding protein	NM_016974	Dbp	ATACATTTATATT	125-137
ENSMUSG00000024479	TRUE	TRUE	mal, T-cell differentiation protein 2	NM_178920	Mal2	ATAAATTTATTTT	2050-2062
ENSMUSG00000038646	TRUE	TRUE	RIKEN cDNA 2610204K14 gene	NM_025997	2610204K14Rik	ATAAATTTATTAA	175-187
ENSMUSG00000045107	TRUE	TRUE	RIKEN cDNA 1810063B07 gene	NA	1810063B07Rik	AGATTTATTTATT	1106-1118
ENSMUSG00000017677	TRUE	TRUE	WD repeat and SOCS box-containing 1	NM_019653;NM_001042565	Wsb1	AGATTTATTTAAT	102-114
ENSMUSG00000029592	TRUE	TRUE	ubiquitin specific peptidase 30	NM_001033202	Usp30	AGATATTTATTTT	316-328
ENSMUSG00000025993	TRUE	FALSE	solute carrier family 40 (iron-regulated transporter), member 1	NM_016917	Slc40a1	AGATATTTATTAT	317-329
ENSMUSG00000009772	TRUE	TRUE	NUAK family, SNF1-like kinase, 2	NM_028778	Nuak2	ACTTATTTATTTT	565-577
ENSMUSG00000029071	TRUE	FALSE	dishevelled, dsh homolog 1 (Drosophila)	NM_010091	Dvl1	ACTTATTTATTTA	510-522
ENSMUSG00000046909	TRUE	TRUE	RIKEN cDNA 1110002N22 gene	NM_183275	1110002N22Rik	ACTTATTTATTAA	21-33
ENSMUSG00000038700	TRUE	TRUE	homeo box B5	NM_008268	Hoxb5	ACTTATTTATAAA	388-400
ENSMUSG00000029911	TRUE	TRUE	single-stranded DNA binding protein 1	NM_028358;NM_212468	Ssbp1	ACATTTATTTATT	104-116
ENSMUSG00000020260	TRUE	TRUE	protein O-fucosyltransferase 2	NM_030262	Pofut2	ACATATTTATTTT	838-850
ENSMUSG00000022893	TRUE	TRUE	a disintegrin-like and metallopeptidase (reprolysin type) with thrombospondin type 1 motif, 1	NM_009621	Adamts1	ACATATTTATTTT	1091-1103
ENSMUSG00000025509	TRUE	TRUE	patatin-like phospholipase domain containing 2	NM_025802	Pnpla2	AATTATTTATTTT	374-386
ENSMUSG00000039917	TRUE	TRUE	rhomboid domain containing 2	NM_031398;NM_146002	Rhbdd2	AATTATTTATTGA	59-71
ENSMUSG00000020538	TRUE	TRUE	sterol regulatory element binding factor 1	NM_011480	Srebf1	AATTATTTATAAC	314-326
ENSMUSG00000046179	TRUE	FALSE	E2F transcription factor 8	NM_001013368	E2f8	AATTATTTATAAA	557-569
ENSMUSG00000035212	TRUE	TRUE	leptin receptor	NM_175036	Leprot	AATTATTTAGATA	1328-1340
ENSMUSG00000037935	TRUE	TRUE	SWI/SNF related, matrix associated, actin dependent regulator of chromatin, subfamily e, member 1	XR_001988;XR_003649;XR_003591;XR_002759;XR_004277;NM_020618;XR_003922	Smarce1	AATTATTTACTTT	96-108
ENSMUSG00000027829	TRUE	TRUE	cyclin L1	NM_019937	Ccnl1	AATGATTTATTAA	102-114
ENSMUSG00000026925	TRUE	TRUE	inositol polyphosphate-5-phosphatase E	NM_033134	Inpp5e	AATCATTTATTTT	727-739
ENSMUSG00000021967	TRUE	FALSE	mitochondrial ribosomal protein 63	NM_026401	Mrp63	AATAATTTATATT	1901-1913
ENSMUSG00000004263	TRUE	FALSE	atrophin 1	NM_007881	Atn1	AATAATTTATATA	434-446
ENSMUSG00000031578	TRUE	FALSE	RNA binding motif protein 13	NM_026453	Rbm13	AAGTATTTATATT	47-59
ENSMUSG00000028436	TRUE	TRUE	WD repeat domain 40A	NM_026893	Wdr40a	AAGTATTTATAAA	543-555
ENSMUSG00000031490	TRUE	TRUE	eukaryotic translation initiation factor 4E binding protein 1	NM_007918	Eif4ebp1	AAATTTATTTATT	1038-1050
ENSMUSG00000015619	TRUE	TRUE	GATA binding protein 3	NM_008091	Gata3	AAATTTATTTACT	841-853
ENSMUSG00000052656	TRUE	TRUE	ring finger protein 103	NM_009543	Rnf103	AAATTTATTTACA	196-208
ENSMUSG00000052609	TRUE	FALSE	pleckstrin homology domain containing, family G (with RhoGef domain) member 3	NM_153804	Plekhg3	AAATATTTATTTT	811-823
ENSMUSG00000012296	TRUE	TRUE	tight junction associated protein 1	NM_028751	Tjap1	AAATATTTATTCT	161-173
ENSMUSG00000032526	TRUE	FALSE	differentially expressed in B16F10 1	NM_026794	Deb1	AAATATTTATTAA	139-151
ENSMUSG00000006498	TRUE	TRUE	polypyrimidine tract binding protein 1	NM_008956;NM_001077363	Ptbp1	AAATATTTATGAT	895-907
ENSMUSG00000020973	TRUE	TRUE	RIKEN cDNA 1110034A24 gene	NM_027269	1110034A24Rik	AAATATTTATGAT	285-297
ENSMUSG00000032014	TRUE	FALSE	OAF homolog (Drosophila)	NM_178644	Oaf	AAATATTTATCAT	622-634
ENSMUSG00000020653	TRUE	FALSE	Kruppel-like factor 11	NM_178357	Klf11	AAATATTTATATT	456-468
ENSMUSG00000020482	TRUE	TRUE	coiled-coil domain containing 117	NM_134033	Ccdc117	AAATATTTATATC	1329-1341
ENSMUSG00000028676	TRUE	TRUE	FUS interacting protein (serine-arginine rich) 1	NM_010178;XR_004738;XR_003394	Fusip1	AAATATTTATAAT	1088-1100
ENSMUSG00000021282	TRUE	FALSE	eukaryotic translation initiation factor 5	NM_173363	Eif5	AAATATTTAGTAA	1507-1519
ENSMUSG00000020876	TRUE	TRUE	sorting nexin 11	NM_028965	Snx11	AAATATTTACTTT	238-250
ENSMUSG00000026701	TRUE	FALSE	peroxiredoxin 6	NM_007453	Prdx6	AAATATTTACATT	983-995
ENSMUSG00000041453	TRUE	TRUE	ribosomal protein L21	XR_003141;XR_005191;XR_004254;XR_001775;NM_019647;XR_003929;XR_002701;XR_004873;XR_003482	LOC674827	AAATATTTACAAA	161-173
ENSMUSG00000040521	TRUE	TRUE	Ts translation elongation factor, mitochondrial	NM_025537	Tsfm	AAATATTTAATTT	18-30
ENSMUSG00000021477	TRUE	FALSE	cathepsin L	NM_009984	Ctsl	AAATATTTAATTA	725-737
ENSMUSG00000006289	TRUE	FALSE	O-sialoglycoprotein endopeptidase	NM_133676	Osgep	AAATATTTAAATT	223-235
ENSMUSG00000006818	TRUE	TRUE	superoxide dismutase 2, mitochondrial	NM_013671	Sod2	AAAGATTTATTTT	1727-1739
ENSMUSG00000029199	TRUE	FALSE	lipoic acid synthetase	NM_024471	Lias	AAAGATTTATTTT	401-413
ENSMUSG00000031485	TRUE	FALSE	proline synthetase co-transcribed	NM_001039078;NM_054057;NM_001039077	Prosc	AAAGATTTATTTT	981-993
ENSMUSG00000038943	TRUE	FALSE	protein regulator of cytokinesis 1	NM_145150	Prc1	AAAGATTTATTAT	1210-1222
ENSMUSG00000014074	TRUE	TRUE	ring fnger protein 168	NM_027355	Rnf168	AAAGATTTATTAA	704-716
ENSMUSG00000015804	TRUE	TRUE	mediator of RNA polymerase II transcription, subunit 28 homolog (yeast)	NM_025895	Med28	AAACATTTATTTT	3607-3619
ENSMUSG00000075486	TRUE	TRUE	COMM domain containing 6	NM_001033132	Commd6	AAACATTTATTTT	314-326
ENSMUSG00000031226	TRUE	TRUE	gamma-aminobutyric acid (GABA-B) receptor, 1	NM_026312	2610029G23Rik	AAACATTTATTAA	1452-1464
ENSMUSG00000001018	TRUE	TRUE	SNAP-associated protein	NM_133854	Snapap	AAAAATTTATTTT	1125-1137
ENSMUSG00000030619	TRUE	TRUE	embryonic ectoderm development	NM_021876	Eed	AAAAATTTATTTT	188-200
ENSMUSG00000051469	TRUE	TRUE	zinc finger protein 191	NM_021559	Zfp191	AAAAATTTATTAA	1353-1365
ENSMUSG00000028329	TRUE	TRUE	xeroderma pigmentosum, complementation group A	NM_011728	Xpa	AAAAATTTATATT	42602
