# Supplementary material for: Systems-level analysis reveals selective regulation of Aqp2 gene expression by vasopressin
Source: Sci Rep. 2016 Oct 11;6:34863. doi: 10.1038/srep34863 (PMC5057153; doi:10.1038/srep34863)
Supplement: Supplementary Table S5 [file srep34863-s6.xls]

## Sheet: Sheet1
These are the transcripts that are significantly changed in RNA-seq and present in the microarray data
RNA-seq log2 (dDAVP/Veh)	Microarry: Log2 (dDAVP/Veh)	RNA-seq (-log10 P)	Microarray wilcox.pvalues	Gene Symbol
4.16667	4.15376	4.08475	8.22707e-05	Aqp2
2.51971	0.774902	3.10703	0.000781571	Arhgef3
2.56236	1.1161	2.73257	0.00185109	B3gnt7
2.73722	1.80986	2.24906	0.00563554	C3
1.43025	1.17791	2.10932	0.00777458	Fcgbp
1.43584	0.880941	2.10932	0.00777458	Adh1
1.77131	0.330078	1.84797	0.0141917	Tmem139
1.53485	0.473551	1.72682	0.0187577	Adh7
1.1685	0.418674	1.612	0.0244344	Nfkbiz
1.79714	-0.0197403	1.612	0.0244344	Hmgcl
2.00239	0.697825	1.612	0.0244344	Bcat1
1.4469	0.887888	1.612	0.0244344	Muc4
-0.704695	0.0674263	1.51678	0.0304245	Slc23a2
-1.04447	-0.00485333	1.50212	0.0314685	Rpl23a
1.67419	0.0915977	1.50212	0.0314685	Nme6
1.12543	0.304075	1.50212	0.0314685	Tbc1d16
1.67522	0.636016	1.50212	0.0314685	Mtus1
1.38084	-0.00496567	1.50212	0.0314685	Stk17b
0.780278	0.258283	1.39812	0.0399835	Ndrg1
2.12234	0.044127	1.39812	0.0399835	Slc31a2
1.51571	0.0197143	1.39812	0.0399835	St5
1.12241	-0.017624	1.39812	0.0399835	Dicer1
1.16585	9.33333e-06	1.39812	0.0399835	Sdad1
1.42286	-0.00183433	1.39812	0.0399835	Fbxo28	This is a plot of column A vs column B.
-2.47956	-0.156071	1.39812	0.0399835	Slc39a8
-1.16486	-0.0220727	1.39812	0.0399835	Zfp397
1.10466	0.0323463	1.29836	0.0503085	Tbc1d1
1.51593	0.115327	1.29836	0.0503085	Stat3
0.846313	0.207461	1.29836	0.0503085	Crem
1.15861	0.193834	1.29836	0.0503085	Atxn1
	This is a plot of RNA-seq data on the Y axis and Affy array data on the X-axis.
