# Supplementary material for: Systems-level analysis reveals selective regulation of Aqp2 gene expression by vasopressin
Source: Sci Rep. 2016 Oct 11;6:34863. doi: 10.1038/srep34863 (PMC5057153; doi:10.1038/srep34863)
Supplement: Supplementary Table S6 [file srep34863-s7.xls]

## Sheet: Sheet1
Classification of transcripts found to be regulated by vasopressin (Table 1 and 2) in manuscript by Sandoval et al. (contact: pablo.sandovalconcha@nih.gov).
Bins	Gene Symbol	Protein Name
Cell motility	Lypd3	ly6/PLAUR domain-containing protein 3 precursor
Cell motility	Marveld1	MARVEL domain-containing protein 1
Cell motility	Tspan1	tetraspanin-1
Cellular stress response	Gadd45b	growth arrest and DNA damage-inducible protein GADD45 beta
Cellular stress response	Nr4a1	nuclear receptor subfamily 4 group A member 1
Cellular stress response	Srxn1	sulfiredoxin-1
Cellular stress response	Sat1	diamine acetyltransferase 1 isoform 2
Cellular stress response	Srxn1	sulfiredoxin-1
Cellular stress response	Sik1	serine/threonine-protein kinase SIK1
Cytoskeleton	Krt19	keratin, type I cytoskeletal 19 isoform 2
Cytoskeleton	Sptbn2	spectrin beta chain, non-erythrocytic 2
Energy metabolism	H6pd	GDH/6PGL endoplasmic bifunctional protein isoform 2 precursor
Energy metabolism	Coa6	cytochrome c oxidase assembly factor 6 homolog
Energy metabolism	H6pd	GDH/6PGL endoplasmic bifunctional protein isoform 2 precursor
Energy metabolism	Coa6	cytochrome c oxidase assembly factor 6 homolog
Growth factor signaling	Gadd45b	growth arrest and DNA damage-inducible protein GADD45 beta
Growth factor signaling	Nr4a1	nuclear receptor subfamily 4 group A member 1
Growth factor signaling	Tob1	protein Tob1
Growth factor signaling	Rasl11b	ras-like protein family member 11B
Innate inmmunity	Polr3d	DNA-directed RNA polymerase III subunit RPC4
Mitochondria	Cebpzos	uncharacterized protein LOC68554
Mitochondria	Coa6	cytochrome c oxidase assembly factor 6 homolog
Mitochondria	Trmt5	tRNA (guanine(37)-N1)-methyltransferase
NFKB interacting protein	Nfkbiz	NF-kappa-B inhibitor zeta isoform b
Non-coding transcripts	Cdk3-ps	non-coding
Non-coding transcripts	Snhg7	non-coding
Non-coding transcripts	9330133O14Rik	non-coding
Non-coding transcripts	1810019D21Rik	non-coding
Non-coding transcripts	Slc2a4rg-ps	non-coding
Postrancriptional regulation of mRNA	Sat1	diamine acetyltransferase 1 isoform 2
Protein glycosylation	B3gnt7	UDP-GlcNAc:betaGal beta-1,3-N-acetylglucosaminyltransferase 7
Protein kinase	Cdk18	cyclin-dependent kinase 18
Protein kinase	Sik1	serine/threonine-protein kinase SIK1
redox metabolism	Selm	selenoprotein M precursor
redox metabolism	Srxn1	sulfiredoxin-1
Regulation of apoptosis	Gadd45b	growth arrest and DNA damage-inducible protein GADD45 beta
Regulation of apoptosis	Nfkbiz	NF-kappa-B inhibitor zeta isoform b
Regulation of apoptosis	Sik1	serine/threonine-protein kinase SIK1
Regulation of apoptosis	Tob1	protein Tob1
Regulation of apoptosis	Id3	inhibitor of DNA binding 3
Regulation of cell growth proliferation and survival	Gadd45b	growth arrest and DNA damage-inducible protein GADD45 beta
Regulation of cell growth proliferation and survival	Hilpda	hypoxia-inducible lipid droplet-associated protein isoform 1
Regulation of cell growth proliferation and survival	Nfkbiz	NF-kappa-B inhibitor zeta isoform b
Regulation of cell growth proliferation and survival	Sik1	serine/threonine-protein kinase SIK1
Regulation of cell growth proliferation and survival	Marveld1	MARVEL domain-containing protein 1
Regulation of cell growth proliferation and survival	Osgin1	oxidative stress induced growth inhibitor 1
Regulation of cell growth proliferation and survival	Rasl11b	ras-like protein family member 11B
Regulation of cell growth proliferation and survival	Tob1	protein Tob1
Regulation of cell growth proliferation and survival	Id3	inhibitor of DNA binding 3
RNA binding and regulation	Sat1	diamine acetyltransferase 1 isoform 2
RNA binding and regulation	Trmt5	tRNA (guanine(37)-N1)-methyltransferase
RNA methylation	Trmt5	tRNA (guanine(37)-N1)-methyltransferase
Salt balance	Sik1	serine/threonine-protein kinase SIK1
Salt balance	Atp1b1	sodium/potassium-transporting ATPase subunit beta-1
Signaling proteins	Cdk18	cyclin-dependent kinase 18
Signaling proteins	Sik1	serine/threonine-protein kinase SIK1
Signaling proteins	Arl4d	ADP-ribosylation factor-like protein 4D
Signaling proteins	Nfkbiz	NF-kappa-B inhibitor zeta isoform b
Signaling proteins	Gadd45b	growth arrest and DNA damage-inducible protein GADD45 beta
Signaling proteins	Nr4a1	nuclear receptor subfamily 4 group A member 1
Signaling proteins	Tob1	protein Tob1
Signaling proteins	Rasl11b	ras-like protein family member 11B
Small GTP-binding proteins	Arl4d	ADP-ribosylation factor-like protein 4D
Small GTP-binding proteins	Rasl11b	ras-like protein family member 11B
Transcription	Polr3d	DNA-directed RNA polymerase III subunit RPC4
Transcription	Jun	transcription factor AP-1
Transcription	Bhlhe40	class E basic helix-loop-helix protein 40
Transcription	Nr4a1	nuclear receptor subfamily 4 group A member 1
Transcription	Zfp750	zinc finger protein 750
Transcription	Id3	inhibitor of DNA binding 3
Transcription and its Regulation	Jun	transcription factor AP-1
Transcription and its Regulation	Bhlhe40	class E basic helix-loop-helix protein 40
Transcription and its Regulation	Nr4a1	nuclear receptor subfamily 4 group A member 1
Transcription and its Regulation	Nfkbiz	NF-kappa-B inhibitor zeta isoform b
Transcription and its Regulation	Polr3d	DNA-directed RNA polymerase III subunit RPC4
Transcription and its Regulation	Id3	inhibitor of DNA binding 3
Transcription and its Regulation	Zfp750	zinc finger protein 750
Transcription cofactor	Nfkbiz	NF-kappa-B inhibitor zeta isoform b
Transcription factor	Jun	transcription factor AP-1
Transcription factor	Bhlhe40	class E basic helix-loop-helix protein 40
Transcription factor	Nr4a1	nuclear receptor subfamily 4 group A member 1
Transcription factor	Id3	inhibitor of DNA binding 3
Transcription factor	Zfp750	zinc finger protein 750
Transporters and transport regulators	Aqp2	aquaporin-2
Transporters and transport regulators	Atp1b1	sodium/potassium-transporting ATPase subunit beta-1
