# Supplementary material for: Systems-level analysis reveals selective regulation of Aqp2 gene expression by vasopressin
Source: Sci Rep. 2016 Oct 11;6:34863. doi: 10.1038/srep34863 (PMC5057153; doi:10.1038/srep34863)
Supplement: Supplementary Table S7 [file srep34863-s8.xls]

## Sheet: Sheet1
Sandoval et al.
Supplementary Table 7. Hypothetical smORFs generated from vasopressin-regulated non-coding RNAs. We used ORF Finder (http://www.bioinformatics.org/sms2/orf_find.html). This program searches for open reading frames in all 6 reading frames of a submitted DNA sequence. We report open reading frames in the range of 25-99 amino acids in the table below.
Symbol	Name	smORF1	smORF2	smORF3	smORF4	smORF5	smORF6	smORF7	smORF8	smORF9	smORF10	smORF11	smORF12	smORF13	smORF14	smORF15
Cdk3-ps	cyclin-dependent kinase 3, pseudogene Cdk3-ps, non-coding RNA	MYSRAFLPLRTRMWGPPPHTLASCLPPFLPFWGRTDPEGLGFMSSTGWQVPVLFVGFNGALSKGMQVLPAQLGAGHRTPLNDQTVGVRLDKRP	MAPERGCPLLVFWFRLLGELNSSSEDLVKQEEGQGSSLILRVVTTPEGVLSSRVIKNRQLMSFCVTHGK														93	69	0	0	0	0	0	0	0	0	0	0	0	0	0
Snhg7	small nucleolar RNA host gene 7 Snhg7, long non-coding RNA	MAALCLYRHCYRWDAADDPIYPWPATGKTASPDDRNEDVPCFPSESLVALICAAG	MALREIIELGGDNWSLEFKASLVYKASSRTARTGTQRNPVLKN	MTLYTLGRLPGRLRLLTIVTKMYRAFLLRV	MPNAQQCPVEIQEPGRRGATWPTWLITCLRYAL												55	43	30	33	0	0	0	0	0	0	0	0	0	0	0
1810019D21Rik	RIKEN cDNA 1810019D21 gene 1810019D21Rik, long non-coding RNA	MCRIRGLFPFCKGHARPMEFNRRQSRDYKRSRRLA	MPPAEEEPCVFGKAGCFLSVLDKRQPRARVHP	MEVTKGQKPTVSATRCRVGVVPAVQGARYCGPEGSGLGAKAALWAQDSFPPTRL													35	32	54	0	0	0	0	0	0	0	0	0	0	0	0
Slc2a4rg-ps	Slc2a4 regulator, pseudogene Slc2a4rg-ps, non-coding RNA	MLVTVPTSLQVLVSRGTAKVSFFVKMAPPGLCKLWALRAWRLGVHIGLVCQCVSVGQARLS	MLGSLISRIPPRKKTAGKGHGCCKHYNPVYQPPLCGGPSCHV	MLLPGYAKHPYLVLERPFPESLGPDSASCPYSSKLT	MSAKQLEPSELPCGISLQKSGLEPWKEAVVHPPGSYSSSSNRGDWG	MQRHSHLVHLGCGRTGNLARVGSGLTKTFKPSHLLLAGGRQPV	MVKVSADNSPYPMHVPPGSAKKLVPKSAREFIAWDPWCSVCCWKKAC	MSVDPTRACLRCTLRGVKERGVSCSHLRQ	MSLGNKGWRLSAAPKAACPHSNASKEAWLLAHSCVGWEG	MEGSTCRGELRPFMDPYPMIPGFSALQPGFGG	MSTLTHVCWAASSLEYPPEKKRLEKVMAAASIITLSTSPLCVGGPAVTFSSGETQKPMLEYGLGKVQNFWVLFLYFWFFFFFFFACFVFPGQ	MEQAVPSNLMCHLLSLPLGLSKRYLGPECP	MPNIPTLCWRGLFLSLWGQILLAAPIPQSSPEQLATHNQRLGAPACLQSSLSLPSSRVEFPCRNLAWSPGRKPWFILQAATAVAVTEETGARI	MPVKRPGSWPTAVLAGRAEPLLSSATKWSFRTAQHQCLKELSWKEARAVENSGLSWTPIL	MGWARSKTSGFCFCIFGFFFFFFLLVLFFQDNEASKPLWNKQCPQT	MGPMVLSLLLEESLLAVSGLSQSVMLLLGLLLTPNLNLQQTCGGM	61	42	36	46	43	47	29	39	32	92	30	93	60	46	45
9330133O14Rik	RIKEN cDNA 9330133O14 gene 9330133O14Rik, long non-coding RNA	MKSSLDGESGGIRSPRSRPSPTSWNLLHSQSDFSCHNLQSPGPTVWGLTACLRCPAAAPADVLHPRWAFSLPSSTQARILSFFFFFFP	MGVAFFFHAAFSTSEFLGHFPAAHQNSFLVCLDRR	MNQPSSYVPGAMLIAVGRLPSWKLDRLLSSLC	MGVHYCFLVACEMARIFNFSCNNFSASYTHTHTHTHTHTHTPAERWCV	MRQTSTSSGVRQPYLSSQPLLPNSCMQFCQKCM	MYCIRDGHFLSQAPHKQEFCRFFFFFFRS	MVGPTPGWNFLALPQEANPFLPQAGRVVTKPSSDLCGFLGTSPQESLFLPSRSPWLVLCLDFGPCHLALTNQATALGDL	MGIFSPKLHTSKNFVVFFFFFSVAEMDRHISVSFLRYSLVTFSIFT	MLFVDFCAPVACPFELSSLEKSSEVRVVPEHLAGLGNHRDW							88	35	32	48	33	29	79	46	41	0	0	0	0	0	0
