# Supplementary material for: Systems-level analysis reveals selective regulation of Aqp2 gene expression by vasopressin
Source: Sci Rep. 2016 Oct 11;6:34863. doi: 10.1038/srep34863 (PMC5057153; doi:10.1038/srep34863)
Supplement: Supplementary Table S8 [file srep34863-s9.xls]

## Sheet: bZIP TFs in mpkCCD
Sandoval et al.
Supplementary Table 8. List of all b-ZIP transcription factors that have detectable transcripts in mpkCCD cells.
Ensembl ID	Symbol	Family	averages TPM vehicle	averages TPM dDAVP	average log2 dDAVP/Vehicle	ttest	sterror	z
ENSMUSG00000042406	Atf4	TF_bZIP	301.187	386.414	0.104336	0.289034	0.307168	0.940962
ENSMUSG00000052837	Junb	TF_bZIP	158.285	50.7998	-1.04303	0.351783	0.681829	0.51594
ENSMUSG00000015839	Nfe2l2	TF_bZIP	34.1974	48.7235	0.565474	0.344036	0.734392	0.468464
ENSMUSG00000071076	Jund	TF_bZIP	210.614	42.7741	-1.23631	0.225028	0.661475	0.340191
ENSMUSG00000015461	Atf6b	TF_bZIP	14.1387	16.3453	-0.534112	0.848204	0.650539	1.30385
ENSMUSG00000038615	Nfe2l1	TF_bZIP	8.36472	14.2458	0.34407	0.163342	0.398411	0.409983
ENSMUSG00000028466	Creb3	TF_bZIP	7.05808	11.6104	0.147287	0.400845	0.588017	0.68169
ENSMUSG00000022389	Tef	TF_bZIP	2.82598	7.4301	1.00176	0.132849	0.406671	0.326673
ENSMUSG00000038539	Atf5	TF_bZIP	5.37793	7.30608	-0.197739	0.643124	0.85721	0.750253
ENSMUSG00000051510	Mafg	TF_bZIP	3.32631	5.75913	-0.150735	0.459931	0.602982	0.762761
ENSMUSG00000023027	Atf1	TF_bZIP	5.74334	5.27904	-0.590477	0.84175	0.42042	2.00217
ENSMUSG00000042622	Maff	TF_bZIP	3.54259	5.16755	0.118752	0.516505	0.367969	1.40367
ENSMUSG00000026628	Atf3	TF_bZIP	7.2504	4.81447	-1.6518	0.458	0.624999	0.732801
ENSMUSG00000018143	Mafk	TF_bZIP	2.8274	2.97317	-0.637078	0.931977	0.627072	1.48624
ENSMUSG00000021250	Fos	TF_bZIP	2.53288	2.75619	-0.0979306	0.75058	0.657529	1.14152
ENSMUSG00000059824	Dbp	TF_bZIP	3.9053	2.46878	-0.171718	0.389386	0.620253	0.627785
ENSMUSG00000052684	Jun	TF_bZIP	5.56991	2.27575	-1.53204	0.277373	0.412086	0.673096
ENSMUSG00000051451	Crebzf	TF_bZIP	2.67918	1.45853	-0.474861	0.315836	0.530542	0.595308
ENSMUSG00000063889	Crem	TF_bZIP	0.811706	1.38848	1.41808	0.186567	0.721951	0.258421
ENSMUSG00000029832	Nfe2l3	TF_bZIP	2.47077	0.922225	-0.720572	0.257119	0.907563	0.283307
ENSMUSG00000026663	Atf6	TF_bZIP	0.293011	0.764127	0.850537	0.205015	0.789918	0.25954
ENSMUSG00000029135	Fosl2	TF_bZIP	0.591077	0.702184	0.593226	0.74053	0.545263	1.35812
ENSMUSG00000027104	Atf2	TF_bZIP	0.46493	0.58064	-0.344231	0.737342	0.719553	1.02472
ENSMUSG00000025958	Creb1	TF_bZIP	0.423425	0.362174	-0.533747	0.777197	1.02095	0.761247
